# Supplementary material for: Comparative chloroplast genome analyses of Amomum: insights into evolutionary history and species identification
Source: BMC Plant Biol. 2022 Nov 9;22:520. doi: 10.1186/s12870-022-03898-x (PMC9644571; doi:10.1186/s12870-022-03898-x)
Supplement: Supplementary file 1 — Additional file 1: Table S2.. Genbank accession numbers of DNA barcodes. Table S4. Results for one-vs-one calculation of Ka/Ks generated by KaKs_Calculator. [file 12870_2022_3898_MOESM1_ESM.xlsx]

## Sheet: Table S2
Table S2 Genbank accession numbers of DNA barcodes.
Sampels	ITS2	psbA-trnH	ITS	matK	rbcL	ndhB_rps7	psaI_ycf4	trnC-GCA_petN	rpl20	rpl33	ccsA	rps3	rpoA	rps4	ndhD_1	ndhD_2
Amomum dealbatum-1	OK161302	OK485418	OK104735	OK485451		MZ856344	OK485548	OK485140	OK485512	OK485177	OK485212	OK485246	OK485280	OK485313	OK485349	OK485351
Amomum dealbatum-2	OK161303	OK485419	OK104736			MZ856345	OK485549	OK485141	OK485513	OK485178	OK485213	OK485247	OK485281	OK485314	OK485350	OK485352
Amomum chinense-1	OK161305	OK485421	OK104737	OK485454		MZ856346	OK485550	OK485142			OK485214	OK485248	OK485282	OK485315	OK485353	OK485355
Amomum chinense-2	OK161306	OK485422	OK104738			MZ856347	OK485551	OK485143	OK485514	OK485179	OK485215	OK485249	OK485283	OK485316	OK485354	OK485356
Amomum muricarpum-1	OK161307	OK485424	OK104739	OK485457	OK485483	MZ856348	OK485552	OK485144	OK485515	OK485180	OK485216		OK485284	OK485317	OK485357	OK485360
Amomum muricarpum-2	OK161308	OK485425	OK104740		OK485484	MZ856349	OK485553	OK485145	OK485516	OK485181	OK485217	OK485250	OK485285	OK485318	OK485358	OK485361
Amomum muricarpum-3	OK161309	OK485426	OK104741		OK485485	MZ856350	OK485554	OK485146	OK485517		OK485218	OK485251	OK485286	OK485319	OK485359	OK485362
Amomum koenigii-1	OK161310	OK485427	OK104742	OK485460		MZ856351	OK485555	OK485147	OK485518	OK485182		OK485252	OK485287	OK485320	OK485363
Amomum koenigii-2	OK161311	OK485428	OK104743	OK485461		MZ856352	OK485556	OK485148	OK485519	OK485183	OK485219	OK485253	OK485288	OK485321	OK485364	OK485365
Amomum koenigii-3	OK161312	OK485429	OK104744	OK485462		MZ856353	OK485557	OK485149	OK485520	OK485184	OK485220	OK485254	OK485289	OK485322		OK485366
Amomum longipetiolatum-1	OK161313	OK485430	OK104745		OK485486	MZ856354	OK485558	OK485150	OK485521	OK485185	OK485221	OK485255	OK485290	OK485323	OK485367	OK485370
Amomum longipetiolatum-2	OK161314	OK485431	OK104746		OK485487	MZ856355	OK485559	OK485151	OK485522	OK485186	OK485222	OK485256	OK485291	OK485324	OK485368	OK485371
Amomum longipetiolatum-3	OK161315	OK485432	OK104747		OK485488	MZ856356	OK485560	OK485152	OK485523	OK485187	OK485223	OK485257		OK485325	OK485369	OK485372
Amomum scarlatinum-1	OK161316	OK485433	OK104748		OK485489	MZ856357	OK485561	OK485153	OK485524	OK485188	OK485224	OK485258	OK485292	OK485326	OK485373	OK485376
Amomum scarlatinum-2	OK161317	OK485434	OK104749		OK485490	MZ856358	OK485562	OK485154	OK485525	OK485189	OK485225	OK485259	OK485293	OK485327	OK485374	OK485377
Amomum scarlatinum-3	OK161318	OK485435	OK104750		OK485491	MZ856359	OK485563	OK485155	OK485526	OK485190	OK485226	OK485260	OK485294	OK485328	OK485375	OK485378
Amomum longiligulare-1	OK161319	OK485436	OK104751		OK485492	MZ856360	OK485564	OK485156	OK485527	OK485191	OK485227	OK485261	OK485295	OK485329	OK485379	OK485382
Amomum longiligulare-2	OK161320	OK485437	OK104752		OK485493	MZ856361	OK485565	OK485157	OK485528	OK485192	OK485228	OK485262	OK485296	OK485330	OK485380	OK485383
Amomum longiligulare-3	OK161321	OK485438	OK104753		OK485494	MZ856362	OK485566	OK485158	OK485529	OK485193	OK485229	OK485263	OK485297	OK485331	OK485381	OK485384
Amomum maximum-1	OK161322	OK485439	OK104754		OK485495	MZ856363	OK485567	OK485159	OK485530	OK485194	OK485230	OK485264	OK485298	OK485332	OK485385	OK485388
Amomum maximum-2	OK161323	OK485440	OK104755		OK485496	MZ856364	OK485568	OK485160	OK485531	OK485195	OK485231	OK485265	OK485299	OK485333	OK485386	OK485389
Amomum maximum-3	OK161324	OK485441	OK104756		OK485497	MZ856365	OK485569	OK485161	OK485532	OK485196	OK485232	OK485266	OK485300	OK485334	OK485387	OK485390
Amomum villosum var. xanthioides-1	OK161325		OK104757		OK485498	MZ856366	OK485570	OK485162	OK485533	OK485197	OK485233	OK485267	OK485301	OK485335	OK485391	OK485394
Amomum villosum var. xanthioides-2	OK161326	OK485442	OK104758		OK485499	MZ856367	OK485571	OK485163	OK485534	OK485198	OK485234	OK485268	OK485302	OK485336	OK485392	OK485395
Amomum villosum var. xanthioides-3	OK161327		OK104759		OK485500	MZ856368	OK485572	OK485164	OK485535	OK485199	OK485235	OK485269	OK485303	OK485337	OK485393	OK485396
Amomum villosum-1	OK161328		OK104760	OK485475	OK485501	MZ856369	OK485573	OK485165	OK485536	OK485200	OK485236	OK485270	OK485304	OK485338	OK485397	OK485400
Amomum villosum-2	OK161329	OK485443	OK104761	OK485476	OK485502	MZ856370	OK485574	OK485166	OK485537	OK485201	OK485237	OK485271	OK485305	OK485339	OK485398	OK485401
Amomum villosum-3	OK161330	OK485444	OK104762	OK493790		MZ856371	OK485575	OK485167	OK485538	OK485202	OK485238	OK485272	OK485306	OK485340	OK485399	OK485402
Amomum subulatum-1			OK104763		OK485503	MZ856372	OK485576	OK485168	OK485539	OK485203		OK485273	OK485307	OK485341	OK485403	OK485406
Amomum subulatum-2			OK104764		OK485504	MZ856373	OK485577	OK485169	OK485540	OK485204	OK485239	OK485274	OK485308	OK485342	OK485404	OK485407
Amomum subulatum-3	OK161331		OK104765		OK485505	MZ856374	OK485578	OK485170	OK485541	OK485205	OK485240	OK485275	OK485309	OK485343	OK485405	OK485408
Amomum compactum-1	OK161332	OK485445		OK485477	OK485506	MZ856375	OK485579	OK485171	OK485542	OK485206	OK485241	OK485276	OK485310	OK485344	OK485409	OK485412
Amomum compactum-2	OK161333	OK485446	OK104766		OK485507	MZ856376	OK485580	OK485172	OK485543	OK485207	OK485242	OK485277	OK485311	OK485345	OK485410	OK485413
Amomum compactum-3	OK161334	OK485447	OK104767		OK485508	MZ856377	OK485581	OK485173	OK485544	OK485208	OK485243	OK485278	OK485312	OK485346	OK485411	OK485414
Amomum aromaticum-1	OK161335	OK485448	OK104768		OK485509	MZ856378	OK485582	OK485174	OK485545	OK485209	OK485244			OK485347	OK485415
Amomum aromaticum-2	OK161336	OK485449	OK104769		OK485510	MZ856379	OK485583	OK485175	OK485546	OK485210	OK485245	OK485279		OK485348	OK485416	OK485417
Amomum aromaticum-3	OK161337	OK485450	OK104770		OK485511	MZ856380	OK485584	OK485176	OK485547	OK485211

## Sheet: Table S4
Table S4 Results for one-vs-one calculation of Ka/Ks generated by KaKs_Calculator.
Gene_species_pair	Method	Ka	Ks	Ka.Ks	P.Value.Fisher.	Length	S.Sites	N.Sites	Fold.Sites.0.2.4.	Substitutions	S.Substitutions	N.Substitutions	Fold.S.Substitutions.0.2.4.	Fold.N.Substitutions.0.2.4.	Divergence.Time	Substitution.Rate.Ratio.rTC.rAG.rTA.rCG.rTG.rCA.rCA.	GC.1.2.3.	ML.Score	AICc	Akaike.Weight	Model	Gene
accD_Aco-accD_Aka	MA	0.00518431	0.0304583	0.17021	0.000634797	1530	207.338	1322.66	NA	13	6.23257	6.76743	NA	NA	0.00860931	1.92755:2.43703:1.04109:1.03095:0.259382:1	0(0:0:0)	-1957.71	NA	NA	NA	accD
accD_Aco-accD_Akr	MA	0.00141426	2.99e-05	47.3056	0.142747	1530	118.273	1411.73	NA	2	0.00353577	1.99646	NA	NA	0.00130724	0.01:0.01:0.01:0.01:7.91121:1	0(0:0:0)	-1954.55	NA	NA	NA	accD
accD_Aco-accD_Aox_1	MA	0.00529286	0.0368019	0.14382	8.92e-05	1530	194.135	1335.87	NA	14	7.03643	6.96357	NA	NA	0.00929089	1.25771:1.45284:0.860682:0.860682:0.279471:1	0(0:0:0)	-1962.79	NA	NA	NA	accD
accD_Aco-accD_Aox_2	MA	0.00529286	0.0368019	0.14382	8.92e-05	1530	194.135	1335.87	NA	14	7.03643	6.96357	NA	NA	0.00929089	1.25771:1.45284:0.860682:0.860682:0.279471:1	0(0:0:0)	-1962.79	NA	NA	NA	accD
accD_Aco-accD_Apu	MA	0.00467987	0.0387353	0.120817	0.000153632	1530	209.041	1320.96	NA	14	7.93895	6.06105	NA	NA	0.0093328	3.18611:4.1619:1.66935:1.65211:0.566629:1	0(0:0:0)	-1958.83	NA	NA	NA	accD
accD_Aco-accD_Avi_1	MA	0.00240226	0.0201156	0.119423	0.00100471	1530	221.823	1308.18	NA	7	4.1073	2.8927	NA	NA	0.00497038	6.59627:6.15402:5.26685:5.26685:8.0904:1	0(0:0:0)	-1992.81	NA	NA	NA	accD
accD_Aco-accD_Avi_2	MA	0.00296393	0.02516	0.117803	0.000709994	1530	236.118	1293.88	NA	9	5.46934	3.53066	NA	NA	0.00638936	1.20123:1.26144:0.736218:0.736218:0.131534:1	0(0:0:0)	-2005.38	NA	NA	NA	accD
accD_Aco-accD_Avi_3	MA	0.00296393	0.02516	0.117803	0.000709994	1530	236.118	1293.88	NA	9	5.46934	3.53066	NA	NA	0.00638936	1.20123:1.26144:0.736218:0.736218:0.131534:1	0(0:0:0)	-2005.38	NA	NA	NA	accD
accD_Aco-accD_Avi_4	MA	0.00296393	0.02516	0.117803	0.000709994	1530	236.118	1293.88	NA	9	5.46934	3.53066	NA	NA	0.00638936	1.20123:1.26144:0.736218:0.736218:0.131534:1	0(0:0:0)	-2005.38	NA	NA	NA	accD
accD_Aco-accD_Avi_6	MA	0.00296393	0.02516	0.117803	0.000709994	1530	236.118	1293.88	NA	9	5.46934	3.53066	NA	NA	0.00638936	1.20123:1.26144:0.736218:0.736218:0.131534:1	0(0:0:0)	-2005.38	NA	NA	NA	accD
accD_Aco-accD_AviL_1	MA	0.00296393	0.02516	0.117803	0.000709994	1530	236.118	1293.88	NA	9	5.46934	3.53066	NA	NA	0.00638936	1.20123:1.26144:0.736218:0.736218:0.131534:1	0(0:0:0)	-2005.38	NA	NA	NA	accD
accD_Aco-accD_AviL_2	MA	0.00227236	0.023497	0.0967089	0.000339075	1530	245.446	1284.55	NA	8	5.31162	2.68838	NA	NA	0.00567725	2.06159:2.20902:1.06645:1.06645:0.271557:1	0(0:0:0)	-1998.48	NA	NA	NA	accD
accD_Aco-accD_Aze	MA	0.00518431	0.0304583	0.17021	0.000634797	1530	207.338	1322.66	NA	13	6.23257	6.76743	NA	NA	0.00860931	1.92755:2.43703:1.04109:1.03095:0.259382:1	0(0:0:0)	-1957.71	NA	NA	NA	accD
accD_Aco-accD_CBD	MA	0.00935389	0.0299131	0.312702	0.0191268	1530	193.925	1336.07	NA	18	5.7063	12.2937	NA	NA	0.0119597	2.85559:3.26611:2.1369:2.17303:0.967062:1	0(0:0:0)	-1987.52	NA	NA	NA	accD
accD_Aco-accD_JSR	MA	0.00836815	0.0354221	0.236241	0.00640834	1530	164.759	1365.24	NA	17	5.74798	11.252	NA	NA	0.0112815	1.53129:1.99676:1.13423:1.06119:1.70824:1	0(0:0:0)	-1977.65	NA	NA	NA	accD
accD_Aco-accD_SR	MA	0.00240226	0.0201156	0.119423	0.00100471	1530	221.823	1308.18	NA	7	4.1073	2.8927	NA	NA	0.00497038	6.59627:6.15402:5.26685:5.26685:8.0904:1	0(0:0:0)	-1992.81	NA	NA	NA	accD
accD_Aka-accD_Akr	MA	0.00519209	0.0303956	0.170817	0.000636636	1530	207.433	1322.57	NA	13	6.22275	6.77725	NA	NA	0.00860911	1.93801:2.44971:1.04725:1.03706:0.258243:1	0(0:0:0)	-1957.3	NA	NA	NA	accD
accD_Aka-accD_Aox_1	MA	0.00234337	0.00358867	0.65299	0.217189	1530	343.839	1186.16	NA	4	1.22976	2.77024	NA	NA	0.00262323	2.86115:0.282142:0.198633:0.198633:0.504487:1	0(0:0:0)	-1902.96	NA	NA	NA	accD
accD_Aka-accD_Aox_2	MA	0.00234337	0.00358867	0.65299	0.217189	1530	343.839	1186.16	NA	4	1.22976	2.77024	NA	NA	0.00262323	2.86115:0.282142:0.198633:0.198633:0.504487:1	0(0:0:0)	-1902.96	NA	NA	NA	accD
accD_Aka-accD_Apu	MA	0.00063533	0.00989233	0.0642245	0	1530	220.339	1309.66	NA	3	2.17117	0.828825	NA	NA	0.00196845	1.19229:1.2893:0.457157:0.457157:0.01:1	0(0:0:0)	-1894.61	NA	NA	NA	accD
accD_Aka-accD_Avi_1	MA	0.00605958	0.0151431	0.400155	0.0450723	1530	200.914	1329.09	NA	11	3.01609	7.98391	NA	NA	0.00725239	2.55675:2.97264:1.91076:1.9709:0.476067:1	0(0:0:0)	-1953.77	NA	NA	NA	accD
accD_Aka-accD_Avi_2	MA	0.0050248	0.0221545	0.226807	0.00854038	1530	199.519	1330.48	NA	11	4.3782	6.6218	NA	NA	0.00725859	0.961255:1.1299:0.549073:0.642599:0.0875214:1	0(0:0:0)	-1951.1	NA	NA	NA	accD
accD_Aka-accD_Avi_3	MA	0.0050248	0.0221545	0.226807	0.00854038	1530	199.519	1330.48	NA	11	4.3782	6.6218	NA	NA	0.00725859	0.961255:1.1299:0.549073:0.642599:0.0875214:1	0(0:0:0)	-1951.1	NA	NA	NA	accD
accD_Aka-accD_Avi_4	MA	0.0050248	0.0221545	0.226807	0.00854038	1530	199.519	1330.48	NA	11	4.3782	6.6218	NA	NA	0.00725859	0.961255:1.1299:0.549073:0.642599:0.0875214:1	0(0:0:0)	-1951.1	NA	NA	NA	accD
accD_Aka-accD_Avi_6	MA	0.0050248	0.0221545	0.226807	0.00854038	1530	199.519	1330.48	NA	11	4.3782	6.6218	NA	NA	0.00725859	0.961255:1.1299:0.549073:0.642599:0.0875214:1	0(0:0:0)	-1951.1	NA	NA	NA	accD
accD_Aka-accD_AviL_1	MA	0.0050248	0.0221545	0.226807	0.00854038	1530	199.519	1330.48	NA	11	4.3782	6.6218	NA	NA	0.00725859	0.961255:1.1299:0.549073:0.642599:0.0875214:1	0(0:0:0)	-1951.1	NA	NA	NA	accD
accD_Aka-accD_AviL_2	MA	0.00431311	0.0213962	0.201582	0.00580272	1530	204.48	1325.52	NA	10	4.33513	5.66487	NA	NA	0.00659621	1.53429:1.83308:0.956442:1.06727:0.127824:1	0(0:0:0)	-1945.34	NA	NA	NA	accD
accD_Aka-accD_Aze	MA	NA	NA	NA	NA	1530	162.526	1367.47	NA	0	NA	NA	NA	NA	NA	0.497375:0.465684:0.502838:0.494223:0.362323:1	0(0:0:0)	-1873.75	NA	NA	NA	accD
accD_Aka-accD_CBD	MA	0.0100985	0.01374	0.734967	0.354515	1530	201.681	1328.32	NA	16	2.73942	13.2606	NA	NA	0.0105785	3.25051:3.00987:2.30132:2.23381:1.19638:1	0(0:0:0)	-1979.9	NA	NA	NA	accD
accD_Aka-accD_JSR	MA	0.00898421	0.0111696	0.804348	0.493184	1530	176.62	1353.38	NA	14	1.95436	12.0456	NA	NA	0.00923649	1.76633:1.8857:1.425:1.34815:1.40103:1	0(0:0:0)	-1966.52	NA	NA	NA	accD
accD_Aka-accD_SR	MA	0.00605958	0.0151431	0.400155	0.0450723	1530	200.914	1329.09	NA	11	3.01609	7.98391	NA	NA	0.00725239	2.55675:2.97264:1.91076:1.9709:0.476067:1	0(0:0:0)	-1953.77	NA	NA	NA	accD
accD_Akr-accD_Aox_1	MA	0.0053037	0.0366758	0.14461	9.02e-05	1530	194.42	1335.58	NA	14	7.02315	6.97685	NA	NA	0.00929022	1.26781:1.46337:0.867291:0.867291:0.276434:1	0(0:0:0)	-1962.41	NA	NA	NA	accD
accD_Akr-accD_Aox_2	MA	0.0053037	0.0366758	0.14461	9.02e-05	1530	194.42	1335.58	NA	14	7.02315	6.97685	NA	NA	0.00929022	1.26781:1.46337:0.867291:0.867291:0.276434:1	0(0:0:0)	-1962.41	NA	NA	NA	accD
accD_Akr-accD_Apu	MA	0.00468625	0.0386702	0.121185	0.000154241	1530	209.154	1320.85	NA	14	7.93064	6.06936	NA	NA	0.00933192	3.20331:4.18346:1.6813:1.66402:0.562422:1	0(0:0:0)	-1958.43	NA	NA	NA	accD
accD_Akr-accD_Avi_1	MA	0.00240418	0.0200134	0.120129	0.00101855	1530	222.46	1307.54	NA	7	4.10299	2.89701	NA	NA	0.00496454	6.64105:6.18724:5.30193:5.30193:8.09884:1	0(0:0:0)	-1991.92	NA	NA	NA	accD
accD_Akr-accD_Avi_2	MA	0.00296705	0.0250473	0.118458	0.000719125	1530	236.657	1293.34	NA	9	5.46323	3.53677	NA	NA	0.00638237	1.20887:1.26822:0.740606:0.740606:0.130467:1	0(0:0:0)	-2004.49	NA	NA	NA	accD
accD_Akr-accD_Avi_3	MA	0.00296705	0.0250473	0.118458	0.000719125	1530	236.657	1293.34	NA	9	5.46323	3.53677	NA	NA	0.00638237	1.20887:1.26822:0.740606:0.740606:0.130467:1	0(0:0:0)	-2004.49	NA	NA	NA	accD
accD_Akr-accD_Avi_4	MA	0.00296705	0.0250473	0.118458	0.000719125	1530	236.657	1293.34	NA	9	5.46323	3.53677	NA	NA	0.00638237	1.20887:1.26822:0.740606:0.740606:0.130467:1	0(0:0:0)	-2004.49	NA	NA	NA	accD
accD_Akr-accD_Avi_6	MA	0.00296705	0.0250473	0.118458	0.000719125	1530	236.657	1293.34	NA	9	5.46323	3.53677	NA	NA	0.00638237	1.20887:1.26822:0.740606:0.740606:0.130467:1	0(0:0:0)	-2004.49	NA	NA	NA	accD
accD_Akr-accD_AviL_1	MA	0.00296705	0.0250473	0.118458	0.000719125	1530	236.657	1293.34	NA	9	5.46323	3.53677	NA	NA	0.00638237	1.20887:1.26822:0.740606:0.740606:0.130467:1	0(0:0:0)	-2004.49	NA	NA	NA	accD
accD_Akr-accD_AviL_2	MA	0.00227478	0.0234083	0.0971783	0.000343169	1530	245.959	1284.04	NA	8	5.30742	2.69258	NA	NA	0.00567215	2.0747:2.2211:1.0734:1.0734:0.268756:1	0(0:0:0)	-1997.59	NA	NA	NA	accD
accD_Akr-accD_Aze	MA	0.00519209	0.0303956	0.170817	0.000636636	1530	207.433	1322.57	NA	13	6.22275	6.77725	NA	NA	0.00860911	1.93801:2.44971:1.04725:1.03706:0.258243:1	0(0:0:0)	-1957.3	NA	NA	NA	accD
accD_Akr-accD_CBD	MA	0.00936168	0.0298497	0.313627	0.0192138	1530	194.114	1335.89	NA	18	5.69914	12.3009	NA	NA	0.011961	2.86525:3.27736:2.14519:2.18108:0.96437:1	0(0:0:0)	-1987.11	NA	NA	NA	accD
accD_Akr-accD_JSR	MA	0.00837168	0.0352818	0.23728	0.0065452	1530	165.457	1364.54	NA	17	5.74931	11.2507	NA	NA	0.0112818	1.53776:2.00372:1.13796:1.06542:1.69659:1	0(0:0:0)	-1977.31	NA	NA	NA	accD
accD_Akr-accD_SR	MA	0.00240418	0.0200134	0.120129	0.00101855	1530	222.46	1307.54	NA	7	4.10299	2.89701	NA	NA	0.00496454	6.64105:6.18724:5.30193:5.30193:8.09884:1	0(0:0:0)	-1991.92	NA	NA	NA	accD
accD_Aox_1-accD_Aox_2	MA	NA	NA	NA	NA	1530	161.04	1368.96	NA	0	NA	NA	NA	NA	NA	0.497374:0.465683:0.502836:0.494221:0.362323:1	0(0:0:0)	-1873.06	NA	NA	NA	accD
accD_Aox_1-accD_Apu	MA	0.00178679	0.0142469	0.125416	0.0143976	1530	184.832	1345.17	NA	5	2.61404	2.38596	NA	NA	0.00329204	6.73986:4.68699:4.37298:4.37298:6.55127:1	0(0:0:0)	-1908.43	NA	NA	NA	accD
accD_Aox_1-accD_Avi_1	MA	0.00607623	0.0198004	0.306874	0.0153504	1530	207.148	1322.85	NA	12	4.05446	7.94554	NA	NA	0.00793435	2.3436:2.49228:1.43332:1.60367:0.417455:1	0(0:0:0)	-1959.24	NA	NA	NA	accD
accD_Aox_1-accD_Avi_2	MA	0.00500102	0.0278367	0.179656	0.00202933	1530	197.569	1332.43	NA	12	5.42588	6.57412	NA	NA	0.00794978	0.885347:0.943805:0.533916:0.624274:0.0800548:1	0(0:0:0)	-1957.22	NA	NA	NA	accD
accD_Aox_1-accD_Avi_3	MA	0.00500102	0.0278367	0.179656	0.00202933	1530	197.569	1332.43	NA	12	5.42588	6.57412	NA	NA	0.00794978	0.885347:0.943805:0.533916:0.624274:0.0800548:1	0(0:0:0)	-1957.22	NA	NA	NA	accD
accD_Aox_1-accD_Avi_4	MA	0.00500102	0.0278367	0.179656	0.00202933	1530	197.569	1332.43	NA	12	5.42588	6.57412	NA	NA	0.00794978	0.885347:0.943805:0.533916:0.624274:0.0800548:1	0(0:0:0)	-1957.22	NA	NA	NA	accD
accD_Aox_1-accD_Avi_6	MA	0.00500102	0.0278367	0.179656	0.00202933	1530	197.569	1332.43	NA	12	5.42588	6.57412	NA	NA	0.00794978	0.885347:0.943805:0.533916:0.624274:0.0800548:1	0(0:0:0)	-1957.22	NA	NA	NA	accD
accD_Aox_1-accD_AviL_1	MA	0.00500102	0.0278367	0.179656	0.00202933	1530	197.569	1332.43	NA	12	5.42588	6.57412	NA	NA	0.00794978	0.885347:0.943805:0.533916:0.624274:0.0800548:1	0(0:0:0)	-1957.22	NA	NA	NA	accD
accD_Aox_1-accD_AviL_2	MA	0.00428727	0.0262834	0.163117	0.00151904	1530	208.416	1321.58	NA	11	5.40715	5.59285	NA	NA	0.00728357	1.3962:1.50323:0.759837:0.878014:0.121136:1	0(0:0:0)	-1951.25	NA	NA	NA	accD
accD_Aox_1-accD_Aze	MA	0.00234337	0.00358867	0.65299	0.217189	1530	343.839	1186.16	NA	4	1.22976	2.77024	NA	NA	0.00262323	2.86115:0.282142:0.198633:0.198633:0.504487:1	0(0:0:0)	-1902.96	NA	NA	NA	accD
accD_Aox_1-accD_CBD	MA	0.010187	0.0180046	0.565801	0.19315	1530	208.975	1321.03	NA	17	3.71448	13.2855	NA	NA	0.0112548	3.15313:2.78511:1.8068:1.76222:1.1267:1	0(0:0:0)	-1984.33	NA	NA	NA	accD
accD_Aox_1-accD_JSR	MA	0.00904686	0.0162901	0.555359	0.259948	1530	181.786	1348.21	NA	15	2.93037	12.0696	NA	NA	0.00990746	1.78379:1.76967:1.25725:1.20779:1.28907:1	0(0:0:0)	-1971.35	NA	NA	NA	accD
accD_Aox_1-accD_SR	MA	0.00607623	0.0198004	0.306874	0.0153504	1530	207.148	1322.85	NA	12	4.05446	7.94554	NA	NA	0.00793435	2.3436:2.49228:1.43332:1.60367:0.417455:1	0(0:0:0)	-1959.24	NA	NA	NA	accD
accD_Aox_2-accD_Apu	MA	0.00178679	0.0142469	0.125416	0.0143976	1530	184.832	1345.17	NA	5	2.61404	2.38596	NA	NA	0.00329204	6.73986:4.68699:4.37298:4.37298:6.55127:1	0(0:0:0)	-1908.43	NA	NA	NA	accD
accD_Aox_2-accD_Avi_1	MA	0.00607623	0.0198004	0.306874	0.0153504	1530	207.148	1322.85	NA	12	4.05446	7.94554	NA	NA	0.00793435	2.3436:2.49228:1.43332:1.60367:0.417455:1	0(0:0:0)	-1959.24	NA	NA	NA	accD
accD_Aox_2-accD_Avi_2	MA	0.00500102	0.0278367	0.179656	0.00202933	1530	197.569	1332.43	NA	12	5.42588	6.57412	NA	NA	0.00794978	0.885347:0.943805:0.533916:0.624274:0.0800548:1	0(0:0:0)	-1957.22	NA	NA	NA	accD
accD_Aox_2-accD_Avi_3	MA	0.00500102	0.0278367	0.179656	0.00202933	1530	197.569	1332.43	NA	12	5.42588	6.57412	NA	NA	0.00794978	0.885347:0.943805:0.533916:0.624274:0.0800548:1	0(0:0:0)	-1957.22	NA	NA	NA	accD
accD_Aox_2-accD_Avi_4	MA	0.00500102	0.0278367	0.179656	0.00202933	1530	197.569	1332.43	NA	12	5.42588	6.57412	NA	NA	0.00794978	0.885347:0.943805:0.533916:0.624274:0.0800548:1	0(0:0:0)	-1957.22	NA	NA	NA	accD
accD_Aox_2-accD_Avi_6	MA	0.00500102	0.0278367	0.179656	0.00202933	1530	197.569	1332.43	NA	12	5.42588	6.57412	NA	NA	0.00794978	0.885347:0.943805:0.533916:0.624274:0.0800548:1	0(0:0:0)	-1957.22	NA	NA	NA	accD
accD_Aox_2-accD_AviL_1	MA	0.00500102	0.0278367	0.179656	0.00202933	1530	197.569	1332.43	NA	12	5.42588	6.57412	NA	NA	0.00794978	0.885347:0.943805:0.533916:0.624274:0.0800548:1	0(0:0:0)	-1957.22	NA	NA	NA	accD
accD_Aox_2-accD_AviL_2	MA	0.00428727	0.0262834	0.163117	0.00151904	1530	208.416	1321.58	NA	11	5.40715	5.59285	NA	NA	0.00728357	1.3962:1.50323:0.759837:0.878014:0.121136:1	0(0:0:0)	-1951.25	NA	NA	NA	accD
accD_Aox_2-accD_Aze	MA	0.00234337	0.00358867	0.65299	0.217189	1530	343.839	1186.16	NA	4	1.22976	2.77024	NA	NA	0.00262323	2.86115:0.282142:0.198633:0.198633:0.504487:1	0(0:0:0)	-1902.96	NA	NA	NA	accD
accD_Aox_2-accD_CBD	MA	0.010187	0.0180046	0.565801	0.19315	1530	208.975	1321.03	NA	17	3.71448	13.2855	NA	NA	0.0112548	3.15313:2.78511:1.8068:1.76222:1.1267:1	0(0:0:0)	-1984.33	NA	NA	NA	accD
accD_Aox_2-accD_JSR	MA	0.00904686	0.0162901	0.555359	0.259948	1530	181.786	1348.21	NA	15	2.93037	12.0696	NA	NA	0.00990746	1.78379:1.76967:1.25725:1.20779:1.28907:1	0(0:0:0)	-1971.35	NA	NA	NA	accD
accD_Aox_2-accD_SR	MA	0.00607623	0.0198004	0.306874	0.0153504	1530	207.148	1322.85	NA	12	4.05446	7.94554	NA	NA	0.00793435	2.3436:2.49228:1.43332:1.60367:0.417455:1	0(0:0:0)	-1959.24	NA	NA	NA	accD
accD_Apu-accD_Avi_1	MA	0.00592989	0.0250517	0.236706	0.0300557	1530	161.462	1368.54	NA	12	3.99162	8.00838	NA	NA	0.00794784	6.10703:7.19086:8.63487:9.83331:5.97434:1	0(0:0:0)	-1957.41	NA	NA	NA	accD
accD_Apu-accD_Avi_2	MA	0.00435436	0.0307629	0.141546	0.000341253	1530	208.348	1321.65	NA	12	6.3228	5.6772	NA	NA	0.00795055	1.83741:2.19636:1.0853:1.21116:0.12189:1	0(0:0:0)	-1954.37	NA	NA	NA	accD
accD_Apu-accD_Avi_3	MA	0.00435436	0.0307629	0.141546	0.000341253	1530	208.348	1321.65	NA	12	6.3228	5.6772	NA	NA	0.00795055	1.83741:2.19636:1.0853:1.21116:0.12189:1	0(0:0:0)	-1954.37	NA	NA	NA	accD
accD_Apu-accD_Avi_4	MA	0.00435436	0.0307629	0.141546	0.000341253	1530	208.348	1321.65	NA	12	6.3228	5.6772	NA	NA	0.00795055	1.83741:2.19636:1.0853:1.21116:0.12189:1	0(0:0:0)	-1954.37	NA	NA	NA	accD
accD_Apu-accD_Avi_6	MA	0.00435436	0.0307629	0.141546	0.000341253	1530	208.348	1321.65	NA	12	6.3228	5.6772	NA	NA	0.00795055	1.83741:2.19636:1.0853:1.21116:0.12189:1	0(0:0:0)	-1954.37	NA	NA	NA	accD
accD_Apu-accD_AviL_1	MA	0.00435436	0.0307629	0.141546	0.000341253	1530	208.348	1321.65	NA	12	6.3228	5.6772	NA	NA	0.00795055	1.83741:2.19636:1.0853:1.21116:0.12189:1	0(0:0:0)	-1954.37	NA	NA	NA	accD
accD_Apu-accD_AviL_2	MA	0.00383643	0.0303362	0.126464	0.00120301	1530	199.662	1330.34	NA	11	5.96976	5.03024	NA	NA	0.00729461	2.88305:3.52196:2.42196:2.60372:0.234759:1	0(0:0:0)	-1948.04	NA	NA	NA	accD
accD_Apu-accD_Aze	MA	0.00063533	0.00989233	0.0642245	0	1530	220.339	1309.66	NA	3	2.17117	0.828825	NA	NA	0.00196845	1.19229:1.2893:0.457157:0.457157:0.01:1	0(0:0:0)	-1894.61	NA	NA	NA	accD
accD_Apu-accD_CBD	MA	0.00990971	0.0228274	0.434114	0.0948074	1530	161.08	1368.92	NA	17	3.6253	13.3747	NA	NA	0.0112697	8.02722:7.83712:11.6738:10.7348:9.97555:1	0(0:0:0)	-1985.43	NA	NA	NA	accD
accD_Apu-accD_JSR	MA	0.00867259	0.021564	0.402179	0.0489483	1530	147.715	1382.29	NA	15	3.14894	11.8511	NA	NA	0.0099172	8.47787:9.16721:14.0921:12.3504:15.422:1	0(0:0:0)	-1971.42	NA	NA	NA	accD
accD_Apu-accD_SR	MA	0.00592989	0.0250517	0.236706	0.0300557	1530	161.462	1368.54	NA	12	3.99162	8.00838	NA	NA	0.00794784	6.10703:7.19086:8.63487:9.83331:5.97434:1	0(0:0:0)	-1957.41	NA	NA	NA	accD
accD_Avi_1-accD_Avi_2	MA	0.00216908	0.00750022	0.289202	0.0646833	1530	172.186	1357.81	NA	4	1.2193	2.7807	NA	NA	0.00276905	0.167995:0.358771:0.134589:0.134589:0.174253:1	0(0:0:0)	-1972	NA	NA	NA	accD
accD_Avi_1-accD_Avi_3	MA	0.00216908	0.00750022	0.289202	0.0646833	1530	172.186	1357.81	NA	4	1.2193	2.7807	NA	NA	0.00276905	0.167995:0.358771:0.134589:0.134589:0.174253:1	0(0:0:0)	-1972	NA	NA	NA	accD
accD_Avi_1-accD_Avi_4	MA	0.00216908	0.00750022	0.289202	0.0646833	1530	172.186	1357.81	NA	4	1.2193	2.7807	NA	NA	0.00276905	0.167995:0.358771:0.134589:0.134589:0.174253:1	0(0:0:0)	-1972	NA	NA	NA	accD
accD_Avi_1-accD_Avi_6	MA	0.00216908	0.00750022	0.289202	0.0646833	1530	172.186	1357.81	NA	4	1.2193	2.7807	NA	NA	0.00276905	0.167995:0.358771:0.134589:0.134589:0.174253:1	0(0:0:0)	-1972	NA	NA	NA	accD
accD_Avi_1-accD_AviL_1	MA	0.00216908	0.00750022	0.289202	0.0646833	1530	172.186	1357.81	NA	4	1.2193	2.7807	NA	NA	0.00276905	0.167995:0.358771:0.134589:0.134589:0.174253:1	0(0:0:0)	-1972	NA	NA	NA	accD
accD_Avi_1-accD_AviL_2	MA	0.0014744	0.00676901	0.217816	0.0358546	1530	178.279	1351.72	NA	3	1.13144	1.86856	NA	NA	0.00209134	0.269967:0.62056:0.183404:0.183404:0.380044:1	0(0:0:0)	-1965.83	NA	NA	NA	accD
accD_Avi_1-accD_Aze	MA	0.00605958	0.0151431	0.400155	0.0450723	1530	200.914	1329.09	NA	11	3.01609	7.98391	NA	NA	0.00725239	2.55675:2.97264:1.91076:1.9709:0.476067:1	0(0:0:0)	-1953.77	NA	NA	NA	accD
accD_Avi_1-accD_CBD	MA	0.0103696	0.0192215	0.539476	0.24258	1530	154.626	1375.37	NA	17	2.93177	14.0682	NA	NA	0.0112642	7.00078:7.086:10.4103:10.9977:9.61939:1	0(0:0:0)	-1988.89	NA	NA	NA	accD
accD_Avi_1-accD_JSR	MA	0.00785577	0.0161018	0.48788	0.100901	1530	135.627	1394.37	NA	13	2.16095	10.839	NA	NA	0.00858674	4.64081:5.60771:8.00194:8.68883:11.0318:1	0(0:0:0)	-1963.9	NA	NA	NA	accD
accD_Avi_1-accD_SR	MA	NA	NA	NA	NA	1530	146.008	1383.99	NA	0	NA	NA	NA	NA	NA	0.0460568:0.012124:0.11529:0.107862:0.41186:1	0(0:0:0)	-1942.24	NA	NA	NA	accD
accD_Avi_2-accD_Avi_3	MA	NA	NA	NA	NA	1530	144.893	1385.11	NA	0	NA	NA	NA	NA	NA	0.0442523:0.0146342:0.128814:0.119492:0.464989:1	0(0:0:0)	-1940.24	NA	NA	NA	accD
accD_Avi_2-accD_Avi_4	MA	NA	NA	NA	NA	1530	144.893	1385.11	NA	0	NA	NA	NA	NA	NA	0.0442523:0.0146342:0.128814:0.119492:0.464989:1	0(0:0:0)	-1940.24	NA	NA	NA	accD
accD_Avi_2-accD_Avi_6	MA	NA	NA	NA	NA	1530	144.893	1385.11	NA	0	NA	NA	NA	NA	NA	0.0442523:0.0146342:0.128814:0.119492:0.464989:1	0(0:0:0)	-1940.24	NA	NA	NA	accD
accD_Avi_2-accD_AviL_1	MA	NA	NA	NA	NA	1530	144.893	1385.11	NA	0	NA	NA	NA	NA	NA	0.0442523:0.0146342:0.128814:0.119492:0.464989:1	0(0:0:0)	-1940.24	NA	NA	NA	accD
accD_Avi_2-accD_AviL_2	MA	0.000714342	1.54e-05	46.4182	0	1530	128.855	1401.14	NA	1	0.00197729	0.998023	NA	NA	0.000655477	0.01:0.01:0.01:0.01:0.01:1	0(0:0:0)	-1948.23	NA	NA	NA	accD
accD_Avi_2-accD_Aze	MA	0.0050248	0.0221545	0.226807	0.00854038	1530	199.519	1330.48	NA	11	4.3782	6.6218	NA	NA	0.00725859	0.961255:1.1299:0.549073:0.642599:0.0875214:1	0(0:0:0)	-1951.1	NA	NA	NA	accD
accD_Avi_2-accD_CBD	MA	0.0107703	0.0243951	0.441495	0.10143	1530	206.587	1323.41	NA	19	4.9631	14.0369	NA	NA	0.01261	2.56292:2.77412:1.6892:1.7028:0.461382:1	0(0:0:0)	-1999.62	NA	NA	NA	accD
accD_Avi_2-accD_JSR	MA	0.00962511	0.0233798	0.411685	0.0419467	1530	181.684	1348.32	NA	17	4.19215	12.8078	NA	NA	0.0112584	1.33789:1.86211:0.946853:0.967001:0.670434:1	0(0:0:0)	-1986.12	NA	NA	NA	accD
accD_Avi_2-accD_SR	MA	0.00216908	0.00750022	0.289202	0.0646833	1530	172.186	1357.81	NA	4	1.2193	2.7807	NA	NA	0.00276905	0.167995:0.358771:0.134589:0.134589:0.174253:1	0(0:0:0)	-1972	NA	NA	NA	accD
accD_Avi_3-accD_Avi_4	MA	NA	NA	NA	NA	1530	144.893	1385.11	NA	0	NA	NA	NA	NA	NA	0.0442523:0.0146342:0.128814:0.119492:0.464989:1	0(0:0:0)	-1940.24	NA	NA	NA	accD
accD_Avi_3-accD_Avi_6	MA	NA	NA	NA	NA	1530	144.893	1385.11	NA	0	NA	NA	NA	NA	NA	0.0442523:0.0146342:0.128814:0.119492:0.464989:1	0(0:0:0)	-1940.24	NA	NA	NA	accD
accD_Avi_3-accD_AviL_1	MA	NA	NA	NA	NA	1530	144.893	1385.11	NA	0	NA	NA	NA	NA	NA	0.0442523:0.0146342:0.128814:0.119492:0.464989:1	0(0:0:0)	-1940.24	NA	NA	NA	accD
accD_Avi_3-accD_AviL_2	MA	0.000714342	1.54e-05	46.4182	0	1530	128.855	1401.14	NA	1	0.00197729	0.998023	NA	NA	0.000655477	0.01:0.01:0.01:0.01:0.01:1	0(0:0:0)	-1948.23	NA	NA	NA	accD
accD_Avi_3-accD_Aze	MA	0.0050248	0.0221545	0.226807	0.00854038	1530	199.519	1330.48	NA	11	4.3782	6.6218	NA	NA	0.00725859	0.961255:1.1299:0.549073:0.642599:0.0875214:1	0(0:0:0)	-1951.1	NA	NA	NA	accD
accD_Avi_3-accD_CBD	MA	0.0107703	0.0243951	0.441495	0.10143	1530	206.587	1323.41	NA	19	4.9631	14.0369	NA	NA	0.01261	2.56292:2.77412:1.6892:1.7028:0.461382:1	0(0:0:0)	-1999.62	NA	NA	NA	accD
accD_Avi_3-accD_JSR	MA	0.00962511	0.0233798	0.411685	0.0419467	1530	181.684	1348.32	NA	17	4.19215	12.8078	NA	NA	0.0112584	1.33789:1.86211:0.946853:0.967001:0.670434:1	0(0:0:0)	-1986.12	NA	NA	NA	accD
accD_Avi_3-accD_SR	MA	0.00216908	0.00750022	0.289202	0.0646833	1530	172.186	1357.81	NA	4	1.2193	2.7807	NA	NA	0.00276905	0.167995:0.358771:0.134589:0.134589:0.174253:1	0(0:0:0)	-1972	NA	NA	NA	accD
accD_Avi_4-accD_Avi_6	MA	NA	NA	NA	NA	1530	144.893	1385.11	NA	0	NA	NA	NA	NA	NA	0.0442523:0.0146342:0.128814:0.119492:0.464989:1	0(0:0:0)	-1940.24	NA	NA	NA	accD
accD_Avi_4-accD_AviL_1	MA	NA	NA	NA	NA	1530	144.893	1385.11	NA	0	NA	NA	NA	NA	NA	0.0442523:0.0146342:0.128814:0.119492:0.464989:1	0(0:0:0)	-1940.24	NA	NA	NA	accD
accD_Avi_4-accD_AviL_2	MA	0.000714342	1.54e-05	46.4182	0	1530	128.855	1401.14	NA	1	0.00197729	0.998023	NA	NA	0.000655477	0.01:0.01:0.01:0.01:0.01:1	0(0:0:0)	-1948.23	NA	NA	NA	accD
accD_Avi_4-accD_Aze	MA	0.0050248	0.0221545	0.226807	0.00854038	1530	199.519	1330.48	NA	11	4.3782	6.6218	NA	NA	0.00725859	0.961255:1.1299:0.549073:0.642599:0.0875214:1	0(0:0:0)	-1951.1	NA	NA	NA	accD
accD_Avi_4-accD_CBD	MA	0.0107703	0.0243951	0.441495	0.10143	1530	206.587	1323.41	NA	19	4.9631	14.0369	NA	NA	0.01261	2.56292:2.77412:1.6892:1.7028:0.461382:1	0(0:0:0)	-1999.62	NA	NA	NA	accD
accD_Avi_4-accD_JSR	MA	0.00962511	0.0233798	0.411685	0.0419467	1530	181.684	1348.32	NA	17	4.19215	12.8078	NA	NA	0.0112584	1.33789:1.86211:0.946853:0.967001:0.670434:1	0(0:0:0)	-1986.12	NA	NA	NA	accD
accD_Avi_4-accD_SR	MA	0.00216908	0.00750022	0.289202	0.0646833	1530	172.186	1357.81	NA	4	1.2193	2.7807	NA	NA	0.00276905	0.167995:0.358771:0.134589:0.134589:0.174253:1	0(0:0:0)	-1972	NA	NA	NA	accD
accD_Avi_6-accD_AviL_1	MA	NA	NA	NA	NA	1530	144.893	1385.11	NA	0	NA	NA	NA	NA	NA	0.0442523:0.0146342:0.128814:0.119492:0.464989:1	0(0:0:0)	-1940.24	NA	NA	NA	accD
accD_Avi_6-accD_AviL_2	MA	0.000714342	1.54e-05	46.4182	0	1530	128.855	1401.14	NA	1	0.00197729	0.998023	NA	NA	0.000655477	0.01:0.01:0.01:0.01:0.01:1	0(0:0:0)	-1948.23	NA	NA	NA	accD
accD_Avi_6-accD_Aze	MA	0.0050248	0.0221545	0.226807	0.00854038	1530	199.519	1330.48	NA	11	4.3782	6.6218	NA	NA	0.00725859	0.961255:1.1299:0.549073:0.642599:0.0875214:1	0(0:0:0)	-1951.1	NA	NA	NA	accD
accD_Avi_6-accD_CBD	MA	0.0107703	0.0243951	0.441495	0.10143	1530	206.587	1323.41	NA	19	4.9631	14.0369	NA	NA	0.01261	2.56292:2.77412:1.6892:1.7028:0.461382:1	0(0:0:0)	-1999.62	NA	NA	NA	accD
accD_Avi_6-accD_JSR	MA	0.00962511	0.0233798	0.411685	0.0419467	1530	181.684	1348.32	NA	17	4.19215	12.8078	NA	NA	0.0112584	1.33789:1.86211:0.946853:0.967001:0.670434:1	0(0:0:0)	-1986.12	NA	NA	NA	accD
accD_Avi_6-accD_SR	MA	0.00216908	0.00750022	0.289202	0.0646833	1530	172.186	1357.81	NA	4	1.2193	2.7807	NA	NA	0.00276905	0.167995:0.358771:0.134589:0.134589:0.174253:1	0(0:0:0)	-1972	NA	NA	NA	accD
accD_AviL_1-accD_AviL_2	MA	0.000714342	1.54e-05	46.4182	0	1530	128.855	1401.14	NA	1	0.00197729	0.998023	NA	NA	0.000655477	0.01:0.01:0.01:0.01:0.01:1	0(0:0:0)	-1948.23	NA	NA	NA	accD
accD_AviL_1-accD_Aze	MA	0.0050248	0.0221545	0.226807	0.00854038	1530	199.519	1330.48	NA	11	4.3782	6.6218	NA	NA	0.00725859	0.961255:1.1299:0.549073:0.642599:0.0875214:1	0(0:0:0)	-1951.1	NA	NA	NA	accD
accD_AviL_1-accD_CBD	MA	0.0107703	0.0243951	0.441495	0.10143	1530	206.587	1323.41	NA	19	4.9631	14.0369	NA	NA	0.01261	2.56292:2.77412:1.6892:1.7028:0.461382:1	0(0:0:0)	-1999.62	NA	NA	NA	accD
accD_AviL_1-accD_JSR	MA	0.00962511	0.0233798	0.411685	0.0419467	1530	181.684	1348.32	NA	17	4.19215	12.8078	NA	NA	0.0112584	1.33789:1.86211:0.946853:0.967001:0.670434:1	0(0:0:0)	-1986.12	NA	NA	NA	accD
accD_AviL_1-accD_SR	MA	0.00216908	0.00750022	0.289202	0.0646833	1530	172.186	1357.81	NA	4	1.2193	2.7807	NA	NA	0.00276905	0.167995:0.358771:0.134589:0.134589:0.174253:1	0(0:0:0)	-1972	NA	NA	NA	accD
accD_AviL_2-accD_Aze	MA	0.00431311	0.0213962	0.201582	0.00580272	1530	204.48	1325.52	NA	10	4.33513	5.66487	NA	NA	0.00659621	1.53429:1.83308:0.956442:1.06727:0.127824:1	0(0:0:0)	-1945.34	NA	NA	NA	accD
accD_AviL_2-accD_CBD	MA	0.0101839	0.0237404	0.428967	0.0730822	1530	198.899	1331.1	NA	18	4.6502	13.3498	NA	NA	0.0119462	3.15778:3.43782:2.365:2.39261:0.931044:1	0(0:0:0)	-1993.13	NA	NA	NA	accD
accD_AviL_2-accD_JSR	MA	0.00902644	0.0230168	0.392167	0.0946948	1530	171.514	1358.49	NA	16	3.89656	12.1034	NA	NA	0.0105948	1.63207:2.30686:1.27931:1.33233:1.36764:1	0(0:0:0)	-1979.48	NA	NA	NA	accD
accD_AviL_2-accD_SR	MA	0.0014744	0.00676901	0.217816	0.0358546	1530	178.279	1351.72	NA	3	1.13144	1.86856	NA	NA	0.00209134	0.269967:0.62056:0.183404:0.183404:0.380044:1	0(0:0:0)	-1965.83	NA	NA	NA	accD
accD_Aze-accD_CBD	MA	0.0100985	0.01374	0.734967	0.354515	1530	201.681	1328.32	NA	16	2.73942	13.2606	NA	NA	0.0105785	3.25051:3.00987:2.30132:2.23381:1.19638:1	0(0:0:0)	-1979.9	NA	NA	NA	accD
accD_Aze-accD_JSR	MA	0.00898421	0.0111696	0.804348	0.493184	1530	176.62	1353.38	NA	14	1.95436	12.0456	NA	NA	0.00923649	1.76633:1.8857:1.425:1.34815:1.40103:1	0(0:0:0)	-1966.52	NA	NA	NA	accD
accD_Aze-accD_SR	MA	0.00605958	0.0151431	0.400155	0.0450723	1530	200.914	1329.09	NA	11	3.01609	7.98391	NA	NA	0.00725239	2.55675:2.97264:1.91076:1.9709:0.476067:1	0(0:0:0)	-1953.77	NA	NA	NA	accD
accD_CBD-accD_JSR	MA	0.00546044	0.0153829	0.354967	0.0950554	1530	173.953	1356.05	NA	10	2.65453	7.34547	NA	NA	0.00658857	9.51313:11.3692:8.23464:8.23464:8.91746:1	0(0:0:0)	-1944.12	NA	NA	NA	accD
accD_CBD-accD_SR	MA	0.0103696	0.0192215	0.539476	0.24258	1530	154.626	1375.37	NA	17	2.93177	14.0682	NA	NA	0.0112642	7.00078:7.086:10.4103:10.9977:9.61939:1	0(0:0:0)	-1988.89	NA	NA	NA	accD
accD_JSR-accD_SR	MA	0.00785577	0.0161018	0.48788	0.100901	1530	135.627	1394.37	NA	13	2.16095	10.839	NA	NA	0.00858674	4.64081:5.60771:8.00194:8.68883:11.0318:1	0(0:0:0)	-1963.9	NA	NA	NA	accD
atpA_Aco-atpA_Aka	MA	0.000861346	0.0214035	0.0402432	0	1521	309.391	1211.61	NA	7	6.04701	0.952991	NA	NA	0.00503988	1.01442:0.154278:0.146239:0.146239:2.58654:1	0(0:0:0)	-2037.52	NA	NA	NA	atpA
atpA_Aco-atpA_Akr	MA	NA	NA	NA	NA	1521	314.09	1206.91	NA	0	NA	NA	NA	NA	NA	0.456412:0.370925:0.455041:0.445362:0.403329:1	0(0:0:0)	-1997.94	NA	NA	NA	atpA
atpA_Aco-atpA_Aox_1	MA	0.000823976	0.0239476	0.0344075	0	1521	319.447	1201.55	NA	8	7.08329	0.91671	NA	NA	0.0056805	0.897851:0.609389:0.445512:0.445512:1.31542:1	0(0:0:0)	-2045.13	NA	NA	NA	atpA
atpA_Aco-atpA_Aox_2	MA	0.000823976	0.0239476	0.0344075	0	1521	319.447	1201.55	NA	8	7.08329	0.91671	NA	NA	0.0056805	0.897851:0.609389:0.445512:0.445512:1.31542:1	0(0:0:0)	-2045.13	NA	NA	NA	atpA
atpA_Aco-atpA_Apu	MA	0.00172034	0.0242154	0.0710431	2.55e-05	1521	319.866	1201.13	NA	9	7.10465	1.89535	NA	NA	0.00645105	1.04541:0.0827704:0.0801202:0.0801202:1.47461:1	0(0:0:0)	-2048.19	NA	NA	NA	atpA
atpA_Aco-atpA_Avi_1	MA	0.00167927	0.0038903	0.431655	0.404571	1521	244.184	1276.82	NA	3	0.921071	2.07893	NA	NA	0.00203423	0.01:0.01:0.0801342:0.219457:0.317469:1	0(0:0:0)	-2022.18	NA	NA	NA	atpA
atpA_Aco-atpA_Avi_2	MA	0.000885458	0.00321423	0.275481	0.329924	1521	316.674	1204.33	NA	2	0.976721	1.02328	NA	NA	0.00137031	3.65836:1.32594:1.64966:1.64966:13.1165:1	0(0:0:0)	-2014.4	NA	NA	NA	atpA
atpA_Aco-atpA_Avi_3	MA	0.000885458	0.00321423	0.275481	0.329924	1521	316.674	1204.33	NA	2	0.976721	1.02328	NA	NA	0.00137031	3.65836:1.32594:1.64966:1.64966:13.1165:1	0(0:0:0)	-2014.4	NA	NA	NA	atpA
atpA_Aco-atpA_Avi_4	MA	0.000885458	0.00321423	0.275481	0.329924	1521	316.674	1204.33	NA	2	0.976721	1.02328	NA	NA	0.00137031	3.65836:1.32594:1.64966:1.64966:13.1165:1	0(0:0:0)	-2014.4	NA	NA	NA	atpA
atpA_Aco-atpA_Avi_6	MA	0.000885458	0.00321423	0.275481	0.329924	1521	316.674	1204.33	NA	2	0.976721	1.02328	NA	NA	0.00137031	3.65836:1.32594:1.64966:1.64966:13.1165:1	0(0:0:0)	-2014.4	NA	NA	NA	atpA
atpA_Aco-atpA_AviL_1	MA	0.000885458	0.00321423	0.275481	0.329924	1521	316.674	1204.33	NA	2	0.976721	1.02328	NA	NA	0.00137031	3.65836:1.32594:1.64966:1.64966:13.1165:1	0(0:0:0)	-2014.4	NA	NA	NA	atpA
atpA_Aco-atpA_AviL_2	MA	0.000792791	2.26e-05	35.1298	0	1521	263.588	1257.41	NA	1	0.00593181	0.994068	NA	NA	0.000659312	0.01:0.01:0.01:0.01:10.2606:1	0(0:0:0)	-2005.42	NA	NA	NA	atpA
atpA_Aco-atpA_Aze	MA	0.000861346	0.0214035	0.0402432	0	1521	309.391	1211.61	NA	7	6.04701	0.952991	NA	NA	0.00503988	1.01442:0.154278:0.146239:0.146239:2.58654:1	0(0:0:0)	-2037.52	NA	NA	NA	atpA
atpA_Aco-atpA_CBD	MA	0.000867862	0.0334093	0.0259767	0	1521	350.841	1170.16	NA	12	11.0432	0.956783	NA	NA	0.00837402	2.15797:2.30934:1.35849:1.35849:0.624417:1	0(0:0:0)	-2068.63	NA	NA	NA	atpA
atpA_Aco-atpA_JSR	MA	3.03e-05	0.0302732	0.001	0	1521	340.221	1180.78	NA	10	9.96541	0.0345862	NA	NA	0.00679509	1.34915:1.53107:0.67717:0.67717:0.657775:1	0(0:0:0)	-2052.96	NA	NA	NA	atpA
atpA_Aco-atpA_SR	MA	0.00167927	0.0038903	0.431655	0.404571	1521	244.184	1276.82	NA	3	0.921071	2.07893	NA	NA	0.00203423	0.01:0.01:0.0801342:0.219457:0.317469:1	0(0:0:0)	-2022.18	NA	NA	NA	atpA
atpA_Aka-atpA_Akr	MA	0.000861346	0.0214035	0.0402432	0	1521	309.391	1211.61	NA	7	6.04701	0.952991	NA	NA	0.00503988	1.01442:0.154278:0.146239:0.146239:2.58654:1	0(0:0:0)	-2037.52	NA	NA	NA	atpA
atpA_Aka-atpA_Aox_1	MA	2.85e-06	0.00284538	0.001	0	1521	353.701	1167.3	NA	1	0.996711	0.00328939	NA	NA	0.000663862	17.6589:30:17.5464:17.5464:0.01:1	0(0:0:0)	-2002.61	NA	NA	NA	atpA
atpA_Aka-atpA_Aox_2	MA	2.85e-06	0.00284538	0.001	0	1521	353.701	1167.3	NA	1	0.996711	0.00328939	NA	NA	0.000663862	17.6589:30:17.5464:17.5464:0.01:1	0(0:0:0)	-2002.61	NA	NA	NA	atpA
atpA_Aka-atpA_Apu	MA	0.000829965	0.00308241	0.269259	0	1521	363.605	1157.39	NA	2	1.07696	0.92304	NA	NA	0.00136843	1.95106:0.680704:0.387345:0.387345:0.01:1	0(0:0:0)	-2010.68	NA	NA	NA	atpA
atpA_Aka-atpA_Avi_1	MA	0.000833218	0.0254564	0.0327312	0	1521	303.576	1217.42	NA	8	7.07175	0.928247	NA	NA	0.00574775	0.92757:0.14732:0.180615:0.623645:0.851839:1	0(0:0:0)	-2045.15	NA	NA	NA	atpA
atpA_Aka-atpA_Avi_2	MA	2.28e-05	0.0228186	0.001	0	1521	336.909	1184.09	NA	7	6.97548	0.0245158	NA	NA	0.0050722	1.661:0.154293:0.132747:0.132747:1.97529:1	0(0:0:0)	-2034.77	NA	NA	NA	atpA
atpA_Aka-atpA_Avi_3	MA	2.28e-05	0.0228186	0.001	0	1521	336.909	1184.09	NA	7	6.97548	0.0245158	NA	NA	0.0050722	1.661:0.154293:0.132747:0.132747:1.97529:1	0(0:0:0)	-2034.77	NA	NA	NA	atpA
atpA_Aka-atpA_Avi_4	MA	2.28e-05	0.0228186	0.001	0	1521	336.909	1184.09	NA	7	6.97548	0.0245158	NA	NA	0.0050722	1.661:0.154293:0.132747:0.132747:1.97529:1	0(0:0:0)	-2034.77	NA	NA	NA	atpA
atpA_Aka-atpA_Avi_6	MA	2.28e-05	0.0228186	0.001	0	1521	336.909	1184.09	NA	7	6.97548	0.0245158	NA	NA	0.0050722	1.661:0.154293:0.132747:0.132747:1.97529:1	0(0:0:0)	-2034.77	NA	NA	NA	atpA
atpA_Aka-atpA_AviL_1	MA	2.28e-05	0.0228186	0.001	0	1521	336.909	1184.09	NA	7	6.97548	0.0245158	NA	NA	0.0050722	1.661:0.154293:0.132747:0.132747:1.97529:1	0(0:0:0)	-2034.77	NA	NA	NA	atpA
atpA_Aka-atpA_AviL_2	MA	2.03e-05	0.0202616	0.001	0	1521	323.069	1197.93	NA	6	5.97783	0.0221657	NA	NA	0.00431963	1.16358:0.191641:0.164574:0.164574:1.69334:1	0(0:0:0)	-2030.05	NA	NA	NA	atpA
atpA_Aka-atpA_Aze	MA	NA	NA	NA	NA	1521	309.508	1211.49	NA	0	NA	NA	NA	NA	NA	0.459903:0.369498:0.461989:0.452075:0.397918:1	0(0:0:0)	-1995.62	NA	NA	NA	atpA
atpA_Aka-atpA_CBD	MA	0.00190315	0.0310969	0.0612008	7.45e-06	1521	369.728	1151.27	NA	13	10.9191	2.08085	NA	NA	0.00899963	15.8062:13.94:8.11375:8.11375:2.14388:1	0(0:0:0)	-2073.12	NA	NA	NA	atpA
atpA_Aka-atpA_JSR	MA	0.000949441	0.0287136	0.0330659	4.86e-06	1521	365.087	1155.91	NA	11	9.95754	1.04246	NA	NA	0.0076137	13.2871:11.6273:7.31164:7.31164:2.72142:1	0(0:0:0)	-2060.51	NA	NA	NA	atpA
atpA_Aka-atpA_SR	MA	0.000833218	0.0254564	0.0327312	0	1521	303.576	1217.42	NA	8	7.07175	0.928247	NA	NA	0.00574775	0.92757:0.14732:0.180615:0.623645:0.851839:1	0(0:0:0)	-2045.15	NA	NA	NA	atpA
atpA_Akr-atpA_Aox_1	MA	0.000823976	0.0239476	0.0344075	0	1521	319.447	1201.55	NA	8	7.08329	0.91671	NA	NA	0.0056805	0.897851:0.609389:0.445512:0.445512:1.31542:1	0(0:0:0)	-2045.13	NA	NA	NA	atpA
atpA_Akr-atpA_Aox_2	MA	0.000823976	0.0239476	0.0344075	0	1521	319.447	1201.55	NA	8	7.08329	0.91671	NA	NA	0.0056805	0.897851:0.609389:0.445512:0.445512:1.31542:1	0(0:0:0)	-2045.13	NA	NA	NA	atpA
atpA_Akr-atpA_Apu	MA	0.00172034	0.0242154	0.0710431	2.55e-05	1521	319.866	1201.13	NA	9	7.10465	1.89535	NA	NA	0.00645105	1.04541:0.0827704:0.0801202:0.0801202:1.47461:1	0(0:0:0)	-2048.19	NA	NA	NA	atpA
atpA_Akr-atpA_Avi_1	MA	0.00167927	0.0038903	0.431655	0.404571	1521	244.184	1276.82	NA	3	0.921071	2.07893	NA	NA	0.00203423	0.01:0.01:0.0801342:0.219457:0.317469:1	0(0:0:0)	-2022.18	NA	NA	NA	atpA
atpA_Akr-atpA_Avi_2	MA	0.000885458	0.00321423	0.275481	0.329924	1521	316.674	1204.33	NA	2	0.976721	1.02328	NA	NA	0.00137031	3.65836:1.32594:1.64966:1.64966:13.1165:1	0(0:0:0)	-2014.4	NA	NA	NA	atpA
atpA_Akr-atpA_Avi_3	MA	0.000885458	0.00321423	0.275481	0.329924	1521	316.674	1204.33	NA	2	0.976721	1.02328	NA	NA	0.00137031	3.65836:1.32594:1.64966:1.64966:13.1165:1	0(0:0:0)	-2014.4	NA	NA	NA	atpA
atpA_Akr-atpA_Avi_4	MA	0.000885458	0.00321423	0.275481	0.329924	1521	316.674	1204.33	NA	2	0.976721	1.02328	NA	NA	0.00137031	3.65836:1.32594:1.64966:1.64966:13.1165:1	0(0:0:0)	-2014.4	NA	NA	NA	atpA
atpA_Akr-atpA_Avi_6	MA	0.000885458	0.00321423	0.275481	0.329924	1521	316.674	1204.33	NA	2	0.976721	1.02328	NA	NA	0.00137031	3.65836:1.32594:1.64966:1.64966:13.1165:1	0(0:0:0)	-2014.4	NA	NA	NA	atpA
atpA_Akr-atpA_AviL_1	MA	0.000885458	0.00321423	0.275481	0.329924	1521	316.674	1204.33	NA	2	0.976721	1.02328	NA	NA	0.00137031	3.65836:1.32594:1.64966:1.64966:13.1165:1	0(0:0:0)	-2014.4	NA	NA	NA	atpA
atpA_Akr-atpA_AviL_2	MA	0.000792791	2.26e-05	35.1298	0	1521	263.588	1257.41	NA	1	0.00593181	0.994068	NA	NA	0.000659312	0.01:0.01:0.01:0.01:10.2606:1	0(0:0:0)	-2005.42	NA	NA	NA	atpA
atpA_Akr-atpA_Aze	MA	0.000861346	0.0214035	0.0402432	0	1521	309.391	1211.61	NA	7	6.04701	0.952991	NA	NA	0.00503988	1.01442:0.154278:0.146239:0.146239:2.58654:1	0(0:0:0)	-2037.52	NA	NA	NA	atpA
atpA_Akr-atpA_CBD	MA	0.000867862	0.0334093	0.0259767	0	1521	350.841	1170.16	NA	12	11.0432	0.956783	NA	NA	0.00837402	2.15797:2.30934:1.35849:1.35849:0.624417:1	0(0:0:0)	-2068.63	NA	NA	NA	atpA
atpA_Akr-atpA_JSR	MA	3.03e-05	0.0302732	0.001	0	1521	340.221	1180.78	NA	10	9.96541	0.0345862	NA	NA	0.00679509	1.34915:1.53107:0.67717:0.67717:0.657775:1	0(0:0:0)	-2052.96	NA	NA	NA	atpA
atpA_Akr-atpA_SR	MA	0.00167927	0.0038903	0.431655	0.404571	1521	244.184	1276.82	NA	3	0.921071	2.07893	NA	NA	0.00203423	0.01:0.01:0.0801342:0.219457:0.317469:1	0(0:0:0)	-2022.18	NA	NA	NA	atpA
atpA_Aox_1-atpA_Aox_2	MA	NA	NA	NA	NA	1521	308.98	1212.02	NA	0	NA	NA	NA	NA	NA	0.459092:0.368719:0.458623:0.448984:0.399042:1	0(0:0:0)	-1994.76	NA	NA	NA	atpA
atpA_Aox_1-atpA_Apu	MA	0.00082847	0.00606793	0.136532	0	1521	354.341	1166.66	NA	3	2.06964	0.930362	NA	NA	0.00204909	2.28882:2.20076:0.917846:0.917846:0.01:1	0(0:0:0)	-2017.37	NA	NA	NA	atpA
atpA_Aox_1-atpA_Avi_1	MA	0.000802142	0.0276872	0.0289715	0	1521	316.629	1204.37	NA	9	8.10665	0.893351	NA	NA	0.00639886	0.822992:0.563757:0.393209:0.627689:0.435074:1	0(0:0:0)	-2052.65	NA	NA	NA	atpA
atpA_Aox_1-atpA_Avi_2	MA	2.54e-05	0.0253993	0.001	0	1521	337.979	1183.02	NA	8	7.9721	0.0279046	NA	NA	0.00566368	1.43932:0.820204:0.518233:0.518233:1.10128:1	0(0:0:0)	-2042.31	NA	NA	NA	atpA
atpA_Aox_1-atpA_Avi_3	MA	2.54e-05	0.0253993	0.001	0	1521	337.979	1183.02	NA	8	7.9721	0.0279046	NA	NA	0.00566368	1.43932:0.820204:0.518233:0.518233:1.10128:1	0(0:0:0)	-2042.31	NA	NA	NA	atpA
atpA_Aox_1-atpA_Avi_4	MA	2.54e-05	0.0253993	0.001	0	1521	337.979	1183.02	NA	8	7.9721	0.0279046	NA	NA	0.00566368	1.43932:0.820204:0.518233:0.518233:1.10128:1	0(0:0:0)	-2042.31	NA	NA	NA	atpA
atpA_Aox_1-atpA_Avi_6	MA	2.54e-05	0.0253993	0.001	0	1521	337.979	1183.02	NA	8	7.9721	0.0279046	NA	NA	0.00566368	1.43932:0.820204:0.518233:0.518233:1.10128:1	0(0:0:0)	-2042.31	NA	NA	NA	atpA
atpA_Aox_1-atpA_AviL_1	MA	2.54e-05	0.0253993	0.001	0	1521	337.979	1183.02	NA	8	7.9721	0.0279046	NA	NA	0.00566368	1.43932:0.820204:0.518233:0.518233:1.10128:1	0(0:0:0)	-2042.31	NA	NA	NA	atpA
atpA_Aox_1-atpA_AviL_2	MA	2.27e-05	0.0226841	0.001	0	1521	329.51	1191.49	NA	7	6.97478	0.0252204	NA	NA	0.00493206	1.06039:0.740322:0.490173:0.490173:0.855909:1	0(0:0:0)	-2037.45	NA	NA	NA	atpA
atpA_Aox_1-atpA_Aze	MA	2.85e-06	0.00284538	0.001	0	1521	353.701	1167.3	NA	1	0.996711	0.00328939	NA	NA	0.000663862	17.6589:30:17.5464:17.5464:0.01:1	0(0:0:0)	-2002.61	NA	NA	NA	atpA
atpA_Aox_1-atpA_CBD	MA	0.00189558	0.0341322	0.0555364	1.97e-06	1521	368.246	1152.75	NA	14	11.9266	2.07344	NA	NA	0.00970031	16.3345:15.4001:8.84856:8.84856:1.96154:1	0(0:0:0)	-2077.07	NA	NA	NA	atpA
atpA_Aox_1-atpA_JSR	MA	0.000944738	0.0317223	0.0297816	1.21e-06	1521	363.975	1157.02	NA	12	10.9622	1.03781	NA	NA	0.0083098	13.8466:13.0875:8.01763:8.01763:2.46315:1	0(0:0:0)	-2064.56	NA	NA	NA	atpA
atpA_Aox_1-atpA_SR	MA	0.000802142	0.0276872	0.0289715	0	1521	316.629	1204.37	NA	9	8.10665	0.893351	NA	NA	0.00639886	0.822992:0.563757:0.393209:0.627689:0.435074:1	0(0:0:0)	-2052.65	NA	NA	NA	atpA
atpA_Aox_2-atpA_Apu	MA	0.00082847	0.00606793	0.136532	0	1521	354.341	1166.66	NA	3	2.06964	0.930362	NA	NA	0.00204909	2.28882:2.20076:0.917846:0.917846:0.01:1	0(0:0:0)	-2017.37	NA	NA	NA	atpA
atpA_Aox_2-atpA_Avi_1	MA	0.000802142	0.0276872	0.0289715	0	1521	316.629	1204.37	NA	9	8.10665	0.893351	NA	NA	0.00639886	0.822992:0.563757:0.393209:0.627689:0.435074:1	0(0:0:0)	-2052.65	NA	NA	NA	atpA
atpA_Aox_2-atpA_Avi_2	MA	2.54e-05	0.0253993	0.001	0	1521	337.979	1183.02	NA	8	7.9721	0.0279046	NA	NA	0.00566368	1.43932:0.820204:0.518233:0.518233:1.10128:1	0(0:0:0)	-2042.31	NA	NA	NA	atpA
atpA_Aox_2-atpA_Avi_3	MA	2.54e-05	0.0253993	0.001	0	1521	337.979	1183.02	NA	8	7.9721	0.0279046	NA	NA	0.00566368	1.43932:0.820204:0.518233:0.518233:1.10128:1	0(0:0:0)	-2042.31	NA	NA	NA	atpA
atpA_Aox_2-atpA_Avi_4	MA	2.54e-05	0.0253993	0.001	0	1521	337.979	1183.02	NA	8	7.9721	0.0279046	NA	NA	0.00566368	1.43932:0.820204:0.518233:0.518233:1.10128:1	0(0:0:0)	-2042.31	NA	NA	NA	atpA
atpA_Aox_2-atpA_Avi_6	MA	2.54e-05	0.0253993	0.001	0	1521	337.979	1183.02	NA	8	7.9721	0.0279046	NA	NA	0.00566368	1.43932:0.820204:0.518233:0.518233:1.10128:1	0(0:0:0)	-2042.31	NA	NA	NA	atpA
atpA_Aox_2-atpA_AviL_1	MA	2.54e-05	0.0253993	0.001	0	1521	337.979	1183.02	NA	8	7.9721	0.0279046	NA	NA	0.00566368	1.43932:0.820204:0.518233:0.518233:1.10128:1	0(0:0:0)	-2042.31	NA	NA	NA	atpA
atpA_Aox_2-atpA_AviL_2	MA	2.27e-05	0.0226841	0.001	0	1521	329.51	1191.49	NA	7	6.97478	0.0252204	NA	NA	0.00493206	1.06039:0.740322:0.490173:0.490173:0.855909:1	0(0:0:0)	-2037.45	NA	NA	NA	atpA
atpA_Aox_2-atpA_Aze	MA	2.85e-06	0.00284538	0.001	0	1521	353.701	1167.3	NA	1	0.996711	0.00328939	NA	NA	0.000663862	17.6589:30:17.5464:17.5464:0.01:1	0(0:0:0)	-2002.61	NA	NA	NA	atpA
atpA_Aox_2-atpA_CBD	MA	0.00189558	0.0341322	0.0555364	1.97e-06	1521	368.246	1152.75	NA	14	11.9266	2.07344	NA	NA	0.00970031	16.3345:15.4001:8.84856:8.84856:1.96154:1	0(0:0:0)	-2077.07	NA	NA	NA	atpA
atpA_Aox_2-atpA_JSR	MA	0.000944738	0.0317223	0.0297816	1.21e-06	1521	363.975	1157.02	NA	12	10.9622	1.03781	NA	NA	0.0083098	13.8466:13.0875:8.01763:8.01763:2.46315:1	0(0:0:0)	-2064.56	NA	NA	NA	atpA
atpA_Aox_2-atpA_SR	MA	0.000802142	0.0276872	0.0289715	0	1521	316.629	1204.37	NA	9	8.10665	0.893351	NA	NA	0.00639886	0.822992:0.563757:0.393209:0.627689:0.435074:1	0(0:0:0)	-2052.65	NA	NA	NA	atpA
atpA_Apu-atpA_Avi_1	MA	0.00165817	0.0282878	0.0586179	5.18e-06	1521	315.552	1205.45	NA	10	8.17042	1.82958	NA	NA	0.00718285	1.00523:0.0843366:0.129678:0.41134:0.64984:1	0(0:0:0)	-2055.6	NA	NA	NA	atpA
atpA_Apu-atpA_Avi_2	MA	0.000871547	0.025536	0.0341301	0	1521	348.141	1172.86	NA	9	8.07188	0.92812	NA	NA	0.00651697	1.56555:0.0726075:0.0673488:0.0673488:1.05679:1	0(0:0:0)	-2046.38	NA	NA	NA	atpA
atpA_Apu-atpA_Avi_3	MA	0.000871547	0.025536	0.0341301	0	1521	348.141	1172.86	NA	9	8.07188	0.92812	NA	NA	0.00651697	1.56555:0.0726075:0.0673488:0.0673488:1.05679:1	0(0:0:0)	-2046.38	NA	NA	NA	atpA
atpA_Apu-atpA_Avi_4	MA	0.000871547	0.025536	0.0341301	0	1521	348.141	1172.86	NA	9	8.07188	0.92812	NA	NA	0.00651697	1.56555:0.0726075:0.0673488:0.0673488:1.05679:1	0(0:0:0)	-2046.38	NA	NA	NA	atpA
atpA_Apu-atpA_Avi_6	MA	0.000871547	0.025536	0.0341301	0	1521	348.141	1172.86	NA	9	8.07188	0.92812	NA	NA	0.00651697	1.56555:0.0726075:0.0673488:0.0673488:1.05679:1	0(0:0:0)	-2046.38	NA	NA	NA	atpA
atpA_Apu-atpA_AviL_1	MA	0.000871547	0.025536	0.0341301	0	1521	348.141	1172.86	NA	9	8.07188	0.92812	NA	NA	0.00651697	1.56555:0.0726075:0.0673488:0.0673488:1.05679:1	0(0:0:0)	-2046.38	NA	NA	NA	atpA
atpA_Apu-atpA_AviL_2	MA	0.000852201	0.0231992	0.0367341	0	1521	334.446	1186.55	NA	8	7.07761	0.922395	NA	NA	0.00576598	1.21265:0.102299:0.094545:0.094545:0.96962:1	0(0:0:0)	-2041.88	NA	NA	NA	atpA
atpA_Apu-atpA_Aze	MA	0.000829965	0.00308241	0.269259	0	1521	363.605	1157.39	NA	2	1.07696	0.92304	NA	NA	0.00136843	1.95106:0.680704:0.387345:0.387345:0.01:1	0(0:0:0)	-2010.68	NA	NA	NA	atpA
atpA_Apu-atpA_CBD	MA	0.00275632	0.0341165	0.0807914	5.99e-07	1521	371.562	1149.44	NA	15	12.0007	2.99933	NA	NA	0.0104173	6.69752:5.40363:2.645:2.645:0.403799:1	0(0:0:0)	-2084.51	NA	NA	NA	atpA
atpA_Apu-atpA_JSR	MA	0.00181533	0.0316057	0.0574369	3.53e-07	1521	368.426	1152.57	NA	13	11.0199	1.9801	NA	NA	0.00903133	5.47723:4.31234:2.12673:2.12673:0.413146:1	0(0:0:0)	-2072.3	NA	NA	NA	atpA
atpA_Apu-atpA_SR	MA	0.00165817	0.0282878	0.0586179	5.18e-06	1521	315.552	1205.45	NA	10	8.17042	1.82958	NA	NA	0.00718285	1.00523:0.0843366:0.129678:0.41134:0.64984:1	0(0:0:0)	-2055.6	NA	NA	NA	atpA
atpA_Avi_1-atpA_Avi_2	MA	0.000831123	0.00671416	0.123787	0	1521	320.942	1200.06	NA	3	2.05078	0.949222	NA	NA	0.00207249	0.963471:0.383706:0.422684:0.906146:0.01:1	0(0:0:0)	-2022.27	NA	NA	NA	atpA
atpA_Avi_1-atpA_Avi_3	MA	0.000831123	0.00671416	0.123787	0	1521	320.942	1200.06	NA	3	2.05078	0.949222	NA	NA	0.00207249	0.963471:0.383706:0.422684:0.906146:0.01:1	0(0:0:0)	-2022.27	NA	NA	NA	atpA
atpA_Avi_1-atpA_Avi_4	MA	0.000831123	0.00671416	0.123787	0	1521	320.942	1200.06	NA	3	2.05078	0.949222	NA	NA	0.00207249	0.963471:0.383706:0.422684:0.906146:0.01:1	0(0:0:0)	-2022.27	NA	NA	NA	atpA
atpA_Avi_1-atpA_Avi_6	MA	0.000831123	0.00671416	0.123787	0	1521	320.942	1200.06	NA	3	2.05078	0.949222	NA	NA	0.00207249	0.963471:0.383706:0.422684:0.906146:0.01:1	0(0:0:0)	-2022.27	NA	NA	NA	atpA
atpA_Avi_1-atpA_AviL_1	MA	0.000831123	0.00671416	0.123787	0	1521	320.942	1200.06	NA	3	2.05078	0.949222	NA	NA	0.00207249	0.963471:0.383706:0.422684:0.906146:0.01:1	0(0:0:0)	-2022.27	NA	NA	NA	atpA
atpA_Avi_1-atpA_AviL_2	MA	0.000876236	0.00409992	0.21372	0.259705	1521	233.099	1287.9	NA	2	0.917083	1.08292	NA	NA	0.00137028	0.01:0.01:0.105269:0.380004:0.01:1	0(0:0:0)	-2014.3	NA	NA	NA	atpA
atpA_Avi_1-atpA_Aze	MA	0.000833218	0.0254564	0.0327312	0	1521	303.576	1217.42	NA	8	7.07175	0.928247	NA	NA	0.00574775	0.92757:0.14732:0.180615:0.623645:0.851839:1	0(0:0:0)	-2045.15	NA	NA	NA	atpA
atpA_Avi_1-atpA_CBD	MA	0.00245918	0.0387551	0.0634543	1.86e-07	1521	338.753	1182.25	NA	15	12.2804	2.71957	NA	NA	0.0105429	1.34348:1.42191:0.926803:1.05566:0.471512:1	0(0:0:0)	-2090.12	NA	NA	NA	atpA
atpA_Avi_1-atpA_JSR	MA	0.00159662	0.0368066	0.0433786	8.93e-08	1521	328.228	1192.77	NA	13	11.2298	1.77022	NA	NA	0.00919484	0.988509:1.07509:0.697593:0.855162:0.492063:1	0(0:0:0)	-2076.8	NA	NA	NA	atpA
atpA_Avi_1-atpA_SR	MA	NA	NA	NA	NA	1521	314.003	1207	NA	0	NA	NA	NA	NA	NA	0.449703:0.362909:0.452454:0.442603:0.406252:1	0(0:0:0)	-1998.97	NA	NA	NA	atpA
atpA_Avi_2-atpA_Avi_3	MA	NA	NA	NA	NA	1521	315.383	1205.62	NA	0	NA	NA	NA	NA	NA	0.458546:0.371145:0.45753:0.447722:0.401447:1	0(0:0:0)	-1999.58	NA	NA	NA	atpA
atpA_Avi_2-atpA_Avi_4	MA	NA	NA	NA	NA	1521	315.383	1205.62	NA	0	NA	NA	NA	NA	NA	0.458546:0.371145:0.45753:0.447722:0.401447:1	0(0:0:0)	-1999.58	NA	NA	NA	atpA
atpA_Avi_2-atpA_Avi_6	MA	NA	NA	NA	NA	1521	315.383	1205.62	NA	0	NA	NA	NA	NA	NA	0.458546:0.371145:0.45753:0.447722:0.401447:1	0(0:0:0)	-1999.58	NA	NA	NA	atpA
atpA_Avi_2-atpA_AviL_1	MA	NA	NA	NA	NA	1521	315.383	1205.62	NA	0	NA	NA	NA	NA	NA	0.458546:0.371145:0.45753:0.447722:0.401447:1	0(0:0:0)	-1999.58	NA	NA	NA	atpA
atpA_Avi_2-atpA_AviL_2	MA	2.72e-06	0.00271642	0.001	0	1521	379.07	1141.93	NA	1	0.996997	0.00300341	NA	NA	0.000679036	30:17.9714:17.8741:17.8741:0.01:1	0(0:0:0)	-2006.6	NA	NA	NA	atpA
atpA_Avi_2-atpA_Aze	MA	2.28e-05	0.0228186	0.001	0	1521	336.909	1184.09	NA	7	6.97548	0.0245158	NA	NA	0.0050722	1.661:0.154293:0.132747:0.132747:1.97529:1	0(0:0:0)	-2034.77	NA	NA	NA	atpA
atpA_Avi_2-atpA_CBD	MA	0.00173306	0.0370083	0.046829	4.17e-08	1521	347.179	1173.82	NA	14	12.0864	1.91363	NA	NA	0.00978489	1.96942:1.96593:1.36215:1.36215:0.906902:1	0(0:0:0)	-2081.76	NA	NA	NA	atpA
atpA_Avi_2-atpA_JSR	MA	0.000844222	0.0348626	0.0242157	0	1521	339.653	1181.35	NA	12	11.0678	0.932184	NA	NA	0.00844083	1.48532:1.49585:1.03715:1.03715:0.929996:1	0(0:0:0)	-2068.21	NA	NA	NA	atpA
atpA_Avi_2-atpA_SR	MA	0.000831123	0.00671416	0.123787	0	1521	320.942	1200.06	NA	3	2.05078	0.949222	NA	NA	0.00207249	0.963471:0.383706:0.422684:0.906146:0.01:1	0(0:0:0)	-2022.27	NA	NA	NA	atpA
atpA_Avi_3-atpA_Avi_4	MA	NA	NA	NA	NA	1521	315.383	1205.62	NA	0	NA	NA	NA	NA	NA	0.458546:0.371145:0.45753:0.447722:0.401447:1	0(0:0:0)	-1999.58	NA	NA	NA	atpA
atpA_Avi_3-atpA_Avi_6	MA	NA	NA	NA	NA	1521	315.383	1205.62	NA	0	NA	NA	NA	NA	NA	0.458546:0.371145:0.45753:0.447722:0.401447:1	0(0:0:0)	-1999.58	NA	NA	NA	atpA
atpA_Avi_3-atpA_AviL_1	MA	NA	NA	NA	NA	1521	315.383	1205.62	NA	0	NA	NA	NA	NA	NA	0.458546:0.371145:0.45753:0.447722:0.401447:1	0(0:0:0)	-1999.58	NA	NA	NA	atpA
atpA_Avi_3-atpA_AviL_2	MA	2.72e-06	0.00271642	0.001	0	1521	379.07	1141.93	NA	1	0.996997	0.00300341	NA	NA	0.000679036	30:17.9714:17.8741:17.8741:0.01:1	0(0:0:0)	-2006.6	NA	NA	NA	atpA
atpA_Avi_3-atpA_Aze	MA	2.28e-05	0.0228186	0.001	0	1521	336.909	1184.09	NA	7	6.97548	0.0245158	NA	NA	0.0050722	1.661:0.154293:0.132747:0.132747:1.97529:1	0(0:0:0)	-2034.77	NA	NA	NA	atpA
atpA_Avi_3-atpA_CBD	MA	0.00173306	0.0370083	0.046829	4.17e-08	1521	347.179	1173.82	NA	14	12.0864	1.91363	NA	NA	0.00978489	1.96942:1.96593:1.36215:1.36215:0.906902:1	0(0:0:0)	-2081.76	NA	NA	NA	atpA
atpA_Avi_3-atpA_JSR	MA	0.000844222	0.0348626	0.0242157	0	1521	339.653	1181.35	NA	12	11.0678	0.932184	NA	NA	0.00844083	1.48532:1.49585:1.03715:1.03715:0.929996:1	0(0:0:0)	-2068.21	NA	NA	NA	atpA
atpA_Avi_3-atpA_SR	MA	0.000831123	0.00671416	0.123787	0	1521	320.942	1200.06	NA	3	2.05078	0.949222	NA	NA	0.00207249	0.963471:0.383706:0.422684:0.906146:0.01:1	0(0:0:0)	-2022.27	NA	NA	NA	atpA
atpA_Avi_4-atpA_Avi_6	MA	NA	NA	NA	NA	1521	315.383	1205.62	NA	0	NA	NA	NA	NA	NA	0.458546:0.371145:0.45753:0.447722:0.401447:1	0(0:0:0)	-1999.58	NA	NA	NA	atpA
atpA_Avi_4-atpA_AviL_1	MA	NA	NA	NA	NA	1521	315.383	1205.62	NA	0	NA	NA	NA	NA	NA	0.458546:0.371145:0.45753:0.447722:0.401447:1	0(0:0:0)	-1999.58	NA	NA	NA	atpA
atpA_Avi_4-atpA_AviL_2	MA	2.72e-06	0.00271642	0.001	0	1521	379.07	1141.93	NA	1	0.996997	0.00300341	NA	NA	0.000679036	30:17.9714:17.8741:17.8741:0.01:1	0(0:0:0)	-2006.6	NA	NA	NA	atpA
atpA_Avi_4-atpA_Aze	MA	2.28e-05	0.0228186	0.001	0	1521	336.909	1184.09	NA	7	6.97548	0.0245158	NA	NA	0.0050722	1.661:0.154293:0.132747:0.132747:1.97529:1	0(0:0:0)	-2034.77	NA	NA	NA	atpA
atpA_Avi_4-atpA_CBD	MA	0.00173306	0.0370083	0.046829	4.17e-08	1521	347.179	1173.82	NA	14	12.0864	1.91363	NA	NA	0.00978489	1.96942:1.96593:1.36215:1.36215:0.906902:1	0(0:0:0)	-2081.76	NA	NA	NA	atpA
atpA_Avi_4-atpA_JSR	MA	0.000844222	0.0348626	0.0242157	0	1521	339.653	1181.35	NA	12	11.0678	0.932184	NA	NA	0.00844083	1.48532:1.49585:1.03715:1.03715:0.929996:1	0(0:0:0)	-2068.21	NA	NA	NA	atpA
atpA_Avi_4-atpA_SR	MA	0.000831123	0.00671416	0.123787	0	1521	320.942	1200.06	NA	3	2.05078	0.949222	NA	NA	0.00207249	0.963471:0.383706:0.422684:0.906146:0.01:1	0(0:0:0)	-2022.27	NA	NA	NA	atpA
atpA_Avi_6-atpA_AviL_1	MA	NA	NA	NA	NA	1521	315.383	1205.62	NA	0	NA	NA	NA	NA	NA	0.458546:0.371145:0.45753:0.447722:0.401447:1	0(0:0:0)	-1999.58	NA	NA	NA	atpA
atpA_Avi_6-atpA_AviL_2	MA	2.72e-06	0.00271642	0.001	0	1521	379.07	1141.93	NA	1	0.996997	0.00300341	NA	NA	0.000679036	30:17.9714:17.8741:17.8741:0.01:1	0(0:0:0)	-2006.6	NA	NA	NA	atpA
atpA_Avi_6-atpA_Aze	MA	2.28e-05	0.0228186	0.001	0	1521	336.909	1184.09	NA	7	6.97548	0.0245158	NA	NA	0.0050722	1.661:0.154293:0.132747:0.132747:1.97529:1	0(0:0:0)	-2034.77	NA	NA	NA	atpA
atpA_Avi_6-atpA_CBD	MA	0.00173306	0.0370083	0.046829	4.17e-08	1521	347.179	1173.82	NA	14	12.0864	1.91363	NA	NA	0.00978489	1.96942:1.96593:1.36215:1.36215:0.906902:1	0(0:0:0)	-2081.76	NA	NA	NA	atpA
atpA_Avi_6-atpA_JSR	MA	0.000844222	0.0348626	0.0242157	0	1521	339.653	1181.35	NA	12	11.0678	0.932184	NA	NA	0.00844083	1.48532:1.49585:1.03715:1.03715:0.929996:1	0(0:0:0)	-2068.21	NA	NA	NA	atpA
atpA_Avi_6-atpA_SR	MA	0.000831123	0.00671416	0.123787	0	1521	320.942	1200.06	NA	3	2.05078	0.949222	NA	NA	0.00207249	0.963471:0.383706:0.422684:0.906146:0.01:1	0(0:0:0)	-2022.27	NA	NA	NA	atpA
atpA_AviL_1-atpA_AviL_2	MA	2.72e-06	0.00271642	0.001	0	1521	379.07	1141.93	NA	1	0.996997	0.00300341	NA	NA	0.000679036	30:17.9714:17.8741:17.8741:0.01:1	0(0:0:0)	-2006.6	NA	NA	NA	atpA
atpA_AviL_1-atpA_Aze	MA	2.28e-05	0.0228186	0.001	0	1521	336.909	1184.09	NA	7	6.97548	0.0245158	NA	NA	0.0050722	1.661:0.154293:0.132747:0.132747:1.97529:1	0(0:0:0)	-2034.77	NA	NA	NA	atpA
atpA_AviL_1-atpA_CBD	MA	0.00173306	0.0370083	0.046829	4.17e-08	1521	347.179	1173.82	NA	14	12.0864	1.91363	NA	NA	0.00978489	1.96942:1.96593:1.36215:1.36215:0.906902:1	0(0:0:0)	-2081.76	NA	NA	NA	atpA
atpA_AviL_1-atpA_JSR	MA	0.000844222	0.0348626	0.0242157	0	1521	339.653	1181.35	NA	12	11.0678	0.932184	NA	NA	0.00844083	1.48532:1.49585:1.03715:1.03715:0.929996:1	0(0:0:0)	-2068.21	NA	NA	NA	atpA
atpA_AviL_1-atpA_SR	MA	0.000831123	0.00671416	0.123787	0	1521	320.942	1200.06	NA	3	2.05078	0.949222	NA	NA	0.00207249	0.963471:0.383706:0.422684:0.906146:0.01:1	0(0:0:0)	-2022.27	NA	NA	NA	atpA
atpA_AviL_2-atpA_Aze	MA	2.03e-05	0.0202616	0.001	0	1521	323.069	1197.93	NA	6	5.97783	0.0221657	NA	NA	0.00431963	1.16358:0.191641:0.164574:0.164574:1.69334:1	0(0:0:0)	-2030.05	NA	NA	NA	atpA
atpA_AviL_2-atpA_CBD	MA	0.00171381	0.0343036	0.04996	1.52e-07	1521	343.191	1177.81	NA	13	11.0973	1.90273	NA	NA	0.00906721	1.72123:1.82461:1.21195:1.21195:0.931319:1	0(0:0:0)	-2076.44	NA	NA	NA	atpA
atpA_AviL_2-atpA_JSR	MA	0.000833922	0.0322241	0.0258788	0	1521	334.134	1186.87	NA	11	10.074	0.926034	NA	NA	0.00772972	1.24542:1.35914:0.886301:0.886301:0.976244:1	0(0:0:0)	-2062.62	NA	NA	NA	atpA
atpA_AviL_2-atpA_SR	MA	0.000876236	0.00409992	0.21372	0.259705	1521	233.099	1287.9	NA	2	0.917083	1.08292	NA	NA	0.00137028	0.01:0.01:0.105269:0.380004:0.01:1	0(0:0:0)	-2014.3	NA	NA	NA	atpA
atpA_Aze-atpA_CBD	MA	0.00190315	0.0310969	0.0612008	7.45e-06	1521	369.728	1151.27	NA	13	10.9191	2.08085	NA	NA	0.00899963	15.8062:13.94:8.11375:8.11375:2.14388:1	0(0:0:0)	-2073.12	NA	NA	NA	atpA
atpA_Aze-atpA_JSR	MA	0.000949441	0.0287136	0.0330659	4.86e-06	1521	365.087	1155.91	NA	11	9.95754	1.04246	NA	NA	0.0076137	13.2871:11.6273:7.31164:7.31164:2.72142:1	0(0:0:0)	-2060.51	NA	NA	NA	atpA
atpA_Aze-atpA_SR	MA	0.000833218	0.0254564	0.0327312	0	1521	303.576	1217.42	NA	8	7.07175	0.928247	NA	NA	0.00574775	0.92757:0.14732:0.180615:0.623645:0.851839:1	0(0:0:0)	-2045.15	NA	NA	NA	atpA
atpA_CBD-atpA_JSR	MA	0.000929624	0.00828884	0.112154	0.0415679	1521	364.14	1156.86	NA	4	2.94918	1.05082	NA	NA	0.00269148	23.8073:30:19.5678:19.5678:0.01:1	0(0:0:0)	-2026.91	NA	NA	NA	atpA
atpA_CBD-atpA_SR	MA	0.00245918	0.0387551	0.0634543	1.86e-07	1521	338.753	1182.25	NA	15	12.2804	2.71957	NA	NA	0.0105429	1.34348:1.42191:0.926803:1.05566:0.471512:1	0(0:0:0)	-2090.12	NA	NA	NA	atpA
atpA_JSR-atpA_SR	MA	0.00159662	0.0368066	0.0433786	8.93e-08	1521	328.228	1192.77	NA	13	11.2298	1.77022	NA	NA	0.00919484	0.988509:1.07509:0.697593:0.855162:0.492063:1	0(0:0:0)	-2076.8	NA	NA	NA	atpA
atpB_Aco-atpB_Aka	MA	0.00187527	0.0191914	0.0977143	0.000132559	1485	386.135	1098.87	NA	9	7.04183	1.95817	NA	NA	0.00637787	5.8759:4.48042:3.03134:2.98899:0.350731:1	0(0:0:0)	-2010.81	NA	NA	NA	atpB
atpB_Aco-atpB_Akr	MA	NA	NA	NA	NA	1485	341.28	1143.72	NA	0	NA	NA	NA	NA	NA	0.36778:0.319565:0.4324:0.420662:0.458626:1	0(0:0:0)	-1952.33	NA	NA	NA	atpB
atpB_Aco-atpB_Aox_1	MA	0.00276945	0.025054	0.110539	4.72e-05	1485	383.511	1101.49	NA	12	9.10828	2.89172	NA	NA	0.00852458	4.302:3.55241:1.89422:1.86609:0.180707:1	0(0:0:0)	-2025.58	NA	NA	NA	atpB
atpB_Aco-atpB_Aox_2	MA	0.00284611	0.0218804	0.130076	0.000160009	1485	384.716	1100.28	NA	11	8.0174	2.9826	NA	NA	0.00777728	7.57254:6.18616:4.04754:4.0057:0.369217:1	0(0:0:0)	-2020.49	NA	NA	NA	atpB
atpB_Aco-atpB_Apu	MA	0.00280855	0.0222804	0.126055	0.000136471	1485	377.574	1107.43	NA	11	8.03084	2.96916	NA	NA	0.00775942	6.98251:6.78292:4.44066:4.40855:0.417237:1	0(0:0:0)	-2021.88	NA	NA	NA	atpB
atpB_Aco-atpB_Avi_1	MA	0.00207418	0.00876913	0.236532	0.0155769	1485	490.096	994.904	NA	6	4.0536	1.9464	NA	NA	0.00428372	11.9765:0.496434:0.293583:0.293583:0.01:1	0(0:0:0)	-1992.36	NA	NA	NA	atpB
atpB_Aco-atpB_Avi_2	MA	0.00298187	0.00976379	0.305401	0.110248	1485	427.57	1057.43	NA	7	3.98794	3.01206	NA	NA	0.00493456	11.1911:4.25678:1.58653:1.58653:0.01:1	0(0:0:0)	-2001.2	NA	NA	NA	atpB
atpB_Aco-atpB_Avi_3	MA	0.00298187	0.00976379	0.305401	0.110248	1485	427.57	1057.43	NA	7	3.98794	3.01206	NA	NA	0.00493456	11.1911:4.25678:1.58653:1.58653:0.01:1	0(0:0:0)	-2001.2	NA	NA	NA	atpB
atpB_Aco-atpB_Avi_4	MA	0.00298187	0.00976379	0.305401	0.110248	1485	427.57	1057.43	NA	7	3.98794	3.01206	NA	NA	0.00493456	11.1911:4.25678:1.58653:1.58653:0.01:1	0(0:0:0)	-2001.2	NA	NA	NA	atpB
atpB_Aco-atpB_Avi_6	MA	0.00298187	0.00976379	0.305401	0.110248	1485	427.57	1057.43	NA	7	3.98794	3.01206	NA	NA	0.00493456	11.1911:4.25678:1.58653:1.58653:0.01:1	0(0:0:0)	-2001.2	NA	NA	NA	atpB
atpB_Aco-atpB_AviL_1	MA	0.00298187	0.00976379	0.305401	0.110248	1485	427.57	1057.43	NA	7	3.98794	3.01206	NA	NA	0.00493456	11.1911:4.25678:1.58653:1.58653:0.01:1	0(0:0:0)	-2001.2	NA	NA	NA	atpB
atpB_Aco-atpB_AviL_2	MA	0.00209535	0.0108107	0.193822	0.00643206	1485	496.886	988.114	NA	7	5.05256	1.94744	NA	NA	0.00501154	14.0918:0.341585:0.20277:0.20277:0.01:1	0(0:0:0)	-1996.4	NA	NA	NA	atpB
atpB_Aco-atpB_Aze	MA	0.00187527	0.0191914	0.0977143	0.000132559	1485	386.135	1098.87	NA	9	7.04183	1.95817	NA	NA	0.00637787	5.8759:4.48042:3.03134:2.98899:0.350731:1	0(0:0:0)	-2010.81	NA	NA	NA	atpB
atpB_Aco-atpB_CBD	MA	0.000947353	0.0244224	0.0387903	0	1485	387.241	1097.76	NA	10	9.00931	0.990695	NA	NA	0.00706891	10.1343:8.863:3.74777:3.74777:0.01:1	0(0:0:0)	-2010.23	NA	NA	NA	atpB
atpB_Aco-atpB_JSR	MA	0.00190706	0.0214847	0.0887633	4.1e-05	1485	389.825	1095.17	NA	10	8.00402	1.99598	NA	NA	0.00704636	10.8673:9.15872:3.86886:3.86886:0.01:1	0(0:0:0)	-2012.15	NA	NA	NA	atpB
atpB_Aco-atpB_SR	MA	0.00207418	0.00876913	0.236532	0.0155769	1485	490.096	994.904	NA	6	4.0536	1.9464	NA	NA	0.00428372	11.9765:0.496434:0.293583:0.293583:0.01:1	0(0:0:0)	-1992.36	NA	NA	NA	atpB
atpB_Aka-atpB_Akr	MA	0.00187527	0.0191914	0.0977143	0.000132559	1485	386.135	1098.87	NA	9	7.04183	1.95817	NA	NA	0.00637787	5.8759:4.48042:3.03134:2.98899:0.350731:1	0(0:0:0)	-2010.81	NA	NA	NA	atpB
atpB_Aka-atpB_Aox_1	MA	0.000867706	0.00579819	0.149651	0	1485	375.811	1109.19	NA	3	2.08089	0.919106	NA	NA	0.00211547	2.30099:2.36196:0.987256:0.987256:0.01:1	0(0:0:0)	-1974.41	NA	NA	NA	atpB
atpB_Aka-atpB_Aox_2	MA	0.000939428	0.00269822	0.348166	0.381248	1485	380.257	1104.74	NA	2	0.994277	1.00572	NA	NA	0.00138979	30:29.9498:22.0599:22.0599:0.01:1	0(0:0:0)	-1967.5	NA	NA	NA	atpB
atpB_Aka-atpB_Apu	MA	0.000868056	0.00298997	0.290322	0	1485	353.742	1131.26	NA	2	1.03711	0.962894	NA	NA	0.00137352	13.0628:30:12.7919:12.7919:0.01:1	0(0:0:0)	-1967.63	NA	NA	NA	atpB
atpB_Aka-atpB_Avi_1	MA	0.00196094	0.013692	0.143218	0.0129418	1485	373.297	1111.7	NA	7	4.90707	2.09293	NA	NA	0.00490988	18.2784:15.6106:22.1518:21.8933:4.81909:1	0(0:0:0)	-2002.38	NA	NA	NA	atpB
atpB_Aka-atpB_Avi_2	MA	0.00290509	0.0136237	0.213237	0.0272376	1485	372.231	1112.77	NA	8	4.8856	3.1144	NA	NA	0.00559183	19.2586:18.0951:23.01:22.7779:4.41448:1	0(0:0:0)	-2008.97	NA	NA	NA	atpB
atpB_Aka-atpB_Avi_3	MA	0.00290509	0.0136237	0.213237	0.0272376	1485	372.231	1112.77	NA	8	4.8856	3.1144	NA	NA	0.00559183	19.2586:18.0951:23.01:22.7779:4.41448:1	0(0:0:0)	-2008.97	NA	NA	NA	atpB
atpB_Aka-atpB_Avi_4	MA	0.00290509	0.0136237	0.213237	0.0272376	1485	372.231	1112.77	NA	8	4.8856	3.1144	NA	NA	0.00559183	19.2586:18.0951:23.01:22.7779:4.41448:1	0(0:0:0)	-2008.97	NA	NA	NA	atpB
atpB_Aka-atpB_Avi_6	MA	0.00290509	0.0136237	0.213237	0.0272376	1485	372.231	1112.77	NA	8	4.8856	3.1144	NA	NA	0.00559183	19.2586:18.0951:23.01:22.7779:4.41448:1	0(0:0:0)	-2008.97	NA	NA	NA	atpB
atpB_Aka-atpB_AviL_1	MA	0.00290509	0.0136237	0.213237	0.0272376	1485	372.231	1112.77	NA	8	4.8856	3.1144	NA	NA	0.00559183	19.2586:18.0951:23.01:22.7779:4.41448:1	0(0:0:0)	-2008.97	NA	NA	NA	atpB
atpB_Aka-atpB_AviL_2	MA	0.00198952	0.0162898	0.122133	0.00449071	1485	377.267	1107.73	NA	8	5.88838	2.11162	NA	NA	0.00562253	19.4535:15.2651:20.5484:20.3072:3.70793:1	0(0:0:0)	-2007.05	NA	NA	NA	atpB
atpB_Aka-atpB_Aze	MA	NA	NA	NA	NA	1485	343.964	1141.04	NA	0	NA	NA	NA	NA	NA	0.365758:0.319732:0.425121:0.414106:0.448806:1	0(0:0:0)	-1953.03	NA	NA	NA	atpB
atpB_Aka-atpB_CBD	MA	0.000906634	0.011782	0.076951	0	1485	356.967	1128.03	NA	5	4.02198	0.97802	NA	NA	0.00352087	11.0868:16.7984:19.5341:19.1686:5.91236:1	0(0:0:0)	-1985.95	NA	NA	NA	atpB
atpB_Aka-atpB_JSR	MA	0.00182903	0.00870353	0.210148	0.0127542	1485	358.498	1126.5	NA	5	3.01143	1.98857	NA	NA	0.00348862	12.2538:17.0474:20.7511:20.3515:6.60737:1	0(0:0:0)	-1987.26	NA	NA	NA	atpB
atpB_Aka-atpB_SR	MA	0.00196094	0.013692	0.143218	0.0129418	1485	373.297	1111.7	NA	7	4.90707	2.09293	NA	NA	0.00490988	18.2784:15.6106:22.1518:21.8933:4.81909:1	0(0:0:0)	-2002.38	NA	NA	NA	atpB
atpB_Akr-atpB_Aox_1	MA	0.00276945	0.025054	0.110539	4.72e-05	1485	383.511	1101.49	NA	12	9.10828	2.89172	NA	NA	0.00852458	4.302:3.55241:1.89422:1.86609:0.180707:1	0(0:0:0)	-2025.58	NA	NA	NA	atpB
atpB_Akr-atpB_Aox_2	MA	0.00284611	0.0218804	0.130076	0.000160009	1485	384.716	1100.28	NA	11	8.0174	2.9826	NA	NA	0.00777728	7.57254:6.18616:4.04754:4.0057:0.369217:1	0(0:0:0)	-2020.49	NA	NA	NA	atpB
atpB_Akr-atpB_Apu	MA	0.00280855	0.0222804	0.126055	0.000136471	1485	377.574	1107.43	NA	11	8.03084	2.96916	NA	NA	0.00775942	6.98251:6.78292:4.44066:4.40855:0.417237:1	0(0:0:0)	-2021.88	NA	NA	NA	atpB
atpB_Akr-atpB_Avi_1	MA	0.00207418	0.00876913	0.236532	0.0155769	1485	490.096	994.904	NA	6	4.0536	1.9464	NA	NA	0.00428372	11.9765:0.496434:0.293583:0.293583:0.01:1	0(0:0:0)	-1992.36	NA	NA	NA	atpB
atpB_Akr-atpB_Avi_2	MA	0.00298187	0.00976379	0.305401	0.110248	1485	427.57	1057.43	NA	7	3.98794	3.01206	NA	NA	0.00493456	11.1911:4.25678:1.58653:1.58653:0.01:1	0(0:0:0)	-2001.2	NA	NA	NA	atpB
atpB_Akr-atpB_Avi_3	MA	0.00298187	0.00976379	0.305401	0.110248	1485	427.57	1057.43	NA	7	3.98794	3.01206	NA	NA	0.00493456	11.1911:4.25678:1.58653:1.58653:0.01:1	0(0:0:0)	-2001.2	NA	NA	NA	atpB
atpB_Akr-atpB_Avi_4	MA	0.00298187	0.00976379	0.305401	0.110248	1485	427.57	1057.43	NA	7	3.98794	3.01206	NA	NA	0.00493456	11.1911:4.25678:1.58653:1.58653:0.01:1	0(0:0:0)	-2001.2	NA	NA	NA	atpB
atpB_Akr-atpB_Avi_6	MA	0.00298187	0.00976379	0.305401	0.110248	1485	427.57	1057.43	NA	7	3.98794	3.01206	NA	NA	0.00493456	11.1911:4.25678:1.58653:1.58653:0.01:1	0(0:0:0)	-2001.2	NA	NA	NA	atpB
atpB_Akr-atpB_AviL_1	MA	0.00298187	0.00976379	0.305401	0.110248	1485	427.57	1057.43	NA	7	3.98794	3.01206	NA	NA	0.00493456	11.1911:4.25678:1.58653:1.58653:0.01:1	0(0:0:0)	-2001.2	NA	NA	NA	atpB
atpB_Akr-atpB_AviL_2	MA	0.00209535	0.0108107	0.193822	0.00643206	1485	496.886	988.114	NA	7	5.05256	1.94744	NA	NA	0.00501154	14.0918:0.341585:0.20277:0.20277:0.01:1	0(0:0:0)	-1996.4	NA	NA	NA	atpB
atpB_Akr-atpB_Aze	MA	0.00187527	0.0191914	0.0977143	0.000132559	1485	386.135	1098.87	NA	9	7.04183	1.95817	NA	NA	0.00637787	5.8759:4.48042:3.03134:2.98899:0.350731:1	0(0:0:0)	-2010.81	NA	NA	NA	atpB
atpB_Akr-atpB_CBD	MA	0.000947353	0.0244224	0.0387903	0	1485	387.241	1097.76	NA	10	9.00931	0.990695	NA	NA	0.00706891	10.1343:8.863:3.74777:3.74777:0.01:1	0(0:0:0)	-2010.23	NA	NA	NA	atpB
atpB_Akr-atpB_JSR	MA	0.00190706	0.0214847	0.0887633	4.1e-05	1485	389.825	1095.17	NA	10	8.00402	1.99598	NA	NA	0.00704636	10.8673:9.15872:3.86886:3.86886:0.01:1	0(0:0:0)	-2012.15	NA	NA	NA	atpB
atpB_Akr-atpB_SR	MA	0.00207418	0.00876913	0.236532	0.0155769	1485	490.096	994.904	NA	6	4.0536	1.9464	NA	NA	0.00428372	11.9765:0.496434:0.293583:0.293583:0.01:1	0(0:0:0)	-1992.36	NA	NA	NA	atpB
atpB_Aox_1-atpB_Aox_2	MA	3.34e-06	0.00334454	0.001	0	1485	321.289	1163.71	NA	1	0.996391	0.00360894	NA	NA	0.000726233	0.01:0.01:0.01:0.01:0.01:1	0(0:0:0)	-1958.12	NA	NA	NA	atpB
atpB_Aox_1-atpB_Apu	MA	0.00178051	0.00871951	0.204198	0.013609	1485	364.848	1120.15	NA	5	3.07328	1.92672	NA	NA	0.00348534	3.86196:5.86761:1.71818:1.71818:0.01:1	0(0:0:0)	-1986.21	NA	NA	NA	atpB
atpB_Aox_1-atpB_Avi_1	MA	0.00281939	0.019255	0.146423	0.000488277	1485	381.851	1103.15	NA	10	7.02736	2.97264	NA	NA	0.00704563	6.55035:5.76656:3.84534:3.808:0.399453:1	0(0:0:0)	-2017.25	NA	NA	NA	atpB
atpB_Aox_1-atpB_Avi_2	MA	0.0037631	0.0192741	0.195241	0.0013283	1485	379.333	1105.67	NA	11	7.01047	3.98953	NA	NA	0.00772529	7.32994:6.96228:4.59885:4.56275:0.432281:1	0(0:0:0)	-2023.51	NA	NA	NA	atpB
atpB_Aox_1-atpB_Avi_3	MA	0.0037631	0.0192741	0.195241	0.0013283	1485	379.333	1105.67	NA	11	7.01047	3.98953	NA	NA	0.00772529	7.32994:6.96228:4.59885:4.56275:0.432281:1	0(0:0:0)	-2023.51	NA	NA	NA	atpB
atpB_Aox_1-atpB_Avi_4	MA	0.0037631	0.0192741	0.195241	0.0013283	1485	379.333	1105.67	NA	11	7.01047	3.98953	NA	NA	0.00772529	7.32994:6.96228:4.59885:4.56275:0.432281:1	0(0:0:0)	-2023.51	NA	NA	NA	atpB
atpB_Aox_1-atpB_Avi_6	MA	0.0037631	0.0192741	0.195241	0.0013283	1485	379.333	1105.67	NA	11	7.01047	3.98953	NA	NA	0.00772529	7.32994:6.96228:4.59885:4.56275:0.432281:1	0(0:0:0)	-2023.51	NA	NA	NA	atpB
atpB_Aox_1-atpB_AviL_1	MA	0.0037631	0.0192741	0.195241	0.0013283	1485	379.333	1105.67	NA	11	7.01047	3.98953	NA	NA	0.00772529	7.32994:6.96228:4.59885:4.56275:0.432281:1	0(0:0:0)	-2023.51	NA	NA	NA	atpB
atpB_Aox_1-atpB_AviL_2	MA	0.0028475	0.021828	0.130452	0.000160137	1485	384.752	1100.25	NA	11	8.01139	2.98861	NA	NA	0.0077652	7.5423:6.17497:4.03282:3.9914:0.367703:1	0(0:0:0)	-2021.56	NA	NA	NA	atpB
atpB_Aox_1-atpB_Aze	MA	0.000867706	0.00579819	0.149651	0	1485	375.811	1109.19	NA	3	2.08089	0.919106	NA	NA	0.00211547	2.30099:2.36196:0.987256:0.987256:0.01:1	0(0:0:0)	-1974.41	NA	NA	NA	atpB
atpB_Aox_1-atpB_CBD	MA	0.00179157	0.0174982	0.102386	0.000315406	1485	365.157	1119.84	NA	8	6.08832	1.91168	NA	NA	0.00565379	3.83844:5.30723:2.6053:2.56306:0.346258:1	0(0:0:0)	-2001.88	NA	NA	NA	atpB
atpB_Aox_1-atpB_JSR	MA	0.00270904	0.0144522	0.187448	0.00388806	1485	367.488	1117.51	NA	8	5.09548	2.90452	NA	NA	0.00561509	4.15365:5.40391:2.87239:2.82754:0.391242:1	0(0:0:0)	-2003.13	NA	NA	NA	atpB
atpB_Aox_1-atpB_SR	MA	0.00281939	0.019255	0.146423	0.000488277	1485	381.851	1103.15	NA	10	7.02736	2.97264	NA	NA	0.00704563	6.55035:5.76656:3.84534:3.808:0.399453:1	0(0:0:0)	-2017.25	NA	NA	NA	atpB
atpB_Aox_2-atpB_Apu	MA	0.0018525	0.00552009	0.335593	0.257931	1485	371.445	1113.56	NA	4	1.99394	2.00606	NA	NA	0.00276988	23.427:30:19.2927:19.2927:0.01:1	0(0:0:0)	-1979.9	NA	NA	NA	atpB
atpB_Aox_2-atpB_Avi_1	MA	0.00293538	0.0162879	0.180219	0.0103528	1485	375.302	1109.7	NA	9	5.87133	3.12867	NA	NA	0.00630994	20.3686:18.0305:22.1192:21.9166:3.66564:1	0(0:0:0)	-2012.34	NA	NA	NA	atpB
atpB_Aox_2-atpB_Avi_2	MA	0.00387474	0.0162656	0.238217	0.0201752	1485	374.32	1110.68	NA	10	5.85879	4.14121	NA	NA	0.00699807	21.3705:20.2645:22.79:22.603:3.42545:1	0(0:0:0)	-2018.48	NA	NA	NA	atpB
atpB_Aox_2-atpB_Avi_3	MA	0.00387474	0.0162656	0.238217	0.0201752	1485	374.32	1110.68	NA	10	5.85879	4.14121	NA	NA	0.00699807	21.3705:20.2645:22.79:22.603:3.42545:1	0(0:0:0)	-2018.48	NA	NA	NA	atpB
atpB_Aox_2-atpB_Avi_4	MA	0.00387474	0.0162656	0.238217	0.0201752	1485	374.32	1110.68	NA	10	5.85879	4.14121	NA	NA	0.00699807	21.3705:20.2645:22.79:22.603:3.42545:1	0(0:0:0)	-2018.48	NA	NA	NA	atpB
atpB_Aox_2-atpB_Avi_6	MA	0.00387474	0.0162656	0.238217	0.0201752	1485	374.32	1110.68	NA	10	5.85879	4.14121	NA	NA	0.00699807	21.3705:20.2645:22.79:22.603:3.42545:1	0(0:0:0)	-2018.48	NA	NA	NA	atpB
atpB_Aox_2-atpB_AviL_1	MA	0.00387474	0.0162656	0.238217	0.0201752	1485	374.32	1110.68	NA	10	5.85879	4.14121	NA	NA	0.00699807	21.3705:20.2645:22.79:22.603:3.42545:1	0(0:0:0)	-2018.48	NA	NA	NA	atpB
atpB_Aox_2-atpB_AviL_2	MA	0.00296306	0.0189266	0.156555	0.00380745	1485	378.139	1106.86	NA	10	6.8575	3.1425	NA	NA	0.007028	21.5981:17.9195:20.8882:20.6966:3.03583:1	0(0:0:0)	-2016.79	NA	NA	NA	atpB
atpB_Aox_2-atpB_Aze	MA	0.000939428	0.00269822	0.348166	0.381248	1485	380.257	1104.74	NA	2	0.994277	1.00572	NA	NA	0.00138979	30:29.9498:22.0599:22.0599:0.01:1	0(0:0:0)	-1967.5	NA	NA	NA	atpB
atpB_Aox_2-atpB_CBD	MA	0.00186172	0.0142958	0.130228	0.0114441	1485	363.231	1121.77	NA	7	4.99221	2.00779	NA	NA	0.00490311	14.5156:18.666:20.6992:20.4428:4.40372:1	0(0:0:0)	-1996.99	NA	NA	NA	atpB
atpB_Aox_2-atpB_JSR	MA	0.0028034	0.0112665	0.248826	0.0659558	1485	364.546	1120.45	NA	7	3.9665	3.0335	NA	NA	0.00488098	15.4944:18.9051:21.521:21.2475:4.7351:1	0(0:0:0)	-1997.95	NA	NA	NA	atpB
atpB_Aox_2-atpB_SR	MA	0.00293538	0.0162879	0.180219	0.0103528	1485	375.302	1109.7	NA	9	5.87133	3.12867	NA	NA	0.00630994	20.3686:18.0305:22.1192:21.9166:3.66564:1	0(0:0:0)	-2012.34	NA	NA	NA	atpB
atpB_Apu-atpB_Avi_1	MA	0.00288965	0.0165186	0.174932	0.00977494	1485	371.2	1113.8	NA	9	5.90206	3.09794	NA	NA	0.00629643	19.64:19.89:23.1621:22.9523:3.86848:1	0(0:0:0)	-2013.44	NA	NA	NA	atpB
atpB_Apu-atpB_Avi_2	MA	0.00193943	0.0166399	0.116553	0.00407396	1485	370.626	1114.37	NA	8	5.92398	2.07602	NA	NA	0.00560837	18.6823:18.0891:23.2508:23.0307:4.3544:1	0(0:0:0)	-2007.33	NA	NA	NA	atpB
atpB_Apu-atpB_Avi_3	MA	0.00193943	0.0166399	0.116553	0.00407396	1485	370.626	1114.37	NA	8	5.92398	2.07602	NA	NA	0.00560837	18.6823:18.0891:23.2508:23.0307:4.3544:1	0(0:0:0)	-2007.33	NA	NA	NA	atpB
atpB_Apu-atpB_Avi_4	MA	0.00193943	0.0166399	0.116553	0.00407396	1485	370.626	1114.37	NA	8	5.92398	2.07602	NA	NA	0.00560837	18.6823:18.0891:23.2508:23.0307:4.3544:1	0(0:0:0)	-2007.33	NA	NA	NA	atpB
atpB_Apu-atpB_Avi_6	MA	0.00193943	0.0166399	0.116553	0.00407396	1485	370.626	1114.37	NA	8	5.92398	2.07602	NA	NA	0.00560837	18.6823:18.0891:23.2508:23.0307:4.3544:1	0(0:0:0)	-2007.33	NA	NA	NA	atpB
atpB_Apu-atpB_AviL_1	MA	0.00193943	0.0166399	0.116553	0.00407396	1485	370.626	1114.37	NA	8	5.92398	2.07602	NA	NA	0.00560837	18.6823:18.0891:23.2508:23.0307:4.3544:1	0(0:0:0)	-2007.33	NA	NA	NA	atpB
atpB_Apu-atpB_AviL_2	MA	0.00290852	0.0192468	0.151117	0.00348372	1485	372.769	1112.23	NA	10	6.89233	3.10767	NA	NA	0.00700979	20.7976:20.2185:22.9753:22.796:3.39552:1	0(0:0:0)	-2018.16	NA	NA	NA	atpB
atpB_Apu-atpB_Aze	MA	0.000868056	0.00298997	0.290322	0	1485	353.742	1131.26	NA	2	1.03711	0.962894	NA	NA	0.00137352	13.0628:30:12.7919:12.7919:0.01:1	0(0:0:0)	-1967.63	NA	NA	NA	atpB
atpB_Apu-atpB_CBD	MA	0.00174558	0.0151307	0.115367	0.000872891	1485	348.752	1136.25	NA	7	5.08769	1.91231	NA	NA	0.00488907	8.29837:20.8556:12.2657:11.8925:2.32374:1	0(0:0:0)	-1995.81	NA	NA	NA	atpB
atpB_Apu-atpB_JSR	MA	0.00266019	0.0119288	0.223005	0.00997476	1485	352.352	1132.65	NA	7	4.07722	2.92278	NA	NA	0.00485939	9.60556:20.7338:13.9584:13.5659:2.81589:1	0(0:0:0)	-1997.13	NA	NA	NA	atpB
atpB_Apu-atpB_SR	MA	0.00288965	0.0165186	0.174932	0.00977494	1485	371.2	1113.8	NA	9	5.90206	3.09794	NA	NA	0.00629643	19.64:19.89:23.1621:22.9523:3.86848:1	0(0:0:0)	-2013.44	NA	NA	NA	atpB
atpB_Avi_1-atpB_Avi_2	MA	0.000902411	1.8e-05	50	0	1485	367.292	1117.71	NA	1	0.00652933	0.993471	NA	NA	0.000683677	19.2777:30:19.2037:19.2037:0.01:1	0(0:0:0)	-1962.15	NA	NA	NA	atpB
atpB_Avi_1-atpB_Avi_3	MA	0.000902411	1.8e-05	50	0	1485	367.292	1117.71	NA	1	0.00652933	0.993471	NA	NA	0.000683677	19.2777:30:19.2037:19.2037:0.01:1	0(0:0:0)	-1962.15	NA	NA	NA	atpB
atpB_Avi_1-atpB_Avi_4	MA	0.000902411	1.8e-05	50	0	1485	367.292	1117.71	NA	1	0.00652933	0.993471	NA	NA	0.000683677	19.2777:30:19.2037:19.2037:0.01:1	0(0:0:0)	-1962.15	NA	NA	NA	atpB
atpB_Avi_1-atpB_Avi_6	MA	0.000902411	1.8e-05	50	0	1485	367.292	1117.71	NA	1	0.00652933	0.993471	NA	NA	0.000683677	19.2777:30:19.2037:19.2037:0.01:1	0(0:0:0)	-1962.15	NA	NA	NA	atpB
atpB_Avi_1-atpB_AviL_1	MA	0.000902411	1.8e-05	50	0	1485	367.292	1117.71	NA	1	0.00652933	0.993471	NA	NA	0.000683677	19.2777:30:19.2037:19.2037:0.01:1	0(0:0:0)	-1962.15	NA	NA	NA	atpB
atpB_Avi_1-atpB_AviL_2	MA	2.57e-06	0.00256982	0.001	0	1485	394.953	1090.05	NA	1	0.997248	0.00275234	NA	NA	0.000685359	30:18.6885:18.6198:18.6198:0.01:1	0(0:0:0)	-1961.43	NA	NA	NA	atpB
atpB_Avi_1-atpB_Aze	MA	0.00196094	0.013692	0.143218	0.0129418	1485	373.297	1111.7	NA	7	4.90707	2.09293	NA	NA	0.00490988	18.2784:15.6106:22.1518:21.8933:4.81909:1	0(0:0:0)	-2002.38	NA	NA	NA	atpB
atpB_Avi_1-atpB_CBD	MA	0.000979446	0.018967	0.0516394	0.000422997	1485	381.456	1103.54	NA	8	6.9602	1.0398	NA	NA	0.00559997	30:28.5119:21.7561:21.7561:0.01:1	0(0:0:0)	-2001.89	NA	NA	NA	atpB
atpB_Avi_1-atpB_JSR	MA	0.00195908	0.0160401	0.122137	0.00487079	1485	382.91	1102.09	NA	8	5.91921	2.08079	NA	NA	0.0055899	30:27.7634:21.403:21.403:0.01:1	0(0:0:0)	-2003.59	NA	NA	NA	atpB
atpB_Avi_1-atpB_SR	MA	NA	NA	NA	NA	1485	343.697	1141.3	NA	0	NA	NA	NA	NA	NA	0.357806:0.310808:0.42561:0.414075:0.456936:1	0(0:0:0)	-1953.99	NA	NA	NA	atpB
atpB_Avi_2-atpB_Avi_3	MA	NA	NA	NA	NA	1485	343.053	1141.95	NA	0	NA	NA	NA	NA	NA	0.358035:0.310598:0.427322:0.415666:0.458322:1	0(0:0:0)	-1954.28	NA	NA	NA	atpB
atpB_Avi_2-atpB_Avi_4	MA	NA	NA	NA	NA	1485	343.053	1141.95	NA	0	NA	NA	NA	NA	NA	0.358035:0.310598:0.427322:0.415666:0.458322:1	0(0:0:0)	-1954.28	NA	NA	NA	atpB
atpB_Avi_2-atpB_Avi_6	MA	NA	NA	NA	NA	1485	343.053	1141.95	NA	0	NA	NA	NA	NA	NA	0.358035:0.310598:0.427322:0.415666:0.458322:1	0(0:0:0)	-1954.28	NA	NA	NA	atpB
atpB_Avi_2-atpB_AviL_1	MA	NA	NA	NA	NA	1485	343.053	1141.95	NA	0	NA	NA	NA	NA	NA	0.358035:0.310598:0.427322:0.415666:0.458322:1	0(0:0:0)	-1954.28	NA	NA	NA	atpB
atpB_Avi_2-atpB_AviL_2	MA	0.000942805	0.00267176	0.352878	0.381575	1485	380.754	1104.25	NA	2	0.988434	1.01157	NA	NA	0.00138611	30:29.9004:22.0581:22.0581:0.01:1	0(0:0:0)	-1969.88	NA	NA	NA	atpB
atpB_Avi_2-atpB_Aze	MA	0.00290509	0.0136237	0.213237	0.0272376	1485	372.231	1112.77	NA	8	4.8856	3.1144	NA	NA	0.00559183	19.2586:18.0951:23.01:22.7779:4.41448:1	0(0:0:0)	-2008.97	NA	NA	NA	atpB
atpB_Avi_2-atpB_CBD	MA	0.00193955	0.018963	0.102281	0.0014966	1485	379.716	1105.28	NA	9	6.93524	2.06476	NA	NA	0.00629248	30:29.9384:22.0576:22.0576:0.01:1	0(0:0:0)	-2008.79	NA	NA	NA	atpB
atpB_Avi_2-atpB_JSR	MA	0.00290767	0.0160711	0.180925	0.0111673	1485	380.794	1104.21	NA	9	5.90305	3.09695	NA	NA	0.00628314	30:29.4114:21.9741:21.9741:0.01:1	0(0:0:0)	-2010.02	NA	NA	NA	atpB
atpB_Avi_2-atpB_SR	MA	0.000902411	1.8e-05	50	0	1485	367.292	1117.71	NA	1	0.00652933	0.993471	NA	NA	0.000683677	19.2777:30:19.2037:19.2037:0.01:1	0(0:0:0)	-1962.15	NA	NA	NA	atpB
atpB_Avi_3-atpB_Avi_4	MA	NA	NA	NA	NA	1485	343.053	1141.95	NA	0	NA	NA	NA	NA	NA	0.358035:0.310598:0.427322:0.415666:0.458322:1	0(0:0:0)	-1954.28	NA	NA	NA	atpB
atpB_Avi_3-atpB_Avi_6	MA	NA	NA	NA	NA	1485	343.053	1141.95	NA	0	NA	NA	NA	NA	NA	0.358035:0.310598:0.427322:0.415666:0.458322:1	0(0:0:0)	-1954.28	NA	NA	NA	atpB
atpB_Avi_3-atpB_AviL_1	MA	NA	NA	NA	NA	1485	343.053	1141.95	NA	0	NA	NA	NA	NA	NA	0.358035:0.310598:0.427322:0.415666:0.458322:1	0(0:0:0)	-1954.28	NA	NA	NA	atpB
atpB_Avi_3-atpB_AviL_2	MA	0.000942805	0.00267176	0.352878	0.381575	1485	380.754	1104.25	NA	2	0.988434	1.01157	NA	NA	0.00138611	30:29.9004:22.0581:22.0581:0.01:1	0(0:0:0)	-1969.88	NA	NA	NA	atpB
atpB_Avi_3-atpB_Aze	MA	0.00290509	0.0136237	0.213237	0.0272376	1485	372.231	1112.77	NA	8	4.8856	3.1144	NA	NA	0.00559183	19.2586:18.0951:23.01:22.7779:4.41448:1	0(0:0:0)	-2008.97	NA	NA	NA	atpB
atpB_Avi_3-atpB_CBD	MA	0.00193955	0.018963	0.102281	0.0014966	1485	379.716	1105.28	NA	9	6.93524	2.06476	NA	NA	0.00629248	30:29.9384:22.0576:22.0576:0.01:1	0(0:0:0)	-2008.79	NA	NA	NA	atpB
atpB_Avi_3-atpB_JSR	MA	0.00290767	0.0160711	0.180925	0.0111673	1485	380.794	1104.21	NA	9	5.90305	3.09695	NA	NA	0.00628314	30:29.4114:21.9741:21.9741:0.01:1	0(0:0:0)	-2010.02	NA	NA	NA	atpB
atpB_Avi_3-atpB_SR	MA	0.000902411	1.8e-05	50	0	1485	367.292	1117.71	NA	1	0.00652933	0.993471	NA	NA	0.000683677	19.2777:30:19.2037:19.2037:0.01:1	0(0:0:0)	-1962.15	NA	NA	NA	atpB
atpB_Avi_4-atpB_Avi_6	MA	NA	NA	NA	NA	1485	343.053	1141.95	NA	0	NA	NA	NA	NA	NA	0.358035:0.310598:0.427322:0.415666:0.458322:1	0(0:0:0)	-1954.28	NA	NA	NA	atpB
atpB_Avi_4-atpB_AviL_1	MA	NA	NA	NA	NA	1485	343.053	1141.95	NA	0	NA	NA	NA	NA	NA	0.358035:0.310598:0.427322:0.415666:0.458322:1	0(0:0:0)	-1954.28	NA	NA	NA	atpB
atpB_Avi_4-atpB_AviL_2	MA	0.000942805	0.00267176	0.352878	0.381575	1485	380.754	1104.25	NA	2	0.988434	1.01157	NA	NA	0.00138611	30:29.9004:22.0581:22.0581:0.01:1	0(0:0:0)	-1969.88	NA	NA	NA	atpB
atpB_Avi_4-atpB_Aze	MA	0.00290509	0.0136237	0.213237	0.0272376	1485	372.231	1112.77	NA	8	4.8856	3.1144	NA	NA	0.00559183	19.2586:18.0951:23.01:22.7779:4.41448:1	0(0:0:0)	-2008.97	NA	NA	NA	atpB
atpB_Avi_4-atpB_CBD	MA	0.00193955	0.018963	0.102281	0.0014966	1485	379.716	1105.28	NA	9	6.93524	2.06476	NA	NA	0.00629248	30:29.9384:22.0576:22.0576:0.01:1	0(0:0:0)	-2008.79	NA	NA	NA	atpB
atpB_Avi_4-atpB_JSR	MA	0.00290767	0.0160711	0.180925	0.0111673	1485	380.794	1104.21	NA	9	5.90305	3.09695	NA	NA	0.00628314	30:29.4114:21.9741:21.9741:0.01:1	0(0:0:0)	-2010.02	NA	NA	NA	atpB
atpB_Avi_4-atpB_SR	MA	0.000902411	1.8e-05	50	0	1485	367.292	1117.71	NA	1	0.00652933	0.993471	NA	NA	0.000683677	19.2777:30:19.2037:19.2037:0.01:1	0(0:0:0)	-1962.15	NA	NA	NA	atpB
atpB_Avi_6-atpB_AviL_1	MA	NA	NA	NA	NA	1485	343.053	1141.95	NA	0	NA	NA	NA	NA	NA	0.358035:0.310598:0.427322:0.415666:0.458322:1	0(0:0:0)	-1954.28	NA	NA	NA	atpB
atpB_Avi_6-atpB_AviL_2	MA	0.000942805	0.00267176	0.352878	0.381575	1485	380.754	1104.25	NA	2	0.988434	1.01157	NA	NA	0.00138611	30:29.9004:22.0581:22.0581:0.01:1	0(0:0:0)	-1969.88	NA	NA	NA	atpB
atpB_Avi_6-atpB_Aze	MA	0.00290509	0.0136237	0.213237	0.0272376	1485	372.231	1112.77	NA	8	4.8856	3.1144	NA	NA	0.00559183	19.2586:18.0951:23.01:22.7779:4.41448:1	0(0:0:0)	-2008.97	NA	NA	NA	atpB
atpB_Avi_6-atpB_CBD	MA	0.00193955	0.018963	0.102281	0.0014966	1485	379.716	1105.28	NA	9	6.93524	2.06476	NA	NA	0.00629248	30:29.9384:22.0576:22.0576:0.01:1	0(0:0:0)	-2008.79	NA	NA	NA	atpB
atpB_Avi_6-atpB_JSR	MA	0.00290767	0.0160711	0.180925	0.0111673	1485	380.794	1104.21	NA	9	5.90305	3.09695	NA	NA	0.00628314	30:29.4114:21.9741:21.9741:0.01:1	0(0:0:0)	-2010.02	NA	NA	NA	atpB
atpB_Avi_6-atpB_SR	MA	0.000902411	1.8e-05	50	0	1485	367.292	1117.71	NA	1	0.00652933	0.993471	NA	NA	0.000683677	19.2777:30:19.2037:19.2037:0.01:1	0(0:0:0)	-1962.15	NA	NA	NA	atpB
atpB_AviL_1-atpB_AviL_2	MA	0.000942805	0.00267176	0.352878	0.381575	1485	380.754	1104.25	NA	2	0.988434	1.01157	NA	NA	0.00138611	30:29.9004:22.0581:22.0581:0.01:1	0(0:0:0)	-1969.88	NA	NA	NA	atpB
atpB_AviL_1-atpB_Aze	MA	0.00290509	0.0136237	0.213237	0.0272376	1485	372.231	1112.77	NA	8	4.8856	3.1144	NA	NA	0.00559183	19.2586:18.0951:23.01:22.7779:4.41448:1	0(0:0:0)	-2008.97	NA	NA	NA	atpB
atpB_AviL_1-atpB_CBD	MA	0.00193955	0.018963	0.102281	0.0014966	1485	379.716	1105.28	NA	9	6.93524	2.06476	NA	NA	0.00629248	30:29.9384:22.0576:22.0576:0.01:1	0(0:0:0)	-2008.79	NA	NA	NA	atpB
atpB_AviL_1-atpB_JSR	MA	0.00290767	0.0160711	0.180925	0.0111673	1485	380.794	1104.21	NA	9	5.90305	3.09695	NA	NA	0.00628314	30:29.4114:21.9741:21.9741:0.01:1	0(0:0:0)	-2010.02	NA	NA	NA	atpB
atpB_AviL_1-atpB_SR	MA	0.000902411	1.8e-05	50	0	1485	367.292	1117.71	NA	1	0.00652933	0.993471	NA	NA	0.000683677	19.2777:30:19.2037:19.2037:0.01:1	0(0:0:0)	-1962.15	NA	NA	NA	atpB
atpB_AviL_2-atpB_Aze	MA	0.00198952	0.0162898	0.122133	0.00449071	1485	377.267	1107.73	NA	8	5.88838	2.11162	NA	NA	0.00562253	19.4535:15.2651:20.5484:20.3072:3.70793:1	0(0:0:0)	-2007.05	NA	NA	NA	atpB
atpB_AviL_2-atpB_CBD	MA	0.00098558	0.0216795	0.0454614	0.000123266	1485	382.518	1102.48	NA	9	7.95737	1.04263	NA	NA	0.00631609	30:27.2017:21.0072:21.0072:0.01:1	0(0:0:0)	-2006.37	NA	NA	NA	atpB
atpB_AviL_2-atpB_JSR	MA	0.00197303	0.0187153	0.105423	0.00161358	1485	384.159	1100.84	NA	9	6.91191	2.08809	NA	NA	0.00630413	30:26.4592:20.4213:20.4213:0.01:1	0(0:0:0)	-2008.16	NA	NA	NA	atpB
atpB_AviL_2-atpB_SR	MA	2.57e-06	0.00256982	0.001	0	1485	394.953	1090.05	NA	1	0.997248	0.00275234	NA	NA	0.000685359	30:18.6885:18.6198:18.6198:0.01:1	0(0:0:0)	-1961.43	NA	NA	NA	atpB
atpB_Aze-atpB_CBD	MA	0.000906634	0.011782	0.076951	0	1485	356.967	1128.03	NA	5	4.02198	0.97802	NA	NA	0.00352087	11.0868:16.7984:19.5341:19.1686:5.91236:1	0(0:0:0)	-1985.95	NA	NA	NA	atpB
atpB_Aze-atpB_JSR	MA	0.00182903	0.00870353	0.210148	0.0127542	1485	358.498	1126.5	NA	5	3.01143	1.98857	NA	NA	0.00348862	12.2538:17.0474:20.7511:20.3515:6.60737:1	0(0:0:0)	-1987.26	NA	NA	NA	atpB
atpB_Aze-atpB_SR	MA	0.00196094	0.013692	0.143218	0.0129418	1485	373.297	1111.7	NA	7	4.90707	2.09293	NA	NA	0.00490988	18.2784:15.6106:22.1518:21.8933:4.81909:1	0(0:0:0)	-2002.38	NA	NA	NA	atpB
atpB_CBD-atpB_JSR	MA	0.0010515	0.00234839	0.447754	0.401411	1485	412.344	1072.66	NA	2	0.923886	1.07611	NA	NA	0.00141161	30:12.1869:11.8435:11.8435:0.01:1	0(0:0:0)	-1966.29	NA	NA	NA	atpB
atpB_CBD-atpB_SR	MA	0.000979446	0.018967	0.0516394	0.000422997	1485	381.456	1103.54	NA	8	6.9602	1.0398	NA	NA	0.00559997	30:28.5119:21.7561:21.7561:0.01:1	0(0:0:0)	-2001.89	NA	NA	NA	atpB
atpB_JSR-atpB_SR	MA	0.00195908	0.0160401	0.122137	0.00487079	1485	382.91	1102.09	NA	8	5.91921	2.08079	NA	NA	0.0055899	30:27.7634:21.403:21.403:0.01:1	0(0:0:0)	-2003.59	NA	NA	NA	atpB
atpE_Aco-atpE_Aka	MA	0.00599963	0.000124034	48.3708	0.296588	405	73.1075	331.893	NA	2	0.00906646	1.99093	NA	NA	0.00493901	0.01:0.01:0.162974:0.276514:0.01:1	0(0:0:0)	-541.95	NA	NA	NA	atpE
atpE_Aco-atpE_Akr	MA	NA	NA	NA	NA	405	87.2942	317.706	NA	0	NA	NA	NA	NA	NA	0.486195:0.456675:0.501373:0.493083:0.381045:1	0(0:0:0)	-528.401	NA	NA	NA	atpE
atpE_Aco-atpE_Aox_1	MA	0.00599963	0.000124034	48.3708	0.296588	405	73.1075	331.893	NA	2	0.00906646	1.99093	NA	NA	0.00493901	0.01:0.01:0.162974:0.276514:0.01:1	0(0:0:0)	-541.95	NA	NA	NA	atpE
atpE_Aco-atpE_Aox_2	MA	0.00599963	0.000124034	48.3708	0.296588	405	73.1075	331.893	NA	2	0.00906646	1.99093	NA	NA	0.00493901	0.01:0.01:0.162974:0.276514:0.01:1	0(0:0:0)	-541.95	NA	NA	NA	atpE
atpE_Aco-atpE_Apu	MA	0.00599963	0.000124034	48.3708	0.296588	405	73.1075	331.893	NA	2	0.00906646	1.99093	NA	NA	0.00493901	0.01:0.01:0.162974:0.276514:0.01:1	0(0:0:0)	-541.95	NA	NA	NA	atpE
atpE_Aco-atpE_Avi_1	MA	9.98e-06	0.00997626	0.001	0	405	100.27	304.73	NA	1	0.99697	0.00302988	NA	NA	0.00247743	25.0508:20.9502:19.6898:19.6898:0.01:1	0(0:0:0)	-534.748	NA	NA	NA	atpE
atpE_Aco-atpE_Avi_2	MA	NA	NA	NA	NA	405	87.2942	317.706	NA	0	NA	NA	NA	NA	NA	0.486195:0.456675:0.501373:0.493083:0.381045:1	0(0:0:0)	-528.401	NA	NA	NA	atpE
atpE_Aco-atpE_Avi_3	MA	NA	NA	NA	NA	405	87.2942	317.706	NA	0	NA	NA	NA	NA	NA	0.486195:0.456675:0.501373:0.493083:0.381045:1	0(0:0:0)	-528.401	NA	NA	NA	atpE
atpE_Aco-atpE_Avi_4	MA	NA	NA	NA	NA	405	87.2942	317.706	NA	0	NA	NA	NA	NA	NA	0.486195:0.456675:0.501373:0.493083:0.381045:1	0(0:0:0)	-528.401	NA	NA	NA	atpE
atpE_Aco-atpE_Avi_6	MA	NA	NA	NA	NA	405	87.2942	317.706	NA	0	NA	NA	NA	NA	NA	0.486195:0.456675:0.501373:0.493083:0.381045:1	0(0:0:0)	-528.401	NA	NA	NA	atpE
atpE_Aco-atpE_AviL_1	MA	NA	NA	NA	NA	405	87.2942	317.706	NA	0	NA	NA	NA	NA	NA	0.486195:0.456675:0.501373:0.493083:0.381045:1	0(0:0:0)	-528.401	NA	NA	NA	atpE
atpE_Aco-atpE_AviL_2	MA	NA	NA	NA	NA	405	87.2942	317.706	NA	0	NA	NA	NA	NA	NA	0.486195:0.456675:0.501373:0.493083:0.381045:1	0(0:0:0)	-528.401	NA	NA	NA	atpE
atpE_Aco-atpE_Aze	MA	0.00599963	0.000124034	48.3708	0.296588	405	73.1075	331.893	NA	2	0.00906646	1.99093	NA	NA	0.00493901	0.01:0.01:0.162974:0.276514:0.01:1	0(0:0:0)	-541.95	NA	NA	NA	atpE
atpE_Aco-atpE_CBD	MA	1.15e-05	0.0114625	0.001	0	405	90.3412	314.659	NA	1	0.996529	0.00347091	NA	NA	0.00256579	15.7519:30:15.6144:15.6144:0.01:1	0(0:0:0)	-533.689	NA	NA	NA	atpE
atpE_Aco-atpE_JSR	MA	1.15e-05	0.0114625	0.001	0	405	90.3412	314.659	NA	1	0.996529	0.00347091	NA	NA	0.00256579	15.7519:30:15.6144:15.6144:0.01:1	0(0:0:0)	-533.689	NA	NA	NA	atpE
atpE_Aco-atpE_SR	MA	9.98e-06	0.00997626	0.001	0	405	100.27	304.73	NA	1	0.99697	0.00302988	NA	NA	0.00247743	25.0508:20.9502:19.6898:19.6898:0.01:1	0(0:0:0)	-534.748	NA	NA	NA	atpE
atpE_Aka-atpE_Akr	MA	0.00599963	0.000124034	48.3708	0.296588	405	73.1075	331.893	NA	2	0.00906646	1.99093	NA	NA	0.00493901	0.01:0.01:0.162974:0.276514:0.01:1	0(0:0:0)	-541.95	NA	NA	NA	atpE
atpE_Aka-atpE_Aox_1	MA	NA	NA	NA	NA	405	86.85	318.15	NA	0	NA	NA	NA	NA	NA	0.488521:0.457475:0.500575:0.492613:0.373641:1	0(0:0:0)	-528.401	NA	NA	NA	atpE
atpE_Aka-atpE_Aox_2	MA	NA	NA	NA	NA	405	86.85	318.15	NA	0	NA	NA	NA	NA	NA	0.488521:0.457475:0.500575:0.492613:0.373641:1	0(0:0:0)	-528.401	NA	NA	NA	atpE
atpE_Aka-atpE_Apu	MA	NA	NA	NA	NA	405	86.85	318.15	NA	0	NA	NA	NA	NA	NA	0.488521:0.457475:0.500575:0.492613:0.373641:1	0(0:0:0)	-528.401	NA	NA	NA	atpE
atpE_Aka-atpE_Avi_1	MA	0.00636957	0.0113273	0.562321	0.13446	405	98.7343	306.266	NA	3	1.09319	1.90681	NA	NA	0.00757821	1.31731:0.448125:0.597465:0.858975:0.01:1	0(0:0:0)	-548.864	NA	NA	NA	atpE
atpE_Aka-atpE_Avi_2	MA	0.00599963	0.000124034	48.3708	0.296588	405	73.1075	331.893	NA	2	0.00906646	1.99093	NA	NA	0.00493901	0.01:0.01:0.162974:0.276514:0.01:1	0(0:0:0)	-541.95	NA	NA	NA	atpE
atpE_Aka-atpE_Avi_3	MA	0.00599963	0.000124034	48.3708	0.296588	405	73.1075	331.893	NA	2	0.00906646	1.99093	NA	NA	0.00493901	0.01:0.01:0.162974:0.276514:0.01:1	0(0:0:0)	-541.95	NA	NA	NA	atpE
atpE_Aka-atpE_Avi_4	MA	0.00599963	0.000124034	48.3708	0.296588	405	73.1075	331.893	NA	2	0.00906646	1.99093	NA	NA	0.00493901	0.01:0.01:0.162974:0.276514:0.01:1	0(0:0:0)	-541.95	NA	NA	NA	atpE
atpE_Aka-atpE_Avi_6	MA	0.00599963	0.000124034	48.3708	0.296588	405	73.1075	331.893	NA	2	0.00906646	1.99093	NA	NA	0.00493901	0.01:0.01:0.162974:0.276514:0.01:1	0(0:0:0)	-541.95	NA	NA	NA	atpE
atpE_Aka-atpE_AviL_1	MA	0.00599963	0.000124034	48.3708	0.296588	405	73.1075	331.893	NA	2	0.00906646	1.99093	NA	NA	0.00493901	0.01:0.01:0.162974:0.276514:0.01:1	0(0:0:0)	-541.95	NA	NA	NA	atpE
atpE_Aka-atpE_AviL_2	MA	0.00599963	0.000124034	48.3708	0.296588	405	73.1075	331.893	NA	2	0.00906646	1.99093	NA	NA	0.00493901	0.01:0.01:0.162974:0.276514:0.01:1	0(0:0:0)	-541.95	NA	NA	NA	atpE
atpE_Aka-atpE_Aze	MA	NA	NA	NA	NA	405	86.85	318.15	NA	0	NA	NA	NA	NA	NA	0.488521:0.457475:0.500575:0.492613:0.373641:1	0(0:0:0)	-528.401	NA	NA	NA	atpE
atpE_Aka-atpE_CBD	MA	0.00630995	0.0125939	0.501033	0.0974854	405	81.9419	323.058	NA	3	1.00829	1.99171	NA	NA	0.00758135	0.495635:1.0464:0.581741:0.859843:0.01:1	0(0:0:0)	-548.376	NA	NA	NA	atpE
atpE_Aka-atpE_JSR	MA	0.00630995	0.0125939	0.501033	0.0974854	405	81.9419	323.058	NA	3	1.00829	1.99171	NA	NA	0.00758135	0.495635:1.0464:0.581741:0.859843:0.01:1	0(0:0:0)	-548.376	NA	NA	NA	atpE
atpE_Aka-atpE_SR	MA	0.00636957	0.0113273	0.562321	0.13446	405	98.7343	306.266	NA	3	1.09319	1.90681	NA	NA	0.00757821	1.31731:0.448125:0.597465:0.858975:0.01:1	0(0:0:0)	-548.864	NA	NA	NA	atpE
atpE_Akr-atpE_Aox_1	MA	0.00599963	0.000124034	48.3708	0.296588	405	73.1075	331.893	NA	2	0.00906646	1.99093	NA	NA	0.00493901	0.01:0.01:0.162974:0.276514:0.01:1	0(0:0:0)	-541.95	NA	NA	NA	atpE
atpE_Akr-atpE_Aox_2	MA	0.00599963	0.000124034	48.3708	0.296588	405	73.1075	331.893	NA	2	0.00906646	1.99093	NA	NA	0.00493901	0.01:0.01:0.162974:0.276514:0.01:1	0(0:0:0)	-541.95	NA	NA	NA	atpE
atpE_Akr-atpE_Apu	MA	0.00599963	0.000124034	48.3708	0.296588	405	73.1075	331.893	NA	2	0.00906646	1.99093	NA	NA	0.00493901	0.01:0.01:0.162974:0.276514:0.01:1	0(0:0:0)	-541.95	NA	NA	NA	atpE
atpE_Akr-atpE_Avi_1	MA	9.98e-06	0.00997626	0.001	0	405	100.27	304.73	NA	1	0.99697	0.00302988	NA	NA	0.00247743	25.0508:20.9502:19.6898:19.6898:0.01:1	0(0:0:0)	-534.748	NA	NA	NA	atpE
atpE_Akr-atpE_Avi_2	MA	NA	NA	NA	NA	405	87.2942	317.706	NA	0	NA	NA	NA	NA	NA	0.486195:0.456675:0.501373:0.493083:0.381045:1	0(0:0:0)	-528.401	NA	NA	NA	atpE
atpE_Akr-atpE_Avi_3	MA	NA	NA	NA	NA	405	87.2942	317.706	NA	0	NA	NA	NA	NA	NA	0.486195:0.456675:0.501373:0.493083:0.381045:1	0(0:0:0)	-528.401	NA	NA	NA	atpE
atpE_Akr-atpE_Avi_4	MA	NA	NA	NA	NA	405	87.2942	317.706	NA	0	NA	NA	NA	NA	NA	0.486195:0.456675:0.501373:0.493083:0.381045:1	0(0:0:0)	-528.401	NA	NA	NA	atpE
atpE_Akr-atpE_Avi_6	MA	NA	NA	NA	NA	405	87.2942	317.706	NA	0	NA	NA	NA	NA	NA	0.486195:0.456675:0.501373:0.493083:0.381045:1	0(0:0:0)	-528.401	NA	NA	NA	atpE
atpE_Akr-atpE_AviL_1	MA	NA	NA	NA	NA	405	87.2942	317.706	NA	0	NA	NA	NA	NA	NA	0.486195:0.456675:0.501373:0.493083:0.381045:1	0(0:0:0)	-528.401	NA	NA	NA	atpE
atpE_Akr-atpE_AviL_2	MA	NA	NA	NA	NA	405	87.2942	317.706	NA	0	NA	NA	NA	NA	NA	0.486195:0.456675:0.501373:0.493083:0.381045:1	0(0:0:0)	-528.401	NA	NA	NA	atpE
atpE_Akr-atpE_Aze	MA	0.00599963	0.000124034	48.3708	0.296588	405	73.1075	331.893	NA	2	0.00906646	1.99093	NA	NA	0.00493901	0.01:0.01:0.162974:0.276514:0.01:1	0(0:0:0)	-541.95	NA	NA	NA	atpE
atpE_Akr-atpE_CBD	MA	1.15e-05	0.0114625	0.001	0	405	90.3412	314.659	NA	1	0.996529	0.00347091	NA	NA	0.00256579	15.7519:30:15.6144:15.6144:0.01:1	0(0:0:0)	-533.689	NA	NA	NA	atpE
atpE_Akr-atpE_JSR	MA	1.15e-05	0.0114625	0.001	0	405	90.3412	314.659	NA	1	0.996529	0.00347091	NA	NA	0.00256579	15.7519:30:15.6144:15.6144:0.01:1	0(0:0:0)	-533.689	NA	NA	NA	atpE
atpE_Akr-atpE_SR	MA	9.98e-06	0.00997626	0.001	0	405	100.27	304.73	NA	1	0.99697	0.00302988	NA	NA	0.00247743	25.0508:20.9502:19.6898:19.6898:0.01:1	0(0:0:0)	-534.748	NA	NA	NA	atpE
atpE_Aox_1-atpE_Aox_2	MA	NA	NA	NA	NA	405	86.85	318.15	NA	0	NA	NA	NA	NA	NA	0.488521:0.457475:0.500575:0.492613:0.373641:1	0(0:0:0)	-528.401	NA	NA	NA	atpE
atpE_Aox_1-atpE_Apu	MA	NA	NA	NA	NA	405	86.85	318.15	NA	0	NA	NA	NA	NA	NA	0.488521:0.457475:0.500575:0.492613:0.373641:1	0(0:0:0)	-528.401	NA	NA	NA	atpE
atpE_Aox_1-atpE_Avi_1	MA	0.00636957	0.0113273	0.562321	0.13446	405	98.7343	306.266	NA	3	1.09319	1.90681	NA	NA	0.00757821	1.31731:0.448125:0.597465:0.858975:0.01:1	0(0:0:0)	-548.864	NA	NA	NA	atpE
atpE_Aox_1-atpE_Avi_2	MA	0.00599963	0.000124034	48.3708	0.296588	405	73.1075	331.893	NA	2	0.00906646	1.99093	NA	NA	0.00493901	0.01:0.01:0.162974:0.276514:0.01:1	0(0:0:0)	-541.95	NA	NA	NA	atpE
atpE_Aox_1-atpE_Avi_3	MA	0.00599963	0.000124034	48.3708	0.296588	405	73.1075	331.893	NA	2	0.00906646	1.99093	NA	NA	0.00493901	0.01:0.01:0.162974:0.276514:0.01:1	0(0:0:0)	-541.95	NA	NA	NA	atpE
atpE_Aox_1-atpE_Avi_4	MA	0.00599963	0.000124034	48.3708	0.296588	405	73.1075	331.893	NA	2	0.00906646	1.99093	NA	NA	0.00493901	0.01:0.01:0.162974:0.276514:0.01:1	0(0:0:0)	-541.95	NA	NA	NA	atpE
atpE_Aox_1-atpE_Avi_6	MA	0.00599963	0.000124034	48.3708	0.296588	405	73.1075	331.893	NA	2	0.00906646	1.99093	NA	NA	0.00493901	0.01:0.01:0.162974:0.276514:0.01:1	0(0:0:0)	-541.95	NA	NA	NA	atpE
atpE_Aox_1-atpE_AviL_1	MA	0.00599963	0.000124034	48.3708	0.296588	405	73.1075	331.893	NA	2	0.00906646	1.99093	NA	NA	0.00493901	0.01:0.01:0.162974:0.276514:0.01:1	0(0:0:0)	-541.95	NA	NA	NA	atpE
atpE_Aox_1-atpE_AviL_2	MA	0.00599963	0.000124034	48.3708	0.296588	405	73.1075	331.893	NA	2	0.00906646	1.99093	NA	NA	0.00493901	0.01:0.01:0.162974:0.276514:0.01:1	0(0:0:0)	-541.95	NA	NA	NA	atpE
atpE_Aox_1-atpE_Aze	MA	NA	NA	NA	NA	405	86.85	318.15	NA	0	NA	NA	NA	NA	NA	0.488521:0.457475:0.500575:0.492613:0.373641:1	0(0:0:0)	-528.401	NA	NA	NA	atpE
atpE_Aox_1-atpE_CBD	MA	0.00630995	0.0125939	0.501033	0.0974854	405	81.9419	323.058	NA	3	1.00829	1.99171	NA	NA	0.00758135	0.495635:1.0464:0.581741:0.859843:0.01:1	0(0:0:0)	-548.376	NA	NA	NA	atpE
atpE_Aox_1-atpE_JSR	MA	0.00630995	0.0125939	0.501033	0.0974854	405	81.9419	323.058	NA	3	1.00829	1.99171	NA	NA	0.00758135	0.495635:1.0464:0.581741:0.859843:0.01:1	0(0:0:0)	-548.376	NA	NA	NA	atpE
atpE_Aox_1-atpE_SR	MA	0.00636957	0.0113273	0.562321	0.13446	405	98.7343	306.266	NA	3	1.09319	1.90681	NA	NA	0.00757821	1.31731:0.448125:0.597465:0.858975:0.01:1	0(0:0:0)	-548.864	NA	NA	NA	atpE
atpE_Aox_2-atpE_Apu	MA	NA	NA	NA	NA	405	86.85	318.15	NA	0	NA	NA	NA	NA	NA	0.488521:0.457475:0.500575:0.492613:0.373641:1	0(0:0:0)	-528.401	NA	NA	NA	atpE
atpE_Aox_2-atpE_Avi_1	MA	0.00636957	0.0113273	0.562321	0.13446	405	98.7343	306.266	NA	3	1.09319	1.90681	NA	NA	0.00757821	1.31731:0.448125:0.597465:0.858975:0.01:1	0(0:0:0)	-548.864	NA	NA	NA	atpE
atpE_Aox_2-atpE_Avi_2	MA	0.00599963	0.000124034	48.3708	0.296588	405	73.1075	331.893	NA	2	0.00906646	1.99093	NA	NA	0.00493901	0.01:0.01:0.162974:0.276514:0.01:1	0(0:0:0)	-541.95	NA	NA	NA	atpE
atpE_Aox_2-atpE_Avi_3	MA	0.00599963	0.000124034	48.3708	0.296588	405	73.1075	331.893	NA	2	0.00906646	1.99093	NA	NA	0.00493901	0.01:0.01:0.162974:0.276514:0.01:1	0(0:0:0)	-541.95	NA	NA	NA	atpE
atpE_Aox_2-atpE_Avi_4	MA	0.00599963	0.000124034	48.3708	0.296588	405	73.1075	331.893	NA	2	0.00906646	1.99093	NA	NA	0.00493901	0.01:0.01:0.162974:0.276514:0.01:1	0(0:0:0)	-541.95	NA	NA	NA	atpE
atpE_Aox_2-atpE_Avi_6	MA	0.00599963	0.000124034	48.3708	0.296588	405	73.1075	331.893	NA	2	0.00906646	1.99093	NA	NA	0.00493901	0.01:0.01:0.162974:0.276514:0.01:1	0(0:0:0)	-541.95	NA	NA	NA	atpE
atpE_Aox_2-atpE_AviL_1	MA	0.00599963	0.000124034	48.3708	0.296588	405	73.1075	331.893	NA	2	0.00906646	1.99093	NA	NA	0.00493901	0.01:0.01:0.162974:0.276514:0.01:1	0(0:0:0)	-541.95	NA	NA	NA	atpE
atpE_Aox_2-atpE_AviL_2	MA	0.00599963	0.000124034	48.3708	0.296588	405	73.1075	331.893	NA	2	0.00906646	1.99093	NA	NA	0.00493901	0.01:0.01:0.162974:0.276514:0.01:1	0(0:0:0)	-541.95	NA	NA	NA	atpE
atpE_Aox_2-atpE_Aze	MA	NA	NA	NA	NA	405	86.85	318.15	NA	0	NA	NA	NA	NA	NA	0.488521:0.457475:0.500575:0.492613:0.373641:1	0(0:0:0)	-528.401	NA	NA	NA	atpE
atpE_Aox_2-atpE_CBD	MA	0.00630995	0.0125939	0.501033	0.0974854	405	81.9419	323.058	NA	3	1.00829	1.99171	NA	NA	0.00758135	0.495635:1.0464:0.581741:0.859843:0.01:1	0(0:0:0)	-548.376	NA	NA	NA	atpE
atpE_Aox_2-atpE_JSR	MA	0.00630995	0.0125939	0.501033	0.0974854	405	81.9419	323.058	NA	3	1.00829	1.99171	NA	NA	0.00758135	0.495635:1.0464:0.581741:0.859843:0.01:1	0(0:0:0)	-548.376	NA	NA	NA	atpE
atpE_Aox_2-atpE_SR	MA	0.00636957	0.0113273	0.562321	0.13446	405	98.7343	306.266	NA	3	1.09319	1.90681	NA	NA	0.00757821	1.31731:0.448125:0.597465:0.858975:0.01:1	0(0:0:0)	-548.864	NA	NA	NA	atpE
atpE_Apu-atpE_Avi_1	MA	0.00636957	0.0113273	0.562321	0.13446	405	98.7343	306.266	NA	3	1.09319	1.90681	NA	NA	0.00757821	1.31731:0.448125:0.597465:0.858975:0.01:1	0(0:0:0)	-548.864	NA	NA	NA	atpE
atpE_Apu-atpE_Avi_2	MA	0.00599963	0.000124034	48.3708	0.296588	405	73.1075	331.893	NA	2	0.00906646	1.99093	NA	NA	0.00493901	0.01:0.01:0.162974:0.276514:0.01:1	0(0:0:0)	-541.95	NA	NA	NA	atpE
atpE_Apu-atpE_Avi_3	MA	0.00599963	0.000124034	48.3708	0.296588	405	73.1075	331.893	NA	2	0.00906646	1.99093	NA	NA	0.00493901	0.01:0.01:0.162974:0.276514:0.01:1	0(0:0:0)	-541.95	NA	NA	NA	atpE
atpE_Apu-atpE_Avi_4	MA	0.00599963	0.000124034	48.3708	0.296588	405	73.1075	331.893	NA	2	0.00906646	1.99093	NA	NA	0.00493901	0.01:0.01:0.162974:0.276514:0.01:1	0(0:0:0)	-541.95	NA	NA	NA	atpE
atpE_Apu-atpE_Avi_6	MA	0.00599963	0.000124034	48.3708	0.296588	405	73.1075	331.893	NA	2	0.00906646	1.99093	NA	NA	0.00493901	0.01:0.01:0.162974:0.276514:0.01:1	0(0:0:0)	-541.95	NA	NA	NA	atpE
atpE_Apu-atpE_AviL_1	MA	0.00599963	0.000124034	48.3708	0.296588	405	73.1075	331.893	NA	2	0.00906646	1.99093	NA	NA	0.00493901	0.01:0.01:0.162974:0.276514:0.01:1	0(0:0:0)	-541.95	NA	NA	NA	atpE
atpE_Apu-atpE_AviL_2	MA	0.00599963	0.000124034	48.3708	0.296588	405	73.1075	331.893	NA	2	0.00906646	1.99093	NA	NA	0.00493901	0.01:0.01:0.162974:0.276514:0.01:1	0(0:0:0)	-541.95	NA	NA	NA	atpE
atpE_Apu-atpE_Aze	MA	NA	NA	NA	NA	405	86.85	318.15	NA	0	NA	NA	NA	NA	NA	0.488521:0.457475:0.500575:0.492613:0.373641:1	0(0:0:0)	-528.401	NA	NA	NA	atpE
atpE_Apu-atpE_CBD	MA	0.00630995	0.0125939	0.501033	0.0974854	405	81.9419	323.058	NA	3	1.00829	1.99171	NA	NA	0.00758135	0.495635:1.0464:0.581741:0.859843:0.01:1	0(0:0:0)	-548.376	NA	NA	NA	atpE
atpE_Apu-atpE_JSR	MA	0.00630995	0.0125939	0.501033	0.0974854	405	81.9419	323.058	NA	3	1.00829	1.99171	NA	NA	0.00758135	0.495635:1.0464:0.581741:0.859843:0.01:1	0(0:0:0)	-548.376	NA	NA	NA	atpE
atpE_Apu-atpE_SR	MA	0.00636957	0.0113273	0.562321	0.13446	405	98.7343	306.266	NA	3	1.09319	1.90681	NA	NA	0.00757821	1.31731:0.448125:0.597465:0.858975:0.01:1	0(0:0:0)	-548.864	NA	NA	NA	atpE
atpE_Avi_1-atpE_Avi_2	MA	9.98e-06	0.00997626	0.001	0	405	100.27	304.73	NA	1	0.99697	0.00302988	NA	NA	0.00247743	25.0508:20.9502:19.6898:19.6898:0.01:1	0(0:0:0)	-534.748	NA	NA	NA	atpE
atpE_Avi_1-atpE_Avi_3	MA	9.98e-06	0.00997626	0.001	0	405	100.27	304.73	NA	1	0.99697	0.00302988	NA	NA	0.00247743	25.0508:20.9502:19.6898:19.6898:0.01:1	0(0:0:0)	-534.748	NA	NA	NA	atpE
atpE_Avi_1-atpE_Avi_4	MA	9.98e-06	0.00997626	0.001	0	405	100.27	304.73	NA	1	0.99697	0.00302988	NA	NA	0.00247743	25.0508:20.9502:19.6898:19.6898:0.01:1	0(0:0:0)	-534.748	NA	NA	NA	atpE
atpE_Avi_1-atpE_Avi_6	MA	9.98e-06	0.00997626	0.001	0	405	100.27	304.73	NA	1	0.99697	0.00302988	NA	NA	0.00247743	25.0508:20.9502:19.6898:19.6898:0.01:1	0(0:0:0)	-534.748	NA	NA	NA	atpE
atpE_Avi_1-atpE_AviL_1	MA	9.98e-06	0.00997626	0.001	0	405	100.27	304.73	NA	1	0.99697	0.00302988	NA	NA	0.00247743	25.0508:20.9502:19.6898:19.6898:0.01:1	0(0:0:0)	-534.748	NA	NA	NA	atpE
atpE_Avi_1-atpE_AviL_2	MA	9.98e-06	0.00997626	0.001	0	405	100.27	304.73	NA	1	0.99697	0.00302988	NA	NA	0.00247743	25.0508:20.9502:19.6898:19.6898:0.01:1	0(0:0:0)	-534.748	NA	NA	NA	atpE
atpE_Avi_1-atpE_Aze	MA	0.00636957	0.0113273	0.562321	0.13446	405	98.7343	306.266	NA	3	1.09319	1.90681	NA	NA	0.00757821	1.31731:0.448125:0.597465:0.858975:0.01:1	0(0:0:0)	-548.864	NA	NA	NA	atpE
atpE_Avi_1-atpE_CBD	MA	2.1e-05	0.0209657	0.001	0	405	96.9546	308.045	NA	2	1.99367	0.0063343	NA	NA	0.00503501	26.8126:30:21.9763:21.9763:0.01:1	0(0:0:0)	-539.032	NA	NA	NA	atpE
atpE_Avi_1-atpE_JSR	MA	2.1e-05	0.0209657	0.001	0	405	96.9546	308.045	NA	2	1.99367	0.0063343	NA	NA	0.00503501	26.8126:30:21.9763:21.9763:0.01:1	0(0:0:0)	-539.032	NA	NA	NA	atpE
atpE_Avi_1-atpE_SR	MA	NA	NA	NA	NA	405	88.8669	316.133	NA	0	NA	NA	NA	NA	NA	0.48585:0.456949:0.503659:0.49517:0.386911:1	0(0:0:0)	-529.411	NA	NA	NA	atpE
atpE_Avi_2-atpE_Avi_3	MA	NA	NA	NA	NA	405	87.2942	317.706	NA	0	NA	NA	NA	NA	NA	0.486195:0.456675:0.501373:0.493083:0.381045:1	0(0:0:0)	-528.401	NA	NA	NA	atpE
atpE_Avi_2-atpE_Avi_4	MA	NA	NA	NA	NA	405	87.2942	317.706	NA	0	NA	NA	NA	NA	NA	0.486195:0.456675:0.501373:0.493083:0.381045:1	0(0:0:0)	-528.401	NA	NA	NA	atpE
atpE_Avi_2-atpE_Avi_6	MA	NA	NA	NA	NA	405	87.2942	317.706	NA	0	NA	NA	NA	NA	NA	0.486195:0.456675:0.501373:0.493083:0.381045:1	0(0:0:0)	-528.401	NA	NA	NA	atpE
atpE_Avi_2-atpE_AviL_1	MA	NA	NA	NA	NA	405	87.2942	317.706	NA	0	NA	NA	NA	NA	NA	0.486195:0.456675:0.501373:0.493083:0.381045:1	0(0:0:0)	-528.401	NA	NA	NA	atpE
atpE_Avi_2-atpE_AviL_2	MA	NA	NA	NA	NA	405	87.2942	317.706	NA	0	NA	NA	NA	NA	NA	0.486195:0.456675:0.501373:0.493083:0.381045:1	0(0:0:0)	-528.401	NA	NA	NA	atpE
atpE_Avi_2-atpE_Aze	MA	0.00599963	0.000124034	48.3708	0.296588	405	73.1075	331.893	NA	2	0.00906646	1.99093	NA	NA	0.00493901	0.01:0.01:0.162974:0.276514:0.01:1	0(0:0:0)	-541.95	NA	NA	NA	atpE
atpE_Avi_2-atpE_CBD	MA	1.15e-05	0.0114625	0.001	0	405	90.3412	314.659	NA	1	0.996529	0.00347091	NA	NA	0.00256579	15.7519:30:15.6144:15.6144:0.01:1	0(0:0:0)	-533.689	NA	NA	NA	atpE
atpE_Avi_2-atpE_JSR	MA	1.15e-05	0.0114625	0.001	0	405	90.3412	314.659	NA	1	0.996529	0.00347091	NA	NA	0.00256579	15.7519:30:15.6144:15.6144:0.01:1	0(0:0:0)	-533.689	NA	NA	NA	atpE
atpE_Avi_2-atpE_SR	MA	9.98e-06	0.00997626	0.001	0	405	100.27	304.73	NA	1	0.99697	0.00302988	NA	NA	0.00247743	25.0508:20.9502:19.6898:19.6898:0.01:1	0(0:0:0)	-534.748	NA	NA	NA	atpE
atpE_Avi_3-atpE_Avi_4	MA	NA	NA	NA	NA	405	87.2942	317.706	NA	0	NA	NA	NA	NA	NA	0.486195:0.456675:0.501373:0.493083:0.381045:1	0(0:0:0)	-528.401	NA	NA	NA	atpE
atpE_Avi_3-atpE_Avi_6	MA	NA	NA	NA	NA	405	87.2942	317.706	NA	0	NA	NA	NA	NA	NA	0.486195:0.456675:0.501373:0.493083:0.381045:1	0(0:0:0)	-528.401	NA	NA	NA	atpE
atpE_Avi_3-atpE_AviL_1	MA	NA	NA	NA	NA	405	87.2942	317.706	NA	0	NA	NA	NA	NA	NA	0.486195:0.456675:0.501373:0.493083:0.381045:1	0(0:0:0)	-528.401	NA	NA	NA	atpE
atpE_Avi_3-atpE_AviL_2	MA	NA	NA	NA	NA	405	87.2942	317.706	NA	0	NA	NA	NA	NA	NA	0.486195:0.456675:0.501373:0.493083:0.381045:1	0(0:0:0)	-528.401	NA	NA	NA	atpE
atpE_Avi_3-atpE_Aze	MA	0.00599963	0.000124034	48.3708	0.296588	405	73.1075	331.893	NA	2	0.00906646	1.99093	NA	NA	0.00493901	0.01:0.01:0.162974:0.276514:0.01:1	0(0:0:0)	-541.95	NA	NA	NA	atpE
atpE_Avi_3-atpE_CBD	MA	1.15e-05	0.0114625	0.001	0	405	90.3412	314.659	NA	1	0.996529	0.00347091	NA	NA	0.00256579	15.7519:30:15.6144:15.6144:0.01:1	0(0:0:0)	-533.689	NA	NA	NA	atpE
atpE_Avi_3-atpE_JSR	MA	1.15e-05	0.0114625	0.001	0	405	90.3412	314.659	NA	1	0.996529	0.00347091	NA	NA	0.00256579	15.7519:30:15.6144:15.6144:0.01:1	0(0:0:0)	-533.689	NA	NA	NA	atpE
atpE_Avi_3-atpE_SR	MA	9.98e-06	0.00997626	0.001	0	405	100.27	304.73	NA	1	0.99697	0.00302988	NA	NA	0.00247743	25.0508:20.9502:19.6898:19.6898:0.01:1	0(0:0:0)	-534.748	NA	NA	NA	atpE
atpE_Avi_4-atpE_Avi_6	MA	NA	NA	NA	NA	405	87.2942	317.706	NA	0	NA	NA	NA	NA	NA	0.486195:0.456675:0.501373:0.493083:0.381045:1	0(0:0:0)	-528.401	NA	NA	NA	atpE
atpE_Avi_4-atpE_AviL_1	MA	NA	NA	NA	NA	405	87.2942	317.706	NA	0	NA	NA	NA	NA	NA	0.486195:0.456675:0.501373:0.493083:0.381045:1	0(0:0:0)	-528.401	NA	NA	NA	atpE
atpE_Avi_4-atpE_AviL_2	MA	NA	NA	NA	NA	405	87.2942	317.706	NA	0	NA	NA	NA	NA	NA	0.486195:0.456675:0.501373:0.493083:0.381045:1	0(0:0:0)	-528.401	NA	NA	NA	atpE
atpE_Avi_4-atpE_Aze	MA	0.00599963	0.000124034	48.3708	0.296588	405	73.1075	331.893	NA	2	0.00906646	1.99093	NA	NA	0.00493901	0.01:0.01:0.162974:0.276514:0.01:1	0(0:0:0)	-541.95	NA	NA	NA	atpE
atpE_Avi_4-atpE_CBD	MA	1.15e-05	0.0114625	0.001	0	405	90.3412	314.659	NA	1	0.996529	0.00347091	NA	NA	0.00256579	15.7519:30:15.6144:15.6144:0.01:1	0(0:0:0)	-533.689	NA	NA	NA	atpE
atpE_Avi_4-atpE_JSR	MA	1.15e-05	0.0114625	0.001	0	405	90.3412	314.659	NA	1	0.996529	0.00347091	NA	NA	0.00256579	15.7519:30:15.6144:15.6144:0.01:1	0(0:0:0)	-533.689	NA	NA	NA	atpE
atpE_Avi_4-atpE_SR	MA	9.98e-06	0.00997626	0.001	0	405	100.27	304.73	NA	1	0.99697	0.00302988	NA	NA	0.00247743	25.0508:20.9502:19.6898:19.6898:0.01:1	0(0:0:0)	-534.748	NA	NA	NA	atpE
atpE_Avi_6-atpE_AviL_1	MA	NA	NA	NA	NA	405	87.2942	317.706	NA	0	NA	NA	NA	NA	NA	0.486195:0.456675:0.501373:0.493083:0.381045:1	0(0:0:0)	-528.401	NA	NA	NA	atpE
atpE_Avi_6-atpE_AviL_2	MA	NA	NA	NA	NA	405	87.2942	317.706	NA	0	NA	NA	NA	NA	NA	0.486195:0.456675:0.501373:0.493083:0.381045:1	0(0:0:0)	-528.401	NA	NA	NA	atpE
atpE_Avi_6-atpE_Aze	MA	0.00599963	0.000124034	48.3708	0.296588	405	73.1075	331.893	NA	2	0.00906646	1.99093	NA	NA	0.00493901	0.01:0.01:0.162974:0.276514:0.01:1	0(0:0:0)	-541.95	NA	NA	NA	atpE
atpE_Avi_6-atpE_CBD	MA	1.15e-05	0.0114625	0.001	0	405	90.3412	314.659	NA	1	0.996529	0.00347091	NA	NA	0.00256579	15.7519:30:15.6144:15.6144:0.01:1	0(0:0:0)	-533.689	NA	NA	NA	atpE
atpE_Avi_6-atpE_JSR	MA	1.15e-05	0.0114625	0.001	0	405	90.3412	314.659	NA	1	0.996529	0.00347091	NA	NA	0.00256579	15.7519:30:15.6144:15.6144:0.01:1	0(0:0:0)	-533.689	NA	NA	NA	atpE
atpE_Avi_6-atpE_SR	MA	9.98e-06	0.00997626	0.001	0	405	100.27	304.73	NA	1	0.99697	0.00302988	NA	NA	0.00247743	25.0508:20.9502:19.6898:19.6898:0.01:1	0(0:0:0)	-534.748	NA	NA	NA	atpE
atpE_AviL_1-atpE_AviL_2	MA	NA	NA	NA	NA	405	87.2942	317.706	NA	0	NA	NA	NA	NA	NA	0.486195:0.456675:0.501373:0.493083:0.381045:1	0(0:0:0)	-528.401	NA	NA	NA	atpE
atpE_AviL_1-atpE_Aze	MA	0.00599963	0.000124034	48.3708	0.296588	405	73.1075	331.893	NA	2	0.00906646	1.99093	NA	NA	0.00493901	0.01:0.01:0.162974:0.276514:0.01:1	0(0:0:0)	-541.95	NA	NA	NA	atpE
atpE_AviL_1-atpE_CBD	MA	1.15e-05	0.0114625	0.001	0	405	90.3412	314.659	NA	1	0.996529	0.00347091	NA	NA	0.00256579	15.7519:30:15.6144:15.6144:0.01:1	0(0:0:0)	-533.689	NA	NA	NA	atpE
atpE_AviL_1-atpE_JSR	MA	1.15e-05	0.0114625	0.001	0	405	90.3412	314.659	NA	1	0.996529	0.00347091	NA	NA	0.00256579	15.7519:30:15.6144:15.6144:0.01:1	0(0:0:0)	-533.689	NA	NA	NA	atpE
atpE_AviL_1-atpE_SR	MA	9.98e-06	0.00997626	0.001	0	405	100.27	304.73	NA	1	0.99697	0.00302988	NA	NA	0.00247743	25.0508:20.9502:19.6898:19.6898:0.01:1	0(0:0:0)	-534.748	NA	NA	NA	atpE
atpE_AviL_2-atpE_Aze	MA	0.00599963	0.000124034	48.3708	0.296588	405	73.1075	331.893	NA	2	0.00906646	1.99093	NA	NA	0.00493901	0.01:0.01:0.162974:0.276514:0.01:1	0(0:0:0)	-541.95	NA	NA	NA	atpE
atpE_AviL_2-atpE_CBD	MA	1.15e-05	0.0114625	0.001	0	405	90.3412	314.659	NA	1	0.996529	0.00347091	NA	NA	0.00256579	15.7519:30:15.6144:15.6144:0.01:1	0(0:0:0)	-533.689	NA	NA	NA	atpE
atpE_AviL_2-atpE_JSR	MA	1.15e-05	0.0114625	0.001	0	405	90.3412	314.659	NA	1	0.996529	0.00347091	NA	NA	0.00256579	15.7519:30:15.6144:15.6144:0.01:1	0(0:0:0)	-533.689	NA	NA	NA	atpE
atpE_AviL_2-atpE_SR	MA	9.98e-06	0.00997626	0.001	0	405	100.27	304.73	NA	1	0.99697	0.00302988	NA	NA	0.00247743	25.0508:20.9502:19.6898:19.6898:0.01:1	0(0:0:0)	-534.748	NA	NA	NA	atpE
atpE_Aze-atpE_CBD	MA	0.00630995	0.0125939	0.501033	0.0974854	405	81.9419	323.058	NA	3	1.00829	1.99171	NA	NA	0.00758135	0.495635:1.0464:0.581741:0.859843:0.01:1	0(0:0:0)	-548.376	NA	NA	NA	atpE
atpE_Aze-atpE_JSR	MA	0.00630995	0.0125939	0.501033	0.0974854	405	81.9419	323.058	NA	3	1.00829	1.99171	NA	NA	0.00758135	0.495635:1.0464:0.581741:0.859843:0.01:1	0(0:0:0)	-548.376	NA	NA	NA	atpE
atpE_Aze-atpE_SR	MA	0.00636957	0.0113273	0.562321	0.13446	405	98.7343	306.266	NA	3	1.09319	1.90681	NA	NA	0.00757821	1.31731:0.448125:0.597465:0.858975:0.01:1	0(0:0:0)	-548.864	NA	NA	NA	atpE
atpE_CBD-atpE_JSR	MA	NA	NA	NA	NA	405	87.0726	317.927	NA	0	NA	NA	NA	NA	NA	0.487219:0.457279:0.502025:0.493632:0.380118:1	0(0:0:0)	-527.602	NA	NA	NA	atpE
atpE_CBD-atpE_SR	MA	2.1e-05	0.0209657	0.001	0	405	96.9546	308.045	NA	2	1.99367	0.0063343	NA	NA	0.00503501	26.8126:30:21.9763:21.9763:0.01:1	0(0:0:0)	-539.032	NA	NA	NA	atpE
atpE_JSR-atpE_SR	MA	2.1e-05	0.0209657	0.001	0	405	96.9546	308.045	NA	2	1.99367	0.0063343	NA	NA	0.00503501	26.8126:30:21.9763:21.9763:0.01:1	0(0:0:0)	-539.032	NA	NA	NA	atpE
atpF_Aco-atpF_Aka	MA	0.00459856	0.0144399	0.318461	0.299209	555	62.2319	492.768	NA	3	0.851871	2.14813	NA	NA	0.00570206	0.01:0.01:0.884164:2.33708:11.5799:1	0(0:0:0)	-745.618	NA	NA	NA	atpF
atpF_Aco-atpF_Akr	MA	NA	NA	NA	NA	555	106.348	448.652	NA	0	NA	NA	NA	NA	NA	0.479203:0.421004:0.476276:0.466762:0.360055:1	0(0:0:0)	-723.143	NA	NA	NA	atpF
atpF_Aco-atpF_Aox_1	MA	0.00205067	4.1e-05	50	0	552	61.4993	490.501	NA	1	0.00250134	0.997499	NA	NA	0.00182677	0.01:0.01:0.01:0.01:7.60757:1	0(0:0:0)	-725.202	NA	NA	NA	atpF
atpF_Aco-atpF_Aox_2	MA	0.00459856	0.0144399	0.318461	0.299209	555	62.2319	492.768	NA	3	0.851871	2.14813	NA	NA	0.00570206	0.01:0.01:0.884164:2.33708:11.5799:1	0(0:0:0)	-745.618	NA	NA	NA	atpF
atpF_Aco-atpF_Apu	MA	0.00459856	0.0144399	0.318461	0.299209	555	62.2319	492.768	NA	3	0.851871	2.14813	NA	NA	0.00570206	0.01:0.01:0.884164:2.33708:11.5799:1	0(0:0:0)	-745.618	NA	NA	NA	atpF
atpF_Aco-atpF_Avi_1	MA	0.00452992	0.0376822	0.120214	0.00262095	555	88.8327	466.167	NA	5	3.06589	1.93411	NA	NA	0.00983623	0.179255:0.384127:0.436081:0.562819:0.929574:1	0(0:0:0)	-756.391	NA	NA	NA	atpF
atpF_Aco-atpF_Avi_2	MA	0.00216738	0.0141214	0.153482	0	552	82.6003	469.4	NA	2	1.06826	0.931739	NA	NA	0.00395616	0.01:0.01:0.01:0.01:0.376433:1	0(0:0:0)	-731.628	NA	NA	NA	atpF
atpF_Aco-atpF_Avi_3	MA	0.00216738	0.0141214	0.153482	0	552	82.6003	469.4	NA	2	1.06826	0.931739	NA	NA	0.00395616	0.01:0.01:0.01:0.01:0.376433:1	0(0:0:0)	-731.628	NA	NA	NA	atpF
atpF_Aco-atpF_Avi_4	MA	0.00216738	0.0141214	0.153482	0	552	82.6003	469.4	NA	2	1.06826	0.931739	NA	NA	0.00395616	0.01:0.01:0.01:0.01:0.376433:1	0(0:0:0)	-731.628	NA	NA	NA	atpF
atpF_Aco-atpF_Avi_6	MA	1.2e-05	0.0120276	0.001	0	555	92.0515	462.949	NA	1	0.994996	0.00500407	NA	NA	0.00200492	0.01:0.01:0.01:0.01:0.01:1	0(0:0:0)	-728.262	NA	NA	NA	atpF
atpF_Aco-atpF_AviL_1	MA	0.00216738	0.0141214	0.153482	0	552	82.6003	469.4	NA	2	1.06826	0.931739	NA	NA	0.00395616	0.01:0.01:0.01:0.01:0.376433:1	0(0:0:0)	-731.628	NA	NA	NA	atpF
atpF_Aco-atpF_AviL_2	MA	0.00216738	0.0141214	0.153482	0	552	82.6003	469.4	NA	2	1.06826	0.931739	NA	NA	0.00395616	0.01:0.01:0.01:0.01:0.376433:1	0(0:0:0)	-731.628	NA	NA	NA	atpF
atpF_Aco-atpF_Aze	MA	0.00311976	0.0181328	0.172051	0.0815635	552	100.913	451.087	NA	3	1.6958	1.3042	NA	NA	0.00586434	6.33032:1.12403:1.35467:1.35467:16.1768:1	0(0:0:0)	-737.374	NA	NA	NA	atpF
atpF_Aco-atpF_CBD	MA	0.00480625	0.0162089	0.296519	0.052428	552	144.483	407.517	NA	4	2.17825	1.82175	NA	NA	0.00779084	2.29982:0.286349:0.204641:0.204641:0.820963:1	0(0:0:0)	-742.777	NA	NA	NA	atpF
atpF_Aco-atpF_JSR	MA	0.00480625	0.0162089	0.296519	0.052428	552	144.483	407.517	NA	4	2.17825	1.82175	NA	NA	0.00779084	2.29982:0.286349:0.204641:0.204641:0.820963:1	0(0:0:0)	-742.777	NA	NA	NA	atpF
atpF_Aco-atpF_SR	MA	0.00219629	0.0233366	0.0941137	0	552	96.4744	455.526	NA	3	2.07702	0.922983	NA	NA	0.00589104	0.226452:0.494573:0.161434:0.161434:0.637307:1	0(0:0:0)	-738.004	NA	NA	NA	atpF
atpF_Aka-atpF_Akr	MA	0.00459856	0.0144399	0.318461	0.299209	555	62.2319	492.768	NA	3	0.851871	2.14813	NA	NA	0.00570206	0.01:0.01:0.884164:2.33708:11.5799:1	0(0:0:0)	-745.618	NA	NA	NA	atpF
atpF_Aka-atpF_Aox_1	MA	NA	NA	NA	NA	552	105.444	446.556	NA	0	NA	NA	NA	NA	NA	0.471835:0.416362:0.474714:0.464831:0.361789:1	0(0:0:0)	-719.23	NA	NA	NA	atpF
atpF_Aka-atpF_Aox_2	MA	NA	NA	NA	NA	567	106.215	460.785	NA	0	NA	NA	NA	NA	NA	0.469678:0.415256:0.472245:0.462387:0.360473:1	0(0:0:0)	-738.104	NA	NA	NA	atpF
atpF_Aka-atpF_Apu	MA	NA	NA	NA	NA	567	106.215	460.785	NA	0	NA	NA	NA	NA	NA	0.469678:0.415256:0.472245:0.462387:0.360473:1	0(0:0:0)	-738.104	NA	NA	NA	atpF
atpF_Aka-atpF_Avi_1	MA	1.88e-05	0.0188069	0.001	0	567	111.622	455.378	NA	2	1.99187	0.00812615	NA	NA	0.0037175	0.354439:0.944541:0.202685:0.202685:0.01:1	0(0:0:0)	-749.517	NA	NA	NA	atpF
atpF_Aka-atpF_Avi_2	MA	1.23e-05	0.0122627	0.001	0	552	90.934	461.066	NA	1	0.994955	0.00504476	NA	NA	0.00203034	0.01:0.01:0.01:0.01:0.01:1	0(0:0:0)	-724.331	NA	NA	NA	atpF
atpF_Aka-atpF_Avi_3	MA	1.23e-05	0.0122627	0.001	0	552	90.934	461.066	NA	1	0.994955	0.00504476	NA	NA	0.00203034	0.01:0.01:0.01:0.01:0.01:1	0(0:0:0)	-724.331	NA	NA	NA	atpF
atpF_Aka-atpF_Avi_4	MA	1.23e-05	0.0122627	0.001	0	552	90.934	461.066	NA	1	0.994955	0.00504476	NA	NA	0.00203034	0.01:0.01:0.01:0.01:0.01:1	0(0:0:0)	-724.331	NA	NA	NA	atpF
atpF_Aka-atpF_Avi_6	MA	0.00440693	0.028993	0.152	0.00946974	555	78.5534	476.447	NA	4	2.08125	1.91875	NA	NA	0.00788678	0.01:0.01:0.195798:0.266393:0.780322:1	0(0:0:0)	-750.768	NA	NA	NA	atpF
atpF_Aka-atpF_AviL_1	MA	1.23e-05	0.0122627	0.001	0	552	90.934	461.066	NA	1	0.994955	0.00504476	NA	NA	0.00203034	0.01:0.01:0.01:0.01:0.01:1	0(0:0:0)	-724.331	NA	NA	NA	atpF
atpF_Aka-atpF_AviL_2	MA	1.23e-05	0.0122627	0.001	0	552	90.934	461.066	NA	1	0.994955	0.00504476	NA	NA	0.00203034	0.01:0.01:0.01:0.01:0.01:1	0(0:0:0)	-724.331	NA	NA	NA	atpF
atpF_Aka-atpF_Aze	MA	1.45e-05	0.014504	0.001	0	552	143.238	408.762	NA	2	1.99431	0.00569118	NA	NA	0.00377438	30:13.5456:13.4629:13.4629:0.01:1	0(0:0:0)	-730.852	NA	NA	NA	atpF
atpF_Aka-atpF_CBD	MA	0.00231997	0.0136283	0.170232	0	552	172.419	379.581	NA	3	2.18219	0.817813	NA	NA	0.00585215	4.09457:0.629949:0.362477:0.362477:0.01:1	0(0:0:0)	-736.815	NA	NA	NA	atpF
atpF_Aka-atpF_JSR	MA	0.00231997	0.0136283	0.170232	0	552	172.419	379.581	NA	3	2.18219	0.817813	NA	NA	0.00585215	4.09457:0.629949:0.362477:0.362477:0.01:1	0(0:0:0)	-736.815	NA	NA	NA	atpF
atpF_Aka-atpF_SR	MA	1.9e-05	0.0189749	0.001	0	552	110.965	441.035	NA	2	1.99208	0.00791758	NA	NA	0.00382958	0.360131:0.932082:0.20776:0.20776:0.01:1	0(0:0:0)	-730.585	NA	NA	NA	atpF
atpF_Akr-atpF_Aox_1	MA	0.00205067	4.1e-05	50	0	552	61.4993	490.501	NA	1	0.00250134	0.997499	NA	NA	0.00182677	0.01:0.01:0.01:0.01:7.60757:1	0(0:0:0)	-725.202	NA	NA	NA	atpF
atpF_Akr-atpF_Aox_2	MA	0.00459856	0.0144399	0.318461	0.299209	555	62.2319	492.768	NA	3	0.851871	2.14813	NA	NA	0.00570206	0.01:0.01:0.884164:2.33708:11.5799:1	0(0:0:0)	-745.618	NA	NA	NA	atpF
atpF_Akr-atpF_Apu	MA	0.00459856	0.0144399	0.318461	0.299209	555	62.2319	492.768	NA	3	0.851871	2.14813	NA	NA	0.00570206	0.01:0.01:0.884164:2.33708:11.5799:1	0(0:0:0)	-745.618	NA	NA	NA	atpF
atpF_Akr-atpF_Avi_1	MA	0.00452992	0.0376822	0.120214	0.00262095	555	88.8327	466.167	NA	5	3.06589	1.93411	NA	NA	0.00983623	0.179255:0.384127:0.436081:0.562819:0.929574:1	0(0:0:0)	-756.391	NA	NA	NA	atpF
atpF_Akr-atpF_Avi_2	MA	0.00216738	0.0141214	0.153482	0	552	82.6003	469.4	NA	2	1.06826	0.931739	NA	NA	0.00395616	0.01:0.01:0.01:0.01:0.376433:1	0(0:0:0)	-731.628	NA	NA	NA	atpF
atpF_Akr-atpF_Avi_3	MA	0.00216738	0.0141214	0.153482	0	552	82.6003	469.4	NA	2	1.06826	0.931739	NA	NA	0.00395616	0.01:0.01:0.01:0.01:0.376433:1	0(0:0:0)	-731.628	NA	NA	NA	atpF
atpF_Akr-atpF_Avi_4	MA	0.00216738	0.0141214	0.153482	0	552	82.6003	469.4	NA	2	1.06826	0.931739	NA	NA	0.00395616	0.01:0.01:0.01:0.01:0.376433:1	0(0:0:0)	-731.628	NA	NA	NA	atpF
atpF_Akr-atpF_Avi_6	MA	1.2e-05	0.0120276	0.001	0	555	92.0515	462.949	NA	1	0.994996	0.00500407	NA	NA	0.00200492	0.01:0.01:0.01:0.01:0.01:1	0(0:0:0)	-728.262	NA	NA	NA	atpF
atpF_Akr-atpF_AviL_1	MA	0.00216738	0.0141214	0.153482	0	552	82.6003	469.4	NA	2	1.06826	0.931739	NA	NA	0.00395616	0.01:0.01:0.01:0.01:0.376433:1	0(0:0:0)	-731.628	NA	NA	NA	atpF
atpF_Akr-atpF_AviL_2	MA	0.00216738	0.0141214	0.153482	0	552	82.6003	469.4	NA	2	1.06826	0.931739	NA	NA	0.00395616	0.01:0.01:0.01:0.01:0.376433:1	0(0:0:0)	-731.628	NA	NA	NA	atpF
atpF_Akr-atpF_Aze	MA	0.00311976	0.0181328	0.172051	0.0815635	552	100.913	451.087	NA	3	1.6958	1.3042	NA	NA	0.00586434	6.33032:1.12403:1.35467:1.35467:16.1768:1	0(0:0:0)	-737.374	NA	NA	NA	atpF
atpF_Akr-atpF_CBD	MA	0.00480625	0.0162089	0.296519	0.052428	552	144.483	407.517	NA	4	2.17825	1.82175	NA	NA	0.00779084	2.29982:0.286349:0.204641:0.204641:0.820963:1	0(0:0:0)	-742.777	NA	NA	NA	atpF
atpF_Akr-atpF_JSR	MA	0.00480625	0.0162089	0.296519	0.052428	552	144.483	407.517	NA	4	2.17825	1.82175	NA	NA	0.00779084	2.29982:0.286349:0.204641:0.204641:0.820963:1	0(0:0:0)	-742.777	NA	NA	NA	atpF
atpF_Akr-atpF_SR	MA	0.00219629	0.0233366	0.0941137	0	552	96.4744	455.526	NA	3	2.07702	0.922983	NA	NA	0.00589104	0.226452:0.494573:0.161434:0.161434:0.637307:1	0(0:0:0)	-738.004	NA	NA	NA	atpF
atpF_Aox_1-atpF_Aox_2	MA	NA	NA	NA	NA	552	105.444	446.556	NA	0	NA	NA	NA	NA	NA	0.471835:0.416362:0.474714:0.464831:0.361789:1	0(0:0:0)	-719.23	NA	NA	NA	atpF
atpF_Aox_1-atpF_Apu	MA	NA	NA	NA	NA	552	105.444	446.556	NA	0	NA	NA	NA	NA	NA	0.471835:0.416362:0.474714:0.464831:0.361789:1	0(0:0:0)	-719.23	NA	NA	NA	atpF
atpF_Aox_1-atpF_Avi_1	MA	1.9e-05	0.0189749	0.001	0	552	110.965	441.035	NA	2	1.99208	0.00791758	NA	NA	0.00382958	0.360131:0.932082:0.20776:0.20776:0.01:1	0(0:0:0)	-730.585	NA	NA	NA	atpF
atpF_Aox_1-atpF_Avi_2	MA	1.23e-05	0.0122627	0.001	0	552	90.934	461.066	NA	1	0.994955	0.00504476	NA	NA	0.00203034	0.01:0.01:0.01:0.01:0.01:1	0(0:0:0)	-724.331	NA	NA	NA	atpF
atpF_Aox_1-atpF_Avi_3	MA	1.23e-05	0.0122627	0.001	0	552	90.934	461.066	NA	1	0.994955	0.00504476	NA	NA	0.00203034	0.01:0.01:0.01:0.01:0.01:1	0(0:0:0)	-724.331	NA	NA	NA	atpF
atpF_Aox_1-atpF_Avi_4	MA	1.23e-05	0.0122627	0.001	0	552	90.934	461.066	NA	1	0.994955	0.00504476	NA	NA	0.00203034	0.01:0.01:0.01:0.01:0.01:1	0(0:0:0)	-724.331	NA	NA	NA	atpF
atpF_Aox_1-atpF_Avi_6	MA	0.00216738	0.0141214	0.153482	0	552	82.6003	469.4	NA	2	1.06826	0.931739	NA	NA	0.00395616	0.01:0.01:0.01:0.01:0.376433:1	0(0:0:0)	-731.628	NA	NA	NA	atpF
atpF_Aox_1-atpF_AviL_1	MA	1.23e-05	0.0122627	0.001	0	552	90.934	461.066	NA	1	0.994955	0.00504476	NA	NA	0.00203034	0.01:0.01:0.01:0.01:0.01:1	0(0:0:0)	-724.331	NA	NA	NA	atpF
atpF_Aox_1-atpF_AviL_2	MA	1.23e-05	0.0122627	0.001	0	552	90.934	461.066	NA	1	0.994955	0.00504476	NA	NA	0.00203034	0.01:0.01:0.01:0.01:0.01:1	0(0:0:0)	-724.331	NA	NA	NA	atpF
atpF_Aox_1-atpF_Aze	MA	1.45e-05	0.014504	0.001	0	552	143.238	408.762	NA	2	1.99431	0.00569118	NA	NA	0.00377438	30:13.5456:13.4629:13.4629:0.01:1	0(0:0:0)	-730.852	NA	NA	NA	atpF
atpF_Aox_1-atpF_CBD	MA	0.00231997	0.0136283	0.170232	0	552	172.419	379.581	NA	3	2.18219	0.817813	NA	NA	0.00585215	4.09457:0.629949:0.362477:0.362477:0.01:1	0(0:0:0)	-736.815	NA	NA	NA	atpF
atpF_Aox_1-atpF_JSR	MA	0.00231997	0.0136283	0.170232	0	552	172.419	379.581	NA	3	2.18219	0.817813	NA	NA	0.00585215	4.09457:0.629949:0.362477:0.362477:0.01:1	0(0:0:0)	-736.815	NA	NA	NA	atpF
atpF_Aox_1-atpF_SR	MA	1.9e-05	0.0189749	0.001	0	552	110.965	441.035	NA	2	1.99208	0.00791758	NA	NA	0.00382958	0.360131:0.932082:0.20776:0.20776:0.01:1	0(0:0:0)	-730.585	NA	NA	NA	atpF
atpF_Aox_2-atpF_Apu	MA	NA	NA	NA	NA	567	106.215	460.785	NA	0	NA	NA	NA	NA	NA	0.469678:0.415256:0.472245:0.462387:0.360473:1	0(0:0:0)	-738.104	NA	NA	NA	atpF
atpF_Aox_2-atpF_Avi_1	MA	1.88e-05	0.0188069	0.001	0	567	111.622	455.378	NA	2	1.99187	0.00812615	NA	NA	0.0037175	0.354439:0.944541:0.202685:0.202685:0.01:1	0(0:0:0)	-749.517	NA	NA	NA	atpF
atpF_Aox_2-atpF_Avi_2	MA	1.23e-05	0.0122627	0.001	0	552	90.934	461.066	NA	1	0.994955	0.00504476	NA	NA	0.00203034	0.01:0.01:0.01:0.01:0.01:1	0(0:0:0)	-724.331	NA	NA	NA	atpF
atpF_Aox_2-atpF_Avi_3	MA	1.23e-05	0.0122627	0.001	0	552	90.934	461.066	NA	1	0.994955	0.00504476	NA	NA	0.00203034	0.01:0.01:0.01:0.01:0.01:1	0(0:0:0)	-724.331	NA	NA	NA	atpF
atpF_Aox_2-atpF_Avi_4	MA	1.23e-05	0.0122627	0.001	0	552	90.934	461.066	NA	1	0.994955	0.00504476	NA	NA	0.00203034	0.01:0.01:0.01:0.01:0.01:1	0(0:0:0)	-724.331	NA	NA	NA	atpF
atpF_Aox_2-atpF_Avi_6	MA	0.00440693	0.028993	0.152	0.00946974	555	78.5534	476.447	NA	4	2.08125	1.91875	NA	NA	0.00788678	0.01:0.01:0.195798:0.266393:0.780322:1	0(0:0:0)	-750.768	NA	NA	NA	atpF
atpF_Aox_2-atpF_AviL_1	MA	1.23e-05	0.0122627	0.001	0	552	90.934	461.066	NA	1	0.994955	0.00504476	NA	NA	0.00203034	0.01:0.01:0.01:0.01:0.01:1	0(0:0:0)	-724.331	NA	NA	NA	atpF
atpF_Aox_2-atpF_AviL_2	MA	1.23e-05	0.0122627	0.001	0	552	90.934	461.066	NA	1	0.994955	0.00504476	NA	NA	0.00203034	0.01:0.01:0.01:0.01:0.01:1	0(0:0:0)	-724.331	NA	NA	NA	atpF
atpF_Aox_2-atpF_Aze	MA	1.45e-05	0.014504	0.001	0	552	143.238	408.762	NA	2	1.99431	0.00569118	NA	NA	0.00377438	30:13.5456:13.4629:13.4629:0.01:1	0(0:0:0)	-730.852	NA	NA	NA	atpF
atpF_Aox_2-atpF_CBD	MA	0.00231997	0.0136283	0.170232	0	552	172.419	379.581	NA	3	2.18219	0.817813	NA	NA	0.00585215	4.09457:0.629949:0.362477:0.362477:0.01:1	0(0:0:0)	-736.815	NA	NA	NA	atpF
atpF_Aox_2-atpF_JSR	MA	0.00231997	0.0136283	0.170232	0	552	172.419	379.581	NA	3	2.18219	0.817813	NA	NA	0.00585215	4.09457:0.629949:0.362477:0.362477:0.01:1	0(0:0:0)	-736.815	NA	NA	NA	atpF
atpF_Aox_2-atpF_SR	MA	1.9e-05	0.0189749	0.001	0	552	110.965	441.035	NA	2	1.99208	0.00791758	NA	NA	0.00382958	0.360131:0.932082:0.20776:0.20776:0.01:1	0(0:0:0)	-730.585	NA	NA	NA	atpF
atpF_Apu-atpF_Avi_1	MA	1.88e-05	0.0188069	0.001	0	567	111.622	455.378	NA	2	1.99187	0.00812615	NA	NA	0.0037175	0.354439:0.944541:0.202685:0.202685:0.01:1	0(0:0:0)	-749.517	NA	NA	NA	atpF
atpF_Apu-atpF_Avi_2	MA	1.23e-05	0.0122627	0.001	0	552	90.934	461.066	NA	1	0.994955	0.00504476	NA	NA	0.00203034	0.01:0.01:0.01:0.01:0.01:1	0(0:0:0)	-724.331	NA	NA	NA	atpF
atpF_Apu-atpF_Avi_3	MA	1.23e-05	0.0122627	0.001	0	552	90.934	461.066	NA	1	0.994955	0.00504476	NA	NA	0.00203034	0.01:0.01:0.01:0.01:0.01:1	0(0:0:0)	-724.331	NA	NA	NA	atpF
atpF_Apu-atpF_Avi_4	MA	1.23e-05	0.0122627	0.001	0	552	90.934	461.066	NA	1	0.994955	0.00504476	NA	NA	0.00203034	0.01:0.01:0.01:0.01:0.01:1	0(0:0:0)	-724.331	NA	NA	NA	atpF
atpF_Apu-atpF_Avi_6	MA	0.00440693	0.028993	0.152	0.00946974	555	78.5534	476.447	NA	4	2.08125	1.91875	NA	NA	0.00788678	0.01:0.01:0.195798:0.266393:0.780322:1	0(0:0:0)	-750.768	NA	NA	NA	atpF
atpF_Apu-atpF_AviL_1	MA	1.23e-05	0.0122627	0.001	0	552	90.934	461.066	NA	1	0.994955	0.00504476	NA	NA	0.00203034	0.01:0.01:0.01:0.01:0.01:1	0(0:0:0)	-724.331	NA	NA	NA	atpF
atpF_Apu-atpF_AviL_2	MA	1.23e-05	0.0122627	0.001	0	552	90.934	461.066	NA	1	0.994955	0.00504476	NA	NA	0.00203034	0.01:0.01:0.01:0.01:0.01:1	0(0:0:0)	-724.331	NA	NA	NA	atpF
atpF_Apu-atpF_Aze	MA	1.45e-05	0.014504	0.001	0	552	143.238	408.762	NA	2	1.99431	0.00569118	NA	NA	0.00377438	30:13.5456:13.4629:13.4629:0.01:1	0(0:0:0)	-730.852	NA	NA	NA	atpF
atpF_Apu-atpF_CBD	MA	0.00231997	0.0136283	0.170232	0	552	172.419	379.581	NA	3	2.18219	0.817813	NA	NA	0.00585215	4.09457:0.629949:0.362477:0.362477:0.01:1	0(0:0:0)	-736.815	NA	NA	NA	atpF
atpF_Apu-atpF_JSR	MA	0.00231997	0.0136283	0.170232	0	552	172.419	379.581	NA	3	2.18219	0.817813	NA	NA	0.00585215	4.09457:0.629949:0.362477:0.362477:0.01:1	0(0:0:0)	-736.815	NA	NA	NA	atpF
atpF_Apu-atpF_SR	MA	1.9e-05	0.0189749	0.001	0	552	110.965	441.035	NA	2	1.99208	0.00791758	NA	NA	0.00382958	0.360131:0.932082:0.20776:0.20776:0.01:1	0(0:0:0)	-730.585	NA	NA	NA	atpF
atpF_Avi_1-atpF_Avi_2	MA	8.49e-06	0.00849439	0.001	0	552	118.272	433.728	NA	1	0.996346	0.0036538	NA	NA	0.00182669	17.2489:29.7043:17.2751:17.2751:0.01:1	0(0:0:0)	-726.693	NA	NA	NA	atpF
atpF_Avi_1-atpF_Avi_3	MA	8.49e-06	0.00849439	0.001	0	552	118.272	433.728	NA	1	0.996346	0.0036538	NA	NA	0.00182669	17.2489:29.7043:17.2751:17.2751:0.01:1	0(0:0:0)	-726.693	NA	NA	NA	atpF
atpF_Avi_1-atpF_Avi_4	MA	8.49e-06	0.00849439	0.001	0	552	118.272	433.728	NA	1	0.996346	0.0036538	NA	NA	0.00182669	17.2489:29.7043:17.2751:17.2751:0.01:1	0(0:0:0)	-726.693	NA	NA	NA	atpF
atpF_Avi_1-atpF_Avi_6	MA	0.00496308	0.0258907	0.191694	0.0829515	555	71.7654	483.235	NA	4	1.74613	2.25387	NA	NA	0.00766917	0.56821:1.18383:2.41115:4.79802:13.1279:1	0(0:0:0)	-752.4	NA	NA	NA	atpF
atpF_Avi_1-atpF_AviL_1	MA	8.49e-06	0.00849439	0.001	0	552	118.272	433.728	NA	1	0.996346	0.0036538	NA	NA	0.00182669	17.2489:29.7043:17.2751:17.2751:0.01:1	0(0:0:0)	-726.693	NA	NA	NA	atpF
atpF_Avi_1-atpF_AviL_2	MA	8.49e-06	0.00849439	0.001	0	552	118.272	433.728	NA	1	0.996346	0.0036538	NA	NA	0.00182669	17.2489:29.7043:17.2751:17.2751:0.01:1	0(0:0:0)	-726.693	NA	NA	NA	atpF
atpF_Avi_1-atpF_Aze	MA	3.14e-05	0.031394	0.001	0	552	133.017	418.983	NA	4	3.98744	0.0125598	NA	NA	0.00758894	2.01832:1.73633:0.773523:0.773523:0.01:1	0(0:0:0)	-741.131	NA	NA	NA	atpF
atpF_Avi_1-atpF_CBD	MA	0.00213341	0.0362224	0.0588975	0	552	124.22	427.78	NA	5	4.15688	0.843123	NA	NA	0.00980469	1.06742:0.844903:0.455401:0.455401:0.01:1	0(0:0:0)	-747.383	NA	NA	NA	atpF
atpF_Avi_1-atpF_JSR	MA	0.00213341	0.0362224	0.0588975	0	552	124.22	427.78	NA	5	4.15688	0.843123	NA	NA	0.00980469	1.06742:0.844903:0.455401:0.455401:0.01:1	0(0:0:0)	-747.383	NA	NA	NA	atpF
atpF_Avi_1-atpF_SR	MA	NA	NA	NA	NA	552	105.798	446.202	NA	0	NA	NA	NA	NA	NA	0.470137:0.416577:0.476958:0.466549:0.373592:1	0(0:0:0)	-719.451	NA	NA	NA	atpF
atpF_Avi_2-atpF_Avi_3	MA	NA	NA	NA	NA	552	106.247	445.753	NA	0	NA	NA	NA	NA	NA	0.471461:0.417526:0.476902:0.466494:0.369724:1	0(0:0:0)	-720.335	NA	NA	NA	atpF
atpF_Avi_2-atpF_Avi_4	MA	NA	NA	NA	NA	552	106.247	445.753	NA	0	NA	NA	NA	NA	NA	0.471461:0.417526:0.476902:0.466494:0.369724:1	0(0:0:0)	-720.335	NA	NA	NA	atpF
atpF_Avi_2-atpF_Avi_6	MA	0.00205269	4.11e-05	50	0	552	61.8325	490.168	NA	1	0.00251656	0.997483	NA	NA	0.00182735	0.01:0.01:0.01:0.01:7.60757:1	0(0:0:0)	-726.313	NA	NA	NA	atpF
atpF_Avi_2-atpF_AviL_1	MA	NA	NA	NA	NA	552	106.247	445.753	NA	0	NA	NA	NA	NA	NA	0.471461:0.417526:0.476902:0.466494:0.369724:1	0(0:0:0)	-720.335	NA	NA	NA	atpF
atpF_Avi_2-atpF_AviL_2	MA	NA	NA	NA	NA	552	106.247	445.753	NA	0	NA	NA	NA	NA	NA	0.471461:0.417526:0.476902:0.466494:0.369724:1	0(0:0:0)	-720.335	NA	NA	NA	atpF
atpF_Avi_2-atpF_Aze	MA	2.08e-05	0.0208367	0.001	0	552	152.74	399.26	NA	3	2.99218	0.00782152	NA	NA	0.00578064	1.87281:0.56398:0.324485:0.324485:0.01:1	0(0:0:0)	-735.673	NA	NA	NA	atpF
atpF_Avi_2-atpF_CBD	MA	0.00206941	0.0245463	0.0843062	0	552	142.725	409.275	NA	4	3.22125	0.778751	NA	NA	0.00788104	1.18202:0.256897:0.178686:0.178686:0.01:1	0(0:0:0)	-741.315	NA	NA	NA	atpF
atpF_Avi_2-atpF_JSR	MA	0.00206941	0.0245463	0.0843062	0	552	142.725	409.275	NA	4	3.22125	0.778751	NA	NA	0.00788104	1.18202:0.256897:0.178686:0.178686:0.01:1	0(0:0:0)	-741.315	NA	NA	NA	atpF
atpF_Avi_2-atpF_SR	MA	8.49e-06	0.00849439	0.001	0	552	118.272	433.728	NA	1	0.996346	0.0036538	NA	NA	0.00182669	17.2489:29.7043:17.2751:17.2751:0.01:1	0(0:0:0)	-726.693	NA	NA	NA	atpF
atpF_Avi_3-atpF_Avi_4	MA	NA	NA	NA	NA	552	106.247	445.753	NA	0	NA	NA	NA	NA	NA	0.471461:0.417526:0.476902:0.466494:0.369724:1	0(0:0:0)	-720.335	NA	NA	NA	atpF
atpF_Avi_3-atpF_Avi_6	MA	0.00205269	4.11e-05	50	0	552	61.8325	490.168	NA	1	0.00251656	0.997483	NA	NA	0.00182735	0.01:0.01:0.01:0.01:7.60757:1	0(0:0:0)	-726.313	NA	NA	NA	atpF
atpF_Avi_3-atpF_AviL_1	MA	NA	NA	NA	NA	552	106.247	445.753	NA	0	NA	NA	NA	NA	NA	0.471461:0.417526:0.476902:0.466494:0.369724:1	0(0:0:0)	-720.335	NA	NA	NA	atpF
atpF_Avi_3-atpF_AviL_2	MA	NA	NA	NA	NA	552	106.247	445.753	NA	0	NA	NA	NA	NA	NA	0.471461:0.417526:0.476902:0.466494:0.369724:1	0(0:0:0)	-720.335	NA	NA	NA	atpF
atpF_Avi_3-atpF_Aze	MA	2.08e-05	0.0208367	0.001	0	552	152.74	399.26	NA	3	2.99218	0.00782152	NA	NA	0.00578064	1.87281:0.56398:0.324485:0.324485:0.01:1	0(0:0:0)	-735.673	NA	NA	NA	atpF
atpF_Avi_3-atpF_CBD	MA	0.00206941	0.0245463	0.0843062	0	552	142.725	409.275	NA	4	3.22125	0.778751	NA	NA	0.00788104	1.18202:0.256897:0.178686:0.178686:0.01:1	0(0:0:0)	-741.315	NA	NA	NA	atpF
atpF_Avi_3-atpF_JSR	MA	0.00206941	0.0245463	0.0843062	0	552	142.725	409.275	NA	4	3.22125	0.778751	NA	NA	0.00788104	1.18202:0.256897:0.178686:0.178686:0.01:1	0(0:0:0)	-741.315	NA	NA	NA	atpF
atpF_Avi_3-atpF_SR	MA	8.49e-06	0.00849439	0.001	0	552	118.272	433.728	NA	1	0.996346	0.0036538	NA	NA	0.00182669	17.2489:29.7043:17.2751:17.2751:0.01:1	0(0:0:0)	-726.693	NA	NA	NA	atpF
atpF_Avi_4-atpF_Avi_6	MA	0.00205269	4.11e-05	50	0	552	61.8325	490.168	NA	1	0.00251656	0.997483	NA	NA	0.00182735	0.01:0.01:0.01:0.01:7.60757:1	0(0:0:0)	-726.313	NA	NA	NA	atpF
atpF_Avi_4-atpF_AviL_1	MA	NA	NA	NA	NA	552	106.247	445.753	NA	0	NA	NA	NA	NA	NA	0.471461:0.417526:0.476902:0.466494:0.369724:1	0(0:0:0)	-720.335	NA	NA	NA	atpF
atpF_Avi_4-atpF_AviL_2	MA	NA	NA	NA	NA	552	106.247	445.753	NA	0	NA	NA	NA	NA	NA	0.471461:0.417526:0.476902:0.466494:0.369724:1	0(0:0:0)	-720.335	NA	NA	NA	atpF
atpF_Avi_4-atpF_Aze	MA	2.08e-05	0.0208367	0.001	0	552	152.74	399.26	NA	3	2.99218	0.00782152	NA	NA	0.00578064	1.87281:0.56398:0.324485:0.324485:0.01:1	0(0:0:0)	-735.673	NA	NA	NA	atpF
atpF_Avi_4-atpF_CBD	MA	0.00206941	0.0245463	0.0843062	0	552	142.725	409.275	NA	4	3.22125	0.778751	NA	NA	0.00788104	1.18202:0.256897:0.178686:0.178686:0.01:1	0(0:0:0)	-741.315	NA	NA	NA	atpF
atpF_Avi_4-atpF_JSR	MA	0.00206941	0.0245463	0.0843062	0	552	142.725	409.275	NA	4	3.22125	0.778751	NA	NA	0.00788104	1.18202:0.256897:0.178686:0.178686:0.01:1	0(0:0:0)	-741.315	NA	NA	NA	atpF
atpF_Avi_4-atpF_SR	MA	8.49e-06	0.00849439	0.001	0	552	118.272	433.728	NA	1	0.996346	0.0036538	NA	NA	0.00182669	17.2489:29.7043:17.2751:17.2751:0.01:1	0(0:0:0)	-726.693	NA	NA	NA	atpF
atpF_Avi_6-atpF_AviL_1	MA	0.00205269	4.11e-05	50	0	552	61.8325	490.168	NA	1	0.00251656	0.997483	NA	NA	0.00182735	0.01:0.01:0.01:0.01:7.60757:1	0(0:0:0)	-726.313	NA	NA	NA	atpF
atpF_Avi_6-atpF_AviL_2	MA	0.00205269	4.11e-05	50	0	552	61.8325	490.168	NA	1	0.00251656	0.997483	NA	NA	0.00182735	0.01:0.01:0.01:0.01:7.60757:1	0(0:0:0)	-726.313	NA	NA	NA	atpF
atpF_Avi_6-atpF_Aze	MA	0.00224973	0.0269515	0.0834733	0	552	126.901	425.099	NA	4	3.12592	0.874077	NA	NA	0.00792852	1.26451:0.284991:0.203769:0.203769:0.931437:1	0(0:0:0)	-742.718	NA	NA	NA	atpF
atpF_Avi_6-atpF_CBD	MA	0.00443206	0.0280097	0.158233	0.010233	552	126.219	425.781	NA	5	3.25992	1.74008	NA	NA	0.00982324	0.929934:0.168682:0.137918:0.137918:0.424506:1	0(0:0:0)	-747.585	NA	NA	NA	atpF
atpF_Avi_6-atpF_JSR	MA	0.00443206	0.0280097	0.158233	0.010233	552	126.219	425.781	NA	5	3.25992	1.74008	NA	NA	0.00982324	0.929934:0.168682:0.137918:0.137918:0.424506:1	0(0:0:0)	-747.585	NA	NA	NA	atpF
atpF_Avi_6-atpF_SR	MA	0.00246558	0.011521	0.214007	0.251383	552	81.2008	470.799	NA	2	0.892536	1.10746	NA	NA	0.00379766	1.15389:2.31123:1.38128:1.38128:11.3525:1	0(0:0:0)	-733.57	NA	NA	NA	atpF
atpF_AviL_1-atpF_AviL_2	MA	NA	NA	NA	NA	552	106.247	445.753	NA	0	NA	NA	NA	NA	NA	0.471461:0.417526:0.476902:0.466494:0.369724:1	0(0:0:0)	-720.335	NA	NA	NA	atpF
atpF_AviL_1-atpF_Aze	MA	2.08e-05	0.0208367	0.001	0	552	152.74	399.26	NA	3	2.99218	0.00782152	NA	NA	0.00578064	1.87281:0.56398:0.324485:0.324485:0.01:1	0(0:0:0)	-735.673	NA	NA	NA	atpF
atpF_AviL_1-atpF_CBD	MA	0.00206941	0.0245463	0.0843062	0	552	142.725	409.275	NA	4	3.22125	0.778751	NA	NA	0.00788104	1.18202:0.256897:0.178686:0.178686:0.01:1	0(0:0:0)	-741.315	NA	NA	NA	atpF
atpF_AviL_1-atpF_JSR	MA	0.00206941	0.0245463	0.0843062	0	552	142.725	409.275	NA	4	3.22125	0.778751	NA	NA	0.00788104	1.18202:0.256897:0.178686:0.178686:0.01:1	0(0:0:0)	-741.315	NA	NA	NA	atpF
atpF_AviL_1-atpF_SR	MA	8.49e-06	0.00849439	0.001	0	552	118.272	433.728	NA	1	0.996346	0.0036538	NA	NA	0.00182669	17.2489:29.7043:17.2751:17.2751:0.01:1	0(0:0:0)	-726.693	NA	NA	NA	atpF
atpF_AviL_2-atpF_Aze	MA	2.08e-05	0.0208367	0.001	0	552	152.74	399.26	NA	3	2.99218	0.00782152	NA	NA	0.00578064	1.87281:0.56398:0.324485:0.324485:0.01:1	0(0:0:0)	-735.673	NA	NA	NA	atpF
atpF_AviL_2-atpF_CBD	MA	0.00206941	0.0245463	0.0843062	0	552	142.725	409.275	NA	4	3.22125	0.778751	NA	NA	0.00788104	1.18202:0.256897:0.178686:0.178686:0.01:1	0(0:0:0)	-741.315	NA	NA	NA	atpF
atpF_AviL_2-atpF_JSR	MA	0.00206941	0.0245463	0.0843062	0	552	142.725	409.275	NA	4	3.22125	0.778751	NA	NA	0.00788104	1.18202:0.256897:0.178686:0.178686:0.01:1	0(0:0:0)	-741.315	NA	NA	NA	atpF
atpF_AviL_2-atpF_SR	MA	8.49e-06	0.00849439	0.001	0	552	118.272	433.728	NA	1	0.996346	0.0036538	NA	NA	0.00182669	17.2489:29.7043:17.2751:17.2751:0.01:1	0(0:0:0)	-726.693	NA	NA	NA	atpF
atpF_Aze-atpF_CBD	MA	0.00274894	0.0218417	0.125857	0	552	209.61	342.39	NA	5	4.14737	0.852628	NA	NA	0.00999903	8.05852:0.370065:0.216468:0.216468:0.01:1	0(0:0:0)	-744.481	NA	NA	NA	atpF
atpF_Aze-atpF_JSR	MA	0.00274894	0.0218417	0.125857	0	552	209.61	342.39	NA	5	4.14737	0.852628	NA	NA	0.00999903	8.05852:0.370065:0.216468:0.216468:0.01:1	0(0:0:0)	-744.481	NA	NA	NA	atpF
atpF_Aze-atpF_SR	MA	3.14e-05	0.031394	0.001	0	552	133.017	418.983	NA	4	3.98744	0.0125598	NA	NA	0.00758894	2.01832:1.73633:0.773523:0.773523:0.01:1	0(0:0:0)	-741.131	NA	NA	NA	atpF
atpF_CBD-atpF_JSR	MA	NA	NA	NA	NA	552	103.088	448.912	NA	0	NA	NA	NA	NA	NA	0.475759:0.420556:0.48247:0.472012:0.375327:1	0(0:0:0)	-718.237	NA	NA	NA	atpF
atpF_CBD-atpF_SR	MA	0.00213341	0.0362224	0.0588975	0	552	124.22	427.78	NA	5	4.15688	0.843123	NA	NA	0.00980469	1.06742:0.844903:0.455401:0.455401:0.01:1	0(0:0:0)	-747.383	NA	NA	NA	atpF
atpF_JSR-atpF_SR	MA	0.00213341	0.0362224	0.0588975	0	552	124.22	427.78	NA	5	4.15688	0.843123	NA	NA	0.00980469	1.06742:0.844903:0.455401:0.455401:0.01:1	0(0:0:0)	-747.383	NA	NA	NA	atpF
atpH_Aco-atpH_Aka	MA	4.67e-05	0.0467136	0.001	0	243	45.1396	197.86	NA	2	1.99127	0.00872833	NA	NA	0.00871554	2.74243:0.828566:0.384237:0.384237:0.01:1	0(0:0:0)	-310.73	NA	NA	NA	atpH
atpH_Aco-atpH_Akr	MA	NA	NA	NA	NA	243	60.8061	182.194	NA	0	NA	NA	NA	NA	NA	0.491633:0.463046:0.512055:0.504016:0.408168:1	0(0:0:0)	-301.285	NA	NA	NA	atpH
atpH_Aco-atpH_Aox_1	MA	4.67e-05	0.0467136	0.001	0	243	45.1396	197.86	NA	2	1.99127	0.00872833	NA	NA	0.00871554	2.74243:0.828566:0.384237:0.384237:0.01:1	0(0:0:0)	-310.73	NA	NA	NA	atpH
atpH_Aco-atpH_Aox_2	MA	4.67e-05	0.0467136	0.001	0	243	45.1396	197.86	NA	2	1.99127	0.00872833	NA	NA	0.00871554	2.74243:0.828566:0.384237:0.384237:0.01:1	0(0:0:0)	-310.73	NA	NA	NA	atpH
atpH_Aco-atpH_Apu	MA	8.92e-05	0.0892185	0.001	0	243	35.8687	207.131	NA	3	2.98278	0.0172246	NA	NA	0.0132454	7.89433:0.889382:0.409944:0.409944:0.01:1	0(0:0:0)	-313.062	NA	NA	NA	atpH
atpH_Aco-atpH_Avi_1	MA	2.78e-05	0.0277713	0.001	0	243	38.1249	204.875	NA	1	0.994655	0.00534507	NA	NA	0.00438052	0.01:0.01:0.01:0.01:0.01:1	0(0:0:0)	-305.434	NA	NA	NA	atpH
atpH_Aco-atpH_Avi_2	MA	2.78e-05	0.0277713	0.001	0	243	38.1249	204.875	NA	1	0.994655	0.00534507	NA	NA	0.00438052	0.01:0.01:0.01:0.01:0.01:1	0(0:0:0)	-305.434	NA	NA	NA	atpH
atpH_Aco-atpH_Avi_3	MA	2.78e-05	0.0277713	0.001	0	243	38.1249	204.875	NA	1	0.994655	0.00534507	NA	NA	0.00438052	0.01:0.01:0.01:0.01:0.01:1	0(0:0:0)	-305.434	NA	NA	NA	atpH
atpH_Aco-atpH_Avi_4	MA	2.78e-05	0.0277713	0.001	0	243	38.1249	204.875	NA	1	0.994655	0.00534507	NA	NA	0.00438052	0.01:0.01:0.01:0.01:0.01:1	0(0:0:0)	-305.434	NA	NA	NA	atpH
atpH_Aco-atpH_Avi_6	MA	2.78e-05	0.0277713	0.001	0	243	38.1249	204.875	NA	1	0.994655	0.00534507	NA	NA	0.00438052	0.01:0.01:0.01:0.01:0.01:1	0(0:0:0)	-305.434	NA	NA	NA	atpH
atpH_Aco-atpH_AviL_1	MA	2.78e-05	0.0277713	0.001	0	243	38.1249	204.875	NA	1	0.994655	0.00534507	NA	NA	0.00438052	0.01:0.01:0.01:0.01:0.01:1	0(0:0:0)	-305.434	NA	NA	NA	atpH
atpH_Aco-atpH_AviL_2	MA	2.78e-05	0.0277713	0.001	0	243	38.1249	204.875	NA	1	0.994655	0.00534507	NA	NA	0.00438052	0.01:0.01:0.01:0.01:0.01:1	0(0:0:0)	-305.434	NA	NA	NA	atpH
atpH_Aco-atpH_Aze	MA	4.67e-05	0.0467136	0.001	0	243	45.1396	197.86	NA	2	1.99127	0.00872833	NA	NA	0.00871554	2.74243:0.828566:0.384237:0.384237:0.01:1	0(0:0:0)	-310.73	NA	NA	NA	atpH
atpH_Aco-atpH_CBD	MA	3.69e-05	0.036948	0.001	0	243	57.7371	185.263	NA	2	1.9936	0.00639694	NA	NA	0.00880705	0.977182:1.899:0.461531:0.461531:0.01:1	0(0:0:0)	-312.702	NA	NA	NA	atpH
atpH_Aco-atpH_JSR	MA	3.69e-05	0.036948	0.001	0	243	57.7371	185.263	NA	2	1.9936	0.00639694	NA	NA	0.00880705	0.977182:1.899:0.461531:0.461531:0.01:1	0(0:0:0)	-312.702	NA	NA	NA	atpH
atpH_Aco-atpH_SR	MA	2.78e-05	0.0277713	0.001	0	243	38.1249	204.875	NA	1	0.994655	0.00534507	NA	NA	0.00438052	0.01:0.01:0.01:0.01:0.01:1	0(0:0:0)	-305.434	NA	NA	NA	atpH
atpH_Aka-atpH_Akr	MA	4.67e-05	0.0467136	0.001	0	243	45.1396	197.86	NA	2	1.99127	0.00872833	NA	NA	0.00871554	2.74243:0.828566:0.384237:0.384237:0.01:1	0(0:0:0)	-310.73	NA	NA	NA	atpH
atpH_Aka-atpH_Aox_1	MA	NA	NA	NA	NA	243	58.3523	184.648	NA	0	NA	NA	NA	NA	NA	0.494079:0.463991:0.514522:0.506402:0.409454:1	0(0:0:0)	-299.084	NA	NA	NA	atpH
atpH_Aka-atpH_Aox_2	MA	NA	NA	NA	NA	243	58.3523	184.648	NA	0	NA	NA	NA	NA	NA	0.494079:0.463991:0.514522:0.506402:0.409454:1	0(0:0:0)	-299.084	NA	NA	NA	atpH
atpH_Aka-atpH_Apu	MA	1.79e-05	0.0179175	0.001	0	243	56.2088	186.791	NA	1	0.996688	0.00331216	NA	NA	0.0041583	30:16.2672:15.9336:15.9336:0.01:1	0(0:0:0)	-304.334	NA	NA	NA	atpH
atpH_Aka-atpH_Avi_1	MA	1.69e-05	0.0169198	0.001	0	243	59.6817	183.318	NA	1	0.996938	0.0030622	NA	NA	0.00416833	30:16.9478:16.72:16.72:0.01:1	0(0:0:0)	-306.368	NA	NA	NA	atpH
atpH_Aka-atpH_Avi_2	MA	1.69e-05	0.0169198	0.001	0	243	59.6817	183.318	NA	1	0.996938	0.0030622	NA	NA	0.00416833	30:16.9478:16.72:16.72:0.01:1	0(0:0:0)	-306.368	NA	NA	NA	atpH
atpH_Aka-atpH_Avi_3	MA	1.69e-05	0.0169198	0.001	0	243	59.6817	183.318	NA	1	0.996938	0.0030622	NA	NA	0.00416833	30:16.9478:16.72:16.72:0.01:1	0(0:0:0)	-306.368	NA	NA	NA	atpH
atpH_Aka-atpH_Avi_4	MA	1.69e-05	0.0169198	0.001	0	243	59.6817	183.318	NA	1	0.996938	0.0030622	NA	NA	0.00416833	30:16.9478:16.72:16.72:0.01:1	0(0:0:0)	-306.368	NA	NA	NA	atpH
atpH_Aka-atpH_Avi_6	MA	1.69e-05	0.0169198	0.001	0	243	59.6817	183.318	NA	1	0.996938	0.0030622	NA	NA	0.00416833	30:16.9478:16.72:16.72:0.01:1	0(0:0:0)	-306.368	NA	NA	NA	atpH
atpH_Aka-atpH_AviL_1	MA	1.69e-05	0.0169198	0.001	0	243	59.6817	183.318	NA	1	0.996938	0.0030622	NA	NA	0.00416833	30:16.9478:16.72:16.72:0.01:1	0(0:0:0)	-306.368	NA	NA	NA	atpH
atpH_Aka-atpH_AviL_2	MA	1.69e-05	0.0169198	0.001	0	243	59.6817	183.318	NA	1	0.996938	0.0030622	NA	NA	0.00416833	30:16.9478:16.72:16.72:0.01:1	0(0:0:0)	-306.368	NA	NA	NA	atpH
atpH_Aka-atpH_Aze	MA	NA	NA	NA	NA	243	58.3523	184.648	NA	0	NA	NA	NA	NA	NA	0.494079:0.463991:0.514522:0.506402:0.409454:1	0(0:0:0)	-299.084	NA	NA	NA	atpH
atpH_Aka-atpH_CBD	MA	3.36e-05	0.0336315	0.001	0	243	62.6519	180.348	NA	2	1.99426	0.00574062	NA	NA	0.00869606	29.9958:28.0448:22.5368:22.5368:0.01:1	0(0:0:0)	-311.889	NA	NA	NA	atpH
atpH_Aka-atpH_JSR	MA	3.36e-05	0.0336315	0.001	0	243	62.6519	180.348	NA	2	1.99426	0.00574062	NA	NA	0.00869606	29.9958:28.0448:22.5368:22.5368:0.01:1	0(0:0:0)	-311.889	NA	NA	NA	atpH
atpH_Aka-atpH_SR	MA	1.69e-05	0.0169198	0.001	0	243	59.6817	183.318	NA	1	0.996938	0.0030622	NA	NA	0.00416833	30:16.9478:16.72:16.72:0.01:1	0(0:0:0)	-306.368	NA	NA	NA	atpH
atpH_Akr-atpH_Aox_1	MA	4.67e-05	0.0467136	0.001	0	243	45.1396	197.86	NA	2	1.99127	0.00872833	NA	NA	0.00871554	2.74243:0.828566:0.384237:0.384237:0.01:1	0(0:0:0)	-310.73	NA	NA	NA	atpH
atpH_Akr-atpH_Aox_2	MA	4.67e-05	0.0467136	0.001	0	243	45.1396	197.86	NA	2	1.99127	0.00872833	NA	NA	0.00871554	2.74243:0.828566:0.384237:0.384237:0.01:1	0(0:0:0)	-310.73	NA	NA	NA	atpH
atpH_Akr-atpH_Apu	MA	8.92e-05	0.0892185	0.001	0	243	35.8687	207.131	NA	3	2.98278	0.0172246	NA	NA	0.0132454	7.89433:0.889382:0.409944:0.409944:0.01:1	0(0:0:0)	-313.062	NA	NA	NA	atpH
atpH_Akr-atpH_Avi_1	MA	2.78e-05	0.0277713	0.001	0	243	38.1249	204.875	NA	1	0.994655	0.00534507	NA	NA	0.00438052	0.01:0.01:0.01:0.01:0.01:1	0(0:0:0)	-305.434	NA	NA	NA	atpH
atpH_Akr-atpH_Avi_2	MA	2.78e-05	0.0277713	0.001	0	243	38.1249	204.875	NA	1	0.994655	0.00534507	NA	NA	0.00438052	0.01:0.01:0.01:0.01:0.01:1	0(0:0:0)	-305.434	NA	NA	NA	atpH
atpH_Akr-atpH_Avi_3	MA	2.78e-05	0.0277713	0.001	0	243	38.1249	204.875	NA	1	0.994655	0.00534507	NA	NA	0.00438052	0.01:0.01:0.01:0.01:0.01:1	0(0:0:0)	-305.434	NA	NA	NA	atpH
atpH_Akr-atpH_Avi_4	MA	2.78e-05	0.0277713	0.001	0	243	38.1249	204.875	NA	1	0.994655	0.00534507	NA	NA	0.00438052	0.01:0.01:0.01:0.01:0.01:1	0(0:0:0)	-305.434	NA	NA	NA	atpH
atpH_Akr-atpH_Avi_6	MA	2.78e-05	0.0277713	0.001	0	243	38.1249	204.875	NA	1	0.994655	0.00534507	NA	NA	0.00438052	0.01:0.01:0.01:0.01:0.01:1	0(0:0:0)	-305.434	NA	NA	NA	atpH
atpH_Akr-atpH_AviL_1	MA	2.78e-05	0.0277713	0.001	0	243	38.1249	204.875	NA	1	0.994655	0.00534507	NA	NA	0.00438052	0.01:0.01:0.01:0.01:0.01:1	0(0:0:0)	-305.434	NA	NA	NA	atpH
atpH_Akr-atpH_AviL_2	MA	2.78e-05	0.0277713	0.001	0	243	38.1249	204.875	NA	1	0.994655	0.00534507	NA	NA	0.00438052	0.01:0.01:0.01:0.01:0.01:1	0(0:0:0)	-305.434	NA	NA	NA	atpH
atpH_Akr-atpH_Aze	MA	4.67e-05	0.0467136	0.001	0	243	45.1396	197.86	NA	2	1.99127	0.00872833	NA	NA	0.00871554	2.74243:0.828566:0.384237:0.384237:0.01:1	0(0:0:0)	-310.73	NA	NA	NA	atpH
atpH_Akr-atpH_CBD	MA	3.69e-05	0.036948	0.001	0	243	57.7371	185.263	NA	2	1.9936	0.00639694	NA	NA	0.00880705	0.977182:1.899:0.461531:0.461531:0.01:1	0(0:0:0)	-312.702	NA	NA	NA	atpH
atpH_Akr-atpH_JSR	MA	3.69e-05	0.036948	0.001	0	243	57.7371	185.263	NA	2	1.9936	0.00639694	NA	NA	0.00880705	0.977182:1.899:0.461531:0.461531:0.01:1	0(0:0:0)	-312.702	NA	NA	NA	atpH
atpH_Akr-atpH_SR	MA	2.78e-05	0.0277713	0.001	0	243	38.1249	204.875	NA	1	0.994655	0.00534507	NA	NA	0.00438052	0.01:0.01:0.01:0.01:0.01:1	0(0:0:0)	-305.434	NA	NA	NA	atpH
atpH_Aox_1-atpH_Aox_2	MA	NA	NA	NA	NA	243	58.3523	184.648	NA	0	NA	NA	NA	NA	NA	0.494079:0.463991:0.514522:0.506402:0.409454:1	0(0:0:0)	-299.084	NA	NA	NA	atpH
atpH_Aox_1-atpH_Apu	MA	1.79e-05	0.0179175	0.001	0	243	56.2088	186.791	NA	1	0.996688	0.00331216	NA	NA	0.0041583	30:16.2672:15.9336:15.9336:0.01:1	0(0:0:0)	-304.334	NA	NA	NA	atpH
atpH_Aox_1-atpH_Avi_1	MA	1.69e-05	0.0169198	0.001	0	243	59.6817	183.318	NA	1	0.996938	0.0030622	NA	NA	0.00416833	30:16.9478:16.72:16.72:0.01:1	0(0:0:0)	-306.368	NA	NA	NA	atpH
atpH_Aox_1-atpH_Avi_2	MA	1.69e-05	0.0169198	0.001	0	243	59.6817	183.318	NA	1	0.996938	0.0030622	NA	NA	0.00416833	30:16.9478:16.72:16.72:0.01:1	0(0:0:0)	-306.368	NA	NA	NA	atpH
atpH_Aox_1-atpH_Avi_3	MA	1.69e-05	0.0169198	0.001	0	243	59.6817	183.318	NA	1	0.996938	0.0030622	NA	NA	0.00416833	30:16.9478:16.72:16.72:0.01:1	0(0:0:0)	-306.368	NA	NA	NA	atpH
atpH_Aox_1-atpH_Avi_4	MA	1.69e-05	0.0169198	0.001	0	243	59.6817	183.318	NA	1	0.996938	0.0030622	NA	NA	0.00416833	30:16.9478:16.72:16.72:0.01:1	0(0:0:0)	-306.368	NA	NA	NA	atpH
atpH_Aox_1-atpH_Avi_6	MA	1.69e-05	0.0169198	0.001	0	243	59.6817	183.318	NA	1	0.996938	0.0030622	NA	NA	0.00416833	30:16.9478:16.72:16.72:0.01:1	0(0:0:0)	-306.368	NA	NA	NA	atpH
atpH_Aox_1-atpH_AviL_1	MA	1.69e-05	0.0169198	0.001	0	243	59.6817	183.318	NA	1	0.996938	0.0030622	NA	NA	0.00416833	30:16.9478:16.72:16.72:0.01:1	0(0:0:0)	-306.368	NA	NA	NA	atpH
atpH_Aox_1-atpH_AviL_2	MA	1.69e-05	0.0169198	0.001	0	243	59.6817	183.318	NA	1	0.996938	0.0030622	NA	NA	0.00416833	30:16.9478:16.72:16.72:0.01:1	0(0:0:0)	-306.368	NA	NA	NA	atpH
atpH_Aox_1-atpH_Aze	MA	NA	NA	NA	NA	243	58.3523	184.648	NA	0	NA	NA	NA	NA	NA	0.494079:0.463991:0.514522:0.506402:0.409454:1	0(0:0:0)	-299.084	NA	NA	NA	atpH
atpH_Aox_1-atpH_CBD	MA	3.36e-05	0.0336315	0.001	0	243	62.6519	180.348	NA	2	1.99426	0.00574062	NA	NA	0.00869606	29.9958:28.0448:22.5368:22.5368:0.01:1	0(0:0:0)	-311.889	NA	NA	NA	atpH
atpH_Aox_1-atpH_JSR	MA	3.36e-05	0.0336315	0.001	0	243	62.6519	180.348	NA	2	1.99426	0.00574062	NA	NA	0.00869606	29.9958:28.0448:22.5368:22.5368:0.01:1	0(0:0:0)	-311.889	NA	NA	NA	atpH
atpH_Aox_1-atpH_SR	MA	1.69e-05	0.0169198	0.001	0	243	59.6817	183.318	NA	1	0.996938	0.0030622	NA	NA	0.00416833	30:16.9478:16.72:16.72:0.01:1	0(0:0:0)	-306.368	NA	NA	NA	atpH
atpH_Aox_2-atpH_Apu	MA	1.79e-05	0.0179175	0.001	0	243	56.2088	186.791	NA	1	0.996688	0.00331216	NA	NA	0.0041583	30:16.2672:15.9336:15.9336:0.01:1	0(0:0:0)	-304.334	NA	NA	NA	atpH
atpH_Aox_2-atpH_Avi_1	MA	1.69e-05	0.0169198	0.001	0	243	59.6817	183.318	NA	1	0.996938	0.0030622	NA	NA	0.00416833	30:16.9478:16.72:16.72:0.01:1	0(0:0:0)	-306.368	NA	NA	NA	atpH
atpH_Aox_2-atpH_Avi_2	MA	1.69e-05	0.0169198	0.001	0	243	59.6817	183.318	NA	1	0.996938	0.0030622	NA	NA	0.00416833	30:16.9478:16.72:16.72:0.01:1	0(0:0:0)	-306.368	NA	NA	NA	atpH
atpH_Aox_2-atpH_Avi_3	MA	1.69e-05	0.0169198	0.001	0	243	59.6817	183.318	NA	1	0.996938	0.0030622	NA	NA	0.00416833	30:16.9478:16.72:16.72:0.01:1	0(0:0:0)	-306.368	NA	NA	NA	atpH
atpH_Aox_2-atpH_Avi_4	MA	1.69e-05	0.0169198	0.001	0	243	59.6817	183.318	NA	1	0.996938	0.0030622	NA	NA	0.00416833	30:16.9478:16.72:16.72:0.01:1	0(0:0:0)	-306.368	NA	NA	NA	atpH
atpH_Aox_2-atpH_Avi_6	MA	1.69e-05	0.0169198	0.001	0	243	59.6817	183.318	NA	1	0.996938	0.0030622	NA	NA	0.00416833	30:16.9478:16.72:16.72:0.01:1	0(0:0:0)	-306.368	NA	NA	NA	atpH
atpH_Aox_2-atpH_AviL_1	MA	1.69e-05	0.0169198	0.001	0	243	59.6817	183.318	NA	1	0.996938	0.0030622	NA	NA	0.00416833	30:16.9478:16.72:16.72:0.01:1	0(0:0:0)	-306.368	NA	NA	NA	atpH
atpH_Aox_2-atpH_AviL_2	MA	1.69e-05	0.0169198	0.001	0	243	59.6817	183.318	NA	1	0.996938	0.0030622	NA	NA	0.00416833	30:16.9478:16.72:16.72:0.01:1	0(0:0:0)	-306.368	NA	NA	NA	atpH
atpH_Aox_2-atpH_Aze	MA	NA	NA	NA	NA	243	58.3523	184.648	NA	0	NA	NA	NA	NA	NA	0.494079:0.463991:0.514522:0.506402:0.409454:1	0(0:0:0)	-299.084	NA	NA	NA	atpH
atpH_Aox_2-atpH_CBD	MA	3.36e-05	0.0336315	0.001	0	243	62.6519	180.348	NA	2	1.99426	0.00574062	NA	NA	0.00869606	29.9958:28.0448:22.5368:22.5368:0.01:1	0(0:0:0)	-311.889	NA	NA	NA	atpH
atpH_Aox_2-atpH_JSR	MA	3.36e-05	0.0336315	0.001	0	243	62.6519	180.348	NA	2	1.99426	0.00574062	NA	NA	0.00869606	29.9958:28.0448:22.5368:22.5368:0.01:1	0(0:0:0)	-311.889	NA	NA	NA	atpH
atpH_Aox_2-atpH_SR	MA	1.69e-05	0.0169198	0.001	0	243	59.6817	183.318	NA	1	0.996938	0.0030622	NA	NA	0.00416833	30:16.9478:16.72:16.72:0.01:1	0(0:0:0)	-306.368	NA	NA	NA	atpH
atpH_Apu-atpH_Avi_1	MA	3.99e-05	0.0398617	0.001	0	243	51.4522	191.548	NA	2	1.99258	0.00741804	NA	NA	0.00847164	30:9.91739:9.23659:9.23659:0.01:1	0(0:0:0)	-309.496	NA	NA	NA	atpH
atpH_Apu-atpH_Avi_2	MA	3.99e-05	0.0398617	0.001	0	243	51.4522	191.548	NA	2	1.99258	0.00741804	NA	NA	0.00847164	30:9.91739:9.23659:9.23659:0.01:1	0(0:0:0)	-309.496	NA	NA	NA	atpH
atpH_Apu-atpH_Avi_3	MA	3.99e-05	0.0398617	0.001	0	243	51.4522	191.548	NA	2	1.99258	0.00741804	NA	NA	0.00847164	30:9.91739:9.23659:9.23659:0.01:1	0(0:0:0)	-309.496	NA	NA	NA	atpH
atpH_Apu-atpH_Avi_4	MA	3.99e-05	0.0398617	0.001	0	243	51.4522	191.548	NA	2	1.99258	0.00741804	NA	NA	0.00847164	30:9.91739:9.23659:9.23659:0.01:1	0(0:0:0)	-309.496	NA	NA	NA	atpH
atpH_Apu-atpH_Avi_6	MA	3.99e-05	0.0398617	0.001	0	243	51.4522	191.548	NA	2	1.99258	0.00741804	NA	NA	0.00847164	30:9.91739:9.23659:9.23659:0.01:1	0(0:0:0)	-309.496	NA	NA	NA	atpH
atpH_Apu-atpH_AviL_1	MA	3.99e-05	0.0398617	0.001	0	243	51.4522	191.548	NA	2	1.99258	0.00741804	NA	NA	0.00847164	30:9.91739:9.23659:9.23659:0.01:1	0(0:0:0)	-309.496	NA	NA	NA	atpH
atpH_Apu-atpH_AviL_2	MA	3.99e-05	0.0398617	0.001	0	243	51.4522	191.548	NA	2	1.99258	0.00741804	NA	NA	0.00847164	30:9.91739:9.23659:9.23659:0.01:1	0(0:0:0)	-309.496	NA	NA	NA	atpH
atpH_Apu-atpH_Aze	MA	1.79e-05	0.0179175	0.001	0	243	56.2088	186.791	NA	1	0.996688	0.00331216	NA	NA	0.0041583	30:16.2672:15.9336:15.9336:0.01:1	0(0:0:0)	-304.334	NA	NA	NA	atpH
atpH_Apu-atpH_CBD	MA	5.35e-05	0.0535315	0.001	0	243	59.983	183.017	NA	3	2.99087	0.0091256	NA	NA	0.0132542	30:23.2737:19.6084:19.6084:0.01:1	0(0:0:0)	-315.396	NA	NA	NA	atpH
atpH_Apu-atpH_JSR	MA	5.35e-05	0.0535315	0.001	0	243	59.983	183.017	NA	3	2.99087	0.0091256	NA	NA	0.0132542	30:23.2737:19.6084:19.6084:0.01:1	0(0:0:0)	-315.396	NA	NA	NA	atpH
atpH_Apu-atpH_SR	MA	3.99e-05	0.0398617	0.001	0	243	51.4522	191.548	NA	2	1.99258	0.00741804	NA	NA	0.00847164	30:9.91739:9.23659:9.23659:0.01:1	0(0:0:0)	-309.496	NA	NA	NA	atpH
atpH_Avi_1-atpH_Avi_2	MA	NA	NA	NA	NA	243	61.0045	181.995	NA	0	NA	NA	NA	NA	NA	0.491313:0.462161:0.511056:0.503129:0.406407:1	0(0:0:0)	-301.485	NA	NA	NA	atpH
atpH_Avi_1-atpH_Avi_3	MA	NA	NA	NA	NA	243	61.0045	181.995	NA	0	NA	NA	NA	NA	NA	0.491313:0.462161:0.511056:0.503129:0.406407:1	0(0:0:0)	-301.485	NA	NA	NA	atpH
atpH_Avi_1-atpH_Avi_4	MA	NA	NA	NA	NA	243	61.0045	181.995	NA	0	NA	NA	NA	NA	NA	0.491313:0.462161:0.511056:0.503129:0.406407:1	0(0:0:0)	-301.485	NA	NA	NA	atpH
atpH_Avi_1-atpH_Avi_6	MA	NA	NA	NA	NA	243	61.0045	181.995	NA	0	NA	NA	NA	NA	NA	0.491313:0.462161:0.511056:0.503129:0.406407:1	0(0:0:0)	-301.485	NA	NA	NA	atpH
atpH_Avi_1-atpH_AviL_1	MA	NA	NA	NA	NA	243	61.0045	181.995	NA	0	NA	NA	NA	NA	NA	0.491313:0.462161:0.511056:0.503129:0.406407:1	0(0:0:0)	-301.485	NA	NA	NA	atpH
atpH_Avi_1-atpH_AviL_2	MA	NA	NA	NA	NA	243	61.0045	181.995	NA	0	NA	NA	NA	NA	NA	0.491313:0.462161:0.511056:0.503129:0.406407:1	0(0:0:0)	-301.485	NA	NA	NA	atpH
atpH_Avi_1-atpH_Aze	MA	1.69e-05	0.0169198	0.001	0	243	59.6817	183.318	NA	1	0.996938	0.0030622	NA	NA	0.00416833	30:16.9478:16.72:16.72:0.01:1	0(0:0:0)	-306.368	NA	NA	NA	atpH
atpH_Avi_1-atpH_CBD	MA	1.58e-05	0.0157651	0.001	0	243	66.0361	176.964	NA	1	0.997327	0.00267264	NA	NA	0.00429571	19.6002:30:19.6079:19.6079:0.01:1	0(0:0:0)	-307.95	NA	NA	NA	atpH
atpH_Avi_1-atpH_JSR	MA	1.58e-05	0.0157651	0.001	0	243	66.0361	176.964	NA	1	0.997327	0.00267264	NA	NA	0.00429571	19.6002:30:19.6079:19.6079:0.01:1	0(0:0:0)	-307.95	NA	NA	NA	atpH
atpH_Avi_1-atpH_SR	MA	NA	NA	NA	NA	243	61.0045	181.995	NA	0	NA	NA	NA	NA	NA	0.491313:0.462161:0.511056:0.503129:0.406407:1	0(0:0:0)	-301.485	NA	NA	NA	atpH
atpH_Avi_2-atpH_Avi_3	MA	NA	NA	NA	NA	243	61.0045	181.995	NA	0	NA	NA	NA	NA	NA	0.491313:0.462161:0.511056:0.503129:0.406407:1	0(0:0:0)	-301.485	NA	NA	NA	atpH
atpH_Avi_2-atpH_Avi_4	MA	NA	NA	NA	NA	243	61.0045	181.995	NA	0	NA	NA	NA	NA	NA	0.491313:0.462161:0.511056:0.503129:0.406407:1	0(0:0:0)	-301.485	NA	NA	NA	atpH
atpH_Avi_2-atpH_Avi_6	MA	NA	NA	NA	NA	243	61.0045	181.995	NA	0	NA	NA	NA	NA	NA	0.491313:0.462161:0.511056:0.503129:0.406407:1	0(0:0:0)	-301.485	NA	NA	NA	atpH
atpH_Avi_2-atpH_AviL_1	MA	NA	NA	NA	NA	243	61.0045	181.995	NA	0	NA	NA	NA	NA	NA	0.491313:0.462161:0.511056:0.503129:0.406407:1	0(0:0:0)	-301.485	NA	NA	NA	atpH
atpH_Avi_2-atpH_AviL_2	MA	NA	NA	NA	NA	243	61.0045	181.995	NA	0	NA	NA	NA	NA	NA	0.491313:0.462161:0.511056:0.503129:0.406407:1	0(0:0:0)	-301.485	NA	NA	NA	atpH
atpH_Avi_2-atpH_Aze	MA	1.69e-05	0.0169198	0.001	0	243	59.6817	183.318	NA	1	0.996938	0.0030622	NA	NA	0.00416833	30:16.9478:16.72:16.72:0.01:1	0(0:0:0)	-306.368	NA	NA	NA	atpH
atpH_Avi_2-atpH_CBD	MA	1.58e-05	0.0157651	0.001	0	243	66.0361	176.964	NA	1	0.997327	0.00267264	NA	NA	0.00429571	19.6002:30:19.6079:19.6079:0.01:1	0(0:0:0)	-307.95	NA	NA	NA	atpH
atpH_Avi_2-atpH_JSR	MA	1.58e-05	0.0157651	0.001	0	243	66.0361	176.964	NA	1	0.997327	0.00267264	NA	NA	0.00429571	19.6002:30:19.6079:19.6079:0.01:1	0(0:0:0)	-307.95	NA	NA	NA	atpH
atpH_Avi_2-atpH_SR	MA	NA	NA	NA	NA	243	61.0045	181.995	NA	0	NA	NA	NA	NA	NA	0.491313:0.462161:0.511056:0.503129:0.406407:1	0(0:0:0)	-301.485	NA	NA	NA	atpH
atpH_Avi_3-atpH_Avi_4	MA	NA	NA	NA	NA	243	61.0045	181.995	NA	0	NA	NA	NA	NA	NA	0.491313:0.462161:0.511056:0.503129:0.406407:1	0(0:0:0)	-301.485	NA	NA	NA	atpH
atpH_Avi_3-atpH_Avi_6	MA	NA	NA	NA	NA	243	61.0045	181.995	NA	0	NA	NA	NA	NA	NA	0.491313:0.462161:0.511056:0.503129:0.406407:1	0(0:0:0)	-301.485	NA	NA	NA	atpH
atpH_Avi_3-atpH_AviL_1	MA	NA	NA	NA	NA	243	61.0045	181.995	NA	0	NA	NA	NA	NA	NA	0.491313:0.462161:0.511056:0.503129:0.406407:1	0(0:0:0)	-301.485	NA	NA	NA	atpH
atpH_Avi_3-atpH_AviL_2	MA	NA	NA	NA	NA	243	61.0045	181.995	NA	0	NA	NA	NA	NA	NA	0.491313:0.462161:0.511056:0.503129:0.406407:1	0(0:0:0)	-301.485	NA	NA	NA	atpH
atpH_Avi_3-atpH_Aze	MA	1.69e-05	0.0169198	0.001	0	243	59.6817	183.318	NA	1	0.996938	0.0030622	NA	NA	0.00416833	30:16.9478:16.72:16.72:0.01:1	0(0:0:0)	-306.368	NA	NA	NA	atpH
atpH_Avi_3-atpH_CBD	MA	1.58e-05	0.0157651	0.001	0	243	66.0361	176.964	NA	1	0.997327	0.00267264	NA	NA	0.00429571	19.6002:30:19.6079:19.6079:0.01:1	0(0:0:0)	-307.95	NA	NA	NA	atpH
atpH_Avi_3-atpH_JSR	MA	1.58e-05	0.0157651	0.001	0	243	66.0361	176.964	NA	1	0.997327	0.00267264	NA	NA	0.00429571	19.6002:30:19.6079:19.6079:0.01:1	0(0:0:0)	-307.95	NA	NA	NA	atpH
atpH_Avi_3-atpH_SR	MA	NA	NA	NA	NA	243	61.0045	181.995	NA	0	NA	NA	NA	NA	NA	0.491313:0.462161:0.511056:0.503129:0.406407:1	0(0:0:0)	-301.485	NA	NA	NA	atpH
atpH_Avi_4-atpH_Avi_6	MA	NA	NA	NA	NA	243	61.0045	181.995	NA	0	NA	NA	NA	NA	NA	0.491313:0.462161:0.511056:0.503129:0.406407:1	0(0:0:0)	-301.485	NA	NA	NA	atpH
atpH_Avi_4-atpH_AviL_1	MA	NA	NA	NA	NA	243	61.0045	181.995	NA	0	NA	NA	NA	NA	NA	0.491313:0.462161:0.511056:0.503129:0.406407:1	0(0:0:0)	-301.485	NA	NA	NA	atpH
atpH_Avi_4-atpH_AviL_2	MA	NA	NA	NA	NA	243	61.0045	181.995	NA	0	NA	NA	NA	NA	NA	0.491313:0.462161:0.511056:0.503129:0.406407:1	0(0:0:0)	-301.485	NA	NA	NA	atpH
atpH_Avi_4-atpH_Aze	MA	1.69e-05	0.0169198	0.001	0	243	59.6817	183.318	NA	1	0.996938	0.0030622	NA	NA	0.00416833	30:16.9478:16.72:16.72:0.01:1	0(0:0:0)	-306.368	NA	NA	NA	atpH
atpH_Avi_4-atpH_CBD	MA	1.58e-05	0.0157651	0.001	0	243	66.0361	176.964	NA	1	0.997327	0.00267264	NA	NA	0.00429571	19.6002:30:19.6079:19.6079:0.01:1	0(0:0:0)	-307.95	NA	NA	NA	atpH
atpH_Avi_4-atpH_JSR	MA	1.58e-05	0.0157651	0.001	0	243	66.0361	176.964	NA	1	0.997327	0.00267264	NA	NA	0.00429571	19.6002:30:19.6079:19.6079:0.01:1	0(0:0:0)	-307.95	NA	NA	NA	atpH
atpH_Avi_4-atpH_SR	MA	NA	NA	NA	NA	243	61.0045	181.995	NA	0	NA	NA	NA	NA	NA	0.491313:0.462161:0.511056:0.503129:0.406407:1	0(0:0:0)	-301.485	NA	NA	NA	atpH
atpH_Avi_6-atpH_AviL_1	MA	NA	NA	NA	NA	243	61.0045	181.995	NA	0	NA	NA	NA	NA	NA	0.491313:0.462161:0.511056:0.503129:0.406407:1	0(0:0:0)	-301.485	NA	NA	NA	atpH
atpH_Avi_6-atpH_AviL_2	MA	NA	NA	NA	NA	243	61.0045	181.995	NA	0	NA	NA	NA	NA	NA	0.491313:0.462161:0.511056:0.503129:0.406407:1	0(0:0:0)	-301.485	NA	NA	NA	atpH
atpH_Avi_6-atpH_Aze	MA	1.69e-05	0.0169198	0.001	0	243	59.6817	183.318	NA	1	0.996938	0.0030622	NA	NA	0.00416833	30:16.9478:16.72:16.72:0.01:1	0(0:0:0)	-306.368	NA	NA	NA	atpH
atpH_Avi_6-atpH_CBD	MA	1.58e-05	0.0157651	0.001	0	243	66.0361	176.964	NA	1	0.997327	0.00267264	NA	NA	0.00429571	19.6002:30:19.6079:19.6079:0.01:1	0(0:0:0)	-307.95	NA	NA	NA	atpH
atpH_Avi_6-atpH_JSR	MA	1.58e-05	0.0157651	0.001	0	243	66.0361	176.964	NA	1	0.997327	0.00267264	NA	NA	0.00429571	19.6002:30:19.6079:19.6079:0.01:1	0(0:0:0)	-307.95	NA	NA	NA	atpH
atpH_Avi_6-atpH_SR	MA	NA	NA	NA	NA	243	61.0045	181.995	NA	0	NA	NA	NA	NA	NA	0.491313:0.462161:0.511056:0.503129:0.406407:1	0(0:0:0)	-301.485	NA	NA	NA	atpH
atpH_AviL_1-atpH_AviL_2	MA	NA	NA	NA	NA	243	61.0045	181.995	NA	0	NA	NA	NA	NA	NA	0.491313:0.462161:0.511056:0.503129:0.406407:1	0(0:0:0)	-301.485	NA	NA	NA	atpH
atpH_AviL_1-atpH_Aze	MA	1.69e-05	0.0169198	0.001	0	243	59.6817	183.318	NA	1	0.996938	0.0030622	NA	NA	0.00416833	30:16.9478:16.72:16.72:0.01:1	0(0:0:0)	-306.368	NA	NA	NA	atpH
atpH_AviL_1-atpH_CBD	MA	1.58e-05	0.0157651	0.001	0	243	66.0361	176.964	NA	1	0.997327	0.00267264	NA	NA	0.00429571	19.6002:30:19.6079:19.6079:0.01:1	0(0:0:0)	-307.95	NA	NA	NA	atpH
atpH_AviL_1-atpH_JSR	MA	1.58e-05	0.0157651	0.001	0	243	66.0361	176.964	NA	1	0.997327	0.00267264	NA	NA	0.00429571	19.6002:30:19.6079:19.6079:0.01:1	0(0:0:0)	-307.95	NA	NA	NA	atpH
atpH_AviL_1-atpH_SR	MA	NA	NA	NA	NA	243	61.0045	181.995	NA	0	NA	NA	NA	NA	NA	0.491313:0.462161:0.511056:0.503129:0.406407:1	0(0:0:0)	-301.485	NA	NA	NA	atpH
atpH_AviL_2-atpH_Aze	MA	1.69e-05	0.0169198	0.001	0	243	59.6817	183.318	NA	1	0.996938	0.0030622	NA	NA	0.00416833	30:16.9478:16.72:16.72:0.01:1	0(0:0:0)	-306.368	NA	NA	NA	atpH
atpH_AviL_2-atpH_CBD	MA	1.58e-05	0.0157651	0.001	0	243	66.0361	176.964	NA	1	0.997327	0.00267264	NA	NA	0.00429571	19.6002:30:19.6079:19.6079:0.01:1	0(0:0:0)	-307.95	NA	NA	NA	atpH
atpH_AviL_2-atpH_JSR	MA	1.58e-05	0.0157651	0.001	0	243	66.0361	176.964	NA	1	0.997327	0.00267264	NA	NA	0.00429571	19.6002:30:19.6079:19.6079:0.01:1	0(0:0:0)	-307.95	NA	NA	NA	atpH
atpH_AviL_2-atpH_SR	MA	NA	NA	NA	NA	243	61.0045	181.995	NA	0	NA	NA	NA	NA	NA	0.491313:0.462161:0.511056:0.503129:0.406407:1	0(0:0:0)	-301.485	NA	NA	NA	atpH
atpH_Aze-atpH_CBD	MA	3.36e-05	0.0336315	0.001	0	243	62.6519	180.348	NA	2	1.99426	0.00574062	NA	NA	0.00869606	29.9958:28.0448:22.5368:22.5368:0.01:1	0(0:0:0)	-311.889	NA	NA	NA	atpH
atpH_Aze-atpH_JSR	MA	3.36e-05	0.0336315	0.001	0	243	62.6519	180.348	NA	2	1.99426	0.00574062	NA	NA	0.00869606	29.9958:28.0448:22.5368:22.5368:0.01:1	0(0:0:0)	-311.889	NA	NA	NA	atpH
atpH_Aze-atpH_SR	MA	1.69e-05	0.0169198	0.001	0	243	59.6817	183.318	NA	1	0.996938	0.0030622	NA	NA	0.00416833	30:16.9478:16.72:16.72:0.01:1	0(0:0:0)	-306.368	NA	NA	NA	atpH
atpH_CBD-atpH_JSR	MA	NA	NA	NA	NA	243	61.3056	181.694	NA	0	NA	NA	NA	NA	NA	0.491066:0.462379:0.510384:0.502536:0.404044:1	0(0:0:0)	-302.15	NA	NA	NA	atpH
atpH_CBD-atpH_SR	MA	1.58e-05	0.0157651	0.001	0	243	66.0361	176.964	NA	1	0.997327	0.00267264	NA	NA	0.00429571	19.6002:30:19.6079:19.6079:0.01:1	0(0:0:0)	-307.95	NA	NA	NA	atpH
atpH_JSR-atpH_SR	MA	1.58e-05	0.0157651	0.001	0	243	66.0361	176.964	NA	1	0.997327	0.00267264	NA	NA	0.00429571	19.6002:30:19.6079:19.6079:0.01:1	0(0:0:0)	-307.95	NA	NA	NA	atpH
atpI_Aco-atpI_Aka	MA	0.00351899	0.00641794	0.548306	0.13779	735	181.678	553.322	NA	3	1.12362	1.87638	NA	NA	0.00423556	2.55932:2.95035:1.12017:1.12017:0.01:1	0(0:0:0)	-975.114	NA	NA	NA	atpI
atpI_Aco-atpI_Akr	MA	NA	NA	NA	NA	735	165.065	569.935	NA	0	NA	NA	NA	NA	NA	0.446043:0.441833:0.488691:0.480926:0.374541:1	0(0:0:0)	-953.29	NA	NA	NA	atpI
atpI_Aco-atpI_Aox_1	MA	0.00172454	3.45e-05	50	0	735	158.303	576.697	NA	1	0.00546	0.99454	NA	NA	0.00136054	0.01:0.01:0.01:0.01:0.01:1	0(0:0:0)	-960.669	NA	NA	NA	atpI
atpI_Aco-atpI_Aox_2	MA	0.00172454	3.45e-05	50	0	735	158.303	576.697	NA	1	0.00546	0.99454	NA	NA	0.00136054	0.01:0.01:0.01:0.01:0.01:1	0(0:0:0)	-960.669	NA	NA	NA	atpI
atpI_Aco-atpI_Apu	MA	0.00172454	3.45e-05	50	0	735	158.303	576.697	NA	1	0.00546	0.99454	NA	NA	0.00136054	0.01:0.01:0.01:0.01:0.01:1	0(0:0:0)	-960.669	NA	NA	NA	atpI
atpI_Aco-atpI_Avi_1	MA	NA	NA	NA	NA	735	165.065	569.935	NA	0	NA	NA	NA	NA	NA	0.446043:0.441833:0.488691:0.480926:0.374541:1	0(0:0:0)	-953.29	NA	NA	NA	atpI
atpI_Aco-atpI_Avi_2	MA	NA	NA	NA	NA	735	165.065	569.935	NA	0	NA	NA	NA	NA	NA	0.446043:0.441833:0.488691:0.480926:0.374541:1	0(0:0:0)	-953.29	NA	NA	NA	atpI
atpI_Aco-atpI_Avi_3	MA	NA	NA	NA	NA	735	165.065	569.935	NA	0	NA	NA	NA	NA	NA	0.446043:0.441833:0.488691:0.480926:0.374541:1	0(0:0:0)	-953.29	NA	NA	NA	atpI
atpI_Aco-atpI_Avi_4	MA	NA	NA	NA	NA	735	165.065	569.935	NA	0	NA	NA	NA	NA	NA	0.446043:0.441833:0.488691:0.480926:0.374541:1	0(0:0:0)	-953.29	NA	NA	NA	atpI
atpI_Aco-atpI_Avi_6	MA	NA	NA	NA	NA	735	165.065	569.935	NA	0	NA	NA	NA	NA	NA	0.446043:0.441833:0.488691:0.480926:0.374541:1	0(0:0:0)	-953.29	NA	NA	NA	atpI
atpI_Aco-atpI_AviL_1	MA	NA	NA	NA	NA	735	165.065	569.935	NA	0	NA	NA	NA	NA	NA	0.446043:0.441833:0.488691:0.480926:0.374541:1	0(0:0:0)	-953.29	NA	NA	NA	atpI
atpI_Aco-atpI_AviL_2	MA	1.08e-05	0.0107714	0.001	0	735	192.163	542.837	NA	2	1.99437	0.00563382	NA	NA	0.00282411	30:19.3174:19.2965:19.2965:0.01:1	0(0:0:0)	-964.019	NA	NA	NA	atpI
atpI_Aco-atpI_Aze	MA	0.0035406	0.0122042	0.290113	0.0472447	735	184.855	550.145	NA	4	2.14661	1.85339	NA	NA	0.00571952	3.71837:3.69815:1.52899:1.52899:0.01:1	0(0:0:0)	-980.322	NA	NA	NA	atpI
atpI_Aco-atpI_CBD	MA	0.00157256	0.0131337	0.119734	0	735	180.938	554.062	NA	3	2.19516	0.804844	NA	NA	0.00441862	0.453133:0.272225:0.187082:0.187082:0.01:1	0(0:0:0)	-974.022	NA	NA	NA	atpI
atpI_Aco-atpI_JSR	MA	0.0015738	0.00785542	0.200345	0	735	159.111	575.889	NA	2	1.15933	0.840671	NA	NA	0.00293362	0.01:0.01:0.01:0.01:0.01:1	0(0:0:0)	-966.927	NA	NA	NA	atpI
atpI_Aco-atpI_SR	MA	NA	NA	NA	NA	735	165.065	569.935	NA	0	NA	NA	NA	NA	NA	0.446043:0.441833:0.488691:0.480926:0.374541:1	0(0:0:0)	-953.29	NA	NA	NA	atpI
atpI_Aka-atpI_Akr	MA	0.00349807	0.00632419	0.553126	0.139019	741	184.133	556.867	NA	3	1.12242	1.87758	NA	NA	0.00420034	2.5633:2.95692:1.12487:1.12487:0.01:1	0(0:0:0)	-983.341	NA	NA	NA	atpI
atpI_Aka-atpI_Aox_1	MA	0.00185246	0.00576064	0.321572	0	741	184.746	556.254	NA	2	1.01614	0.983856	NA	NA	0.00282685	26.4433:30:21.6548:21.6548:0.01:1	0(0:0:0)	-975.581	NA	NA	NA	atpI
atpI_Aka-atpI_Aox_2	MA	0.00185246	0.00576064	0.321572	0	741	184.746	556.254	NA	2	1.01614	0.983856	NA	NA	0.00282685	26.4433:30:21.6548:21.6548:0.01:1	0(0:0:0)	-975.581	NA	NA	NA	atpI
atpI_Aka-atpI_Apu	MA	0.00185246	0.00576064	0.321572	0	741	184.746	556.254	NA	2	1.01614	0.983856	NA	NA	0.00282685	26.4433:30:21.6548:21.6548:0.01:1	0(0:0:0)	-975.581	NA	NA	NA	atpI
atpI_Aka-atpI_Avi_1	MA	0.00349807	0.00632419	0.553126	0.139019	741	184.133	556.867	NA	3	1.12242	1.87758	NA	NA	0.00420034	2.5633:2.95692:1.12487:1.12487:0.01:1	0(0:0:0)	-983.341	NA	NA	NA	atpI
atpI_Aka-atpI_Avi_2	MA	0.00349807	0.00632419	0.553126	0.139019	741	184.133	556.867	NA	3	1.12242	1.87758	NA	NA	0.00420034	2.5633:2.95692:1.12487:1.12487:0.01:1	0(0:0:0)	-983.341	NA	NA	NA	atpI
atpI_Aka-atpI_Avi_3	MA	0.00349807	0.00632419	0.553126	0.139019	741	184.133	556.867	NA	3	1.12242	1.87758	NA	NA	0.00420034	2.5633:2.95692:1.12487:1.12487:0.01:1	0(0:0:0)	-983.341	NA	NA	NA	atpI
atpI_Aka-atpI_Avi_4	MA	0.00349807	0.00632419	0.553126	0.139019	741	184.133	556.867	NA	3	1.12242	1.87758	NA	NA	0.00420034	2.5633:2.95692:1.12487:1.12487:0.01:1	0(0:0:0)	-983.341	NA	NA	NA	atpI
atpI_Aka-atpI_Avi_6	MA	0.00349807	0.00632419	0.553126	0.139019	741	184.133	556.867	NA	3	1.12242	1.87758	NA	NA	0.00420034	2.5633:2.95692:1.12487:1.12487:0.01:1	0(0:0:0)	-983.341	NA	NA	NA	atpI
atpI_Aka-atpI_AviL_1	MA	0.00349807	0.00632419	0.553126	0.139019	741	184.133	556.867	NA	3	1.12242	1.87758	NA	NA	0.00420034	2.5633:2.95692:1.12487:1.12487:0.01:1	0(0:0:0)	-983.341	NA	NA	NA	atpI
atpI_Aka-atpI_AviL_2	MA	0.00357255	0.0175736	0.20329	0.0154515	741	188.918	552.082	NA	5	3.1366	1.8634	NA	NA	0.00714213	4.81063:4.4216:1.88956:1.88956:0.01:1	0(0:0:0)	-992.54	NA	NA	NA	atpI
atpI_Aka-atpI_Aze	MA	5.32e-06	0.00532013	0.001	0	741	192.235	548.765	NA	1	0.997153	0.00284653	NA	NA	0.00138412	30:20.8131:20.8277:20.8277:0.01:1	0(0:0:0)	-967.127	NA	NA	NA	atpI
atpI_Aka-atpI_CBD	MA	0.00170044	0.0181344	0.093769	0	741	185.524	555.476	NA	4	3.12316	0.876839	NA	NA	0.00581499	3.05068:3.37362:1.24736:1.24736:0.01:1	0(0:0:0)	-987.255	NA	NA	NA	atpI
atpI_Aka-atpI_JSR	MA	0.00167719	0.0126618	0.132461	0	741	180.254	560.746	NA	3	2.12455	0.875454	NA	NA	0.00434928	1.96535:2.73036:0.832796:0.832796:0.01:1	0(0:0:0)	-982.323	NA	NA	NA	atpI
atpI_Aka-atpI_SR	MA	0.00349807	0.00632419	0.553126	0.139019	741	184.133	556.867	NA	3	1.12242	1.87758	NA	NA	0.00420034	2.5633:2.95692:1.12487:1.12487:0.01:1	0(0:0:0)	-983.341	NA	NA	NA	atpI
atpI_Akr-atpI_Aox_1	MA	0.00171389	3.43e-05	50	0	741	160.745	580.255	NA	1	0.00550998	0.99449	NA	NA	0.00134953	0.01:0.01:0.01:0.01:0.01:1	0(0:0:0)	-968.915	NA	NA	NA	atpI
atpI_Akr-atpI_Aox_2	MA	0.00171389	3.43e-05	50	0	741	160.745	580.255	NA	1	0.00550998	0.99449	NA	NA	0.00134953	0.01:0.01:0.01:0.01:0.01:1	0(0:0:0)	-968.915	NA	NA	NA	atpI
atpI_Akr-atpI_Apu	MA	0.00171389	3.43e-05	50	0	741	160.745	580.255	NA	1	0.00550998	0.99449	NA	NA	0.00134953	0.01:0.01:0.01:0.01:0.01:1	0(0:0:0)	-968.915	NA	NA	NA	atpI
atpI_Akr-atpI_Avi_1	MA	NA	NA	NA	NA	741	166.949	574.051	NA	0	NA	NA	NA	NA	NA	0.443945:0.440129:0.489601:0.481558:0.37844:1	0(0:0:0)	-961.535	NA	NA	NA	atpI
atpI_Akr-atpI_Avi_2	MA	NA	NA	NA	NA	741	166.949	574.051	NA	0	NA	NA	NA	NA	NA	0.443945:0.440129:0.489601:0.481558:0.37844:1	0(0:0:0)	-961.535	NA	NA	NA	atpI
atpI_Akr-atpI_Avi_3	MA	NA	NA	NA	NA	741	166.949	574.051	NA	0	NA	NA	NA	NA	NA	0.443945:0.440129:0.489601:0.481558:0.37844:1	0(0:0:0)	-961.535	NA	NA	NA	atpI
atpI_Akr-atpI_Avi_4	MA	NA	NA	NA	NA	741	166.949	574.051	NA	0	NA	NA	NA	NA	NA	0.443945:0.440129:0.489601:0.481558:0.37844:1	0(0:0:0)	-961.535	NA	NA	NA	atpI
atpI_Akr-atpI_Avi_6	MA	NA	NA	NA	NA	741	166.949	574.051	NA	0	NA	NA	NA	NA	NA	0.443945:0.440129:0.489601:0.481558:0.37844:1	0(0:0:0)	-961.535	NA	NA	NA	atpI
atpI_Akr-atpI_AviL_1	MA	NA	NA	NA	NA	741	166.949	574.051	NA	0	NA	NA	NA	NA	NA	0.443945:0.440129:0.489601:0.481558:0.37844:1	0(0:0:0)	-961.535	NA	NA	NA	atpI
atpI_Akr-atpI_AviL_2	MA	1.06e-05	0.0106306	0.001	0	741	194.651	546.349	NA	2	1.9944	0.00559792	NA	NA	0.00280035	30:19.3595:19.3405:19.3405:0.01:1	0(0:0:0)	-972.309	NA	NA	NA	atpI
atpI_Akr-atpI_Aze	MA	0.00352208	0.0120187	0.29305	0.0479749	741	187.43	553.57	NA	4	2.14418	1.85582	NA	NA	0.00567123	3.72:3.70406:1.53519:1.53519:0.01:1	0(0:0:0)	-988.552	NA	NA	NA	atpI
atpI_Akr-atpI_CBD	MA	0.00156228	0.0129361	0.120769	0	741	183.519	557.481	NA	3	2.19481	0.805192	NA	NA	0.00437917	0.454893:0.273715:0.188314:0.188314:0.01:1	0(0:0:0)	-982.304	NA	NA	NA	atpI
atpI_Akr-atpI_JSR	MA	0.00156104	0.00773538	0.201805	0	741	161.537	579.463	NA	2	1.16015	0.83985	NA	NA	0.00290704	0.01:0.01:0.01:0.01:0.01:1	0(0:0:0)	-975.18	NA	NA	NA	atpI
atpI_Akr-atpI_SR	MA	NA	NA	NA	NA	741	166.949	574.051	NA	0	NA	NA	NA	NA	NA	0.443945:0.440129:0.489601:0.481558:0.37844:1	0(0:0:0)	-961.535	NA	NA	NA	atpI
atpI_Aox_1-atpI_Aox_2	MA	NA	NA	NA	NA	741	167.879	573.121	NA	0	NA	NA	NA	NA	NA	0.445442:0.441258:0.493542:0.485109:0.38346:1	0(0:0:0)	-961.66	NA	NA	NA	atpI
atpI_Aox_1-atpI_Apu	MA	NA	NA	NA	NA	741	167.879	573.121	NA	0	NA	NA	NA	NA	NA	0.445442:0.441258:0.493542:0.485109:0.38346:1	0(0:0:0)	-961.66	NA	NA	NA	atpI
atpI_Aox_1-atpI_Avi_1	MA	0.00171389	3.43e-05	50	0	741	160.745	580.255	NA	1	0.00550998	0.99449	NA	NA	0.00134953	0.01:0.01:0.01:0.01:0.01:1	0(0:0:0)	-968.915	NA	NA	NA	atpI
atpI_Aox_1-atpI_Avi_2	MA	0.00171389	3.43e-05	50	0	741	160.745	580.255	NA	1	0.00550998	0.99449	NA	NA	0.00134953	0.01:0.01:0.01:0.01:0.01:1	0(0:0:0)	-968.915	NA	NA	NA	atpI
atpI_Aox_1-atpI_Avi_3	MA	0.00171389	3.43e-05	50	0	741	160.745	580.255	NA	1	0.00550998	0.99449	NA	NA	0.00134953	0.01:0.01:0.01:0.01:0.01:1	0(0:0:0)	-968.915	NA	NA	NA	atpI
atpI_Aox_1-atpI_Avi_4	MA	0.00171389	3.43e-05	50	0	741	160.745	580.255	NA	1	0.00550998	0.99449	NA	NA	0.00134953	0.01:0.01:0.01:0.01:0.01:1	0(0:0:0)	-968.915	NA	NA	NA	atpI
atpI_Aox_1-atpI_Avi_6	MA	0.00171389	3.43e-05	50	0	741	160.745	580.255	NA	1	0.00550998	0.99449	NA	NA	0.00134953	0.01:0.01:0.01:0.01:0.01:1	0(0:0:0)	-968.915	NA	NA	NA	atpI
atpI_Aox_1-atpI_AviL_1	MA	0.00171389	3.43e-05	50	0	741	160.745	580.255	NA	1	0.00550998	0.99449	NA	NA	0.00134953	0.01:0.01:0.01:0.01:0.01:1	0(0:0:0)	-968.915	NA	NA	NA	atpI
atpI_Aox_1-atpI_AviL_2	MA	0.0016845	0.0112842	0.149279	0	741	201.652	539.348	NA	3	2.14398	0.856023	NA	NA	0.00429691	2.65413:1.28806:0.709003:0.709003:0.01:1	0(0:0:0)	-981.213	NA	NA	NA	atpI
atpI_Aox_1-atpI_Aze	MA	0.00190064	0.0112803	0.168492	0.142197	741	186.638	554.362	NA	3	1.99939	1.00061	NA	NA	0.00426315	29.7549:30:22.1698:22.1698:0.01:1	0(0:0:0)	-980.661	NA	NA	NA	atpI
atpI_Aox_1-atpI_CBD	MA	1.11e-05	0.0110703	0.001	0	741	190.573	550.427	NA	2	1.99424	0.00575992	NA	NA	0.00285532	0.931395:0.602051:0.320705:0.320705:0.01:1	0(0:0:0)	-974.544	NA	NA	NA	atpI
atpI_Aox_1-atpI_JSR	MA	6.83e-06	0.00683371	0.001	0	741	162.229	578.771	NA	1	0.996445	0.00355494	NA	NA	0.00150146	0.01:0.01:0.01:0.01:0.01:1	0(0:0:0)	-967.943	NA	NA	NA	atpI
atpI_Aox_1-atpI_SR	MA	0.00171389	3.43e-05	50	0	741	160.745	580.255	NA	1	0.00550998	0.99449	NA	NA	0.00134953	0.01:0.01:0.01:0.01:0.01:1	0(0:0:0)	-968.915	NA	NA	NA	atpI
atpI_Aox_2-atpI_Apu	MA	NA	NA	NA	NA	741	167.879	573.121	NA	0	NA	NA	NA	NA	NA	0.445442:0.441258:0.493542:0.485109:0.38346:1	0(0:0:0)	-961.66	NA	NA	NA	atpI
atpI_Aox_2-atpI_Avi_1	MA	0.00171389	3.43e-05	50	0	741	160.745	580.255	NA	1	0.00550998	0.99449	NA	NA	0.00134953	0.01:0.01:0.01:0.01:0.01:1	0(0:0:0)	-968.915	NA	NA	NA	atpI
atpI_Aox_2-atpI_Avi_2	MA	0.00171389	3.43e-05	50	0	741	160.745	580.255	NA	1	0.00550998	0.99449	NA	NA	0.00134953	0.01:0.01:0.01:0.01:0.01:1	0(0:0:0)	-968.915	NA	NA	NA	atpI
atpI_Aox_2-atpI_Avi_3	MA	0.00171389	3.43e-05	50	0	741	160.745	580.255	NA	1	0.00550998	0.99449	NA	NA	0.00134953	0.01:0.01:0.01:0.01:0.01:1	0(0:0:0)	-968.915	NA	NA	NA	atpI
atpI_Aox_2-atpI_Avi_4	MA	0.00171389	3.43e-05	50	0	741	160.745	580.255	NA	1	0.00550998	0.99449	NA	NA	0.00134953	0.01:0.01:0.01:0.01:0.01:1	0(0:0:0)	-968.915	NA	NA	NA	atpI
atpI_Aox_2-atpI_Avi_6	MA	0.00171389	3.43e-05	50	0	741	160.745	580.255	NA	1	0.00550998	0.99449	NA	NA	0.00134953	0.01:0.01:0.01:0.01:0.01:1	0(0:0:0)	-968.915	NA	NA	NA	atpI
atpI_Aox_2-atpI_AviL_1	MA	0.00171389	3.43e-05	50	0	741	160.745	580.255	NA	1	0.00550998	0.99449	NA	NA	0.00134953	0.01:0.01:0.01:0.01:0.01:1	0(0:0:0)	-968.915	NA	NA	NA	atpI
atpI_Aox_2-atpI_AviL_2	MA	0.0016845	0.0112842	0.149279	0	741	201.652	539.348	NA	3	2.14398	0.856023	NA	NA	0.00429691	2.65413:1.28806:0.709003:0.709003:0.01:1	0(0:0:0)	-981.213	NA	NA	NA	atpI
atpI_Aox_2-atpI_Aze	MA	0.00190064	0.0112803	0.168492	0.142197	741	186.638	554.362	NA	3	1.99939	1.00061	NA	NA	0.00426315	29.7549:30:22.1698:22.1698:0.01:1	0(0:0:0)	-980.661	NA	NA	NA	atpI
atpI_Aox_2-atpI_CBD	MA	1.11e-05	0.0110703	0.001	0	741	190.573	550.427	NA	2	1.99424	0.00575992	NA	NA	0.00285532	0.931395:0.602051:0.320705:0.320705:0.01:1	0(0:0:0)	-974.544	NA	NA	NA	atpI
atpI_Aox_2-atpI_JSR	MA	6.83e-06	0.00683371	0.001	0	741	162.229	578.771	NA	1	0.996445	0.00355494	NA	NA	0.00150146	0.01:0.01:0.01:0.01:0.01:1	0(0:0:0)	-967.943	NA	NA	NA	atpI
atpI_Aox_2-atpI_SR	MA	0.00171389	3.43e-05	50	0	741	160.745	580.255	NA	1	0.00550998	0.99449	NA	NA	0.00134953	0.01:0.01:0.01:0.01:0.01:1	0(0:0:0)	-968.915	NA	NA	NA	atpI
atpI_Apu-atpI_Avi_1	MA	0.00171389	3.43e-05	50	0	741	160.745	580.255	NA	1	0.00550998	0.99449	NA	NA	0.00134953	0.01:0.01:0.01:0.01:0.01:1	0(0:0:0)	-968.915	NA	NA	NA	atpI
atpI_Apu-atpI_Avi_2	MA	0.00171389	3.43e-05	50	0	741	160.745	580.255	NA	1	0.00550998	0.99449	NA	NA	0.00134953	0.01:0.01:0.01:0.01:0.01:1	0(0:0:0)	-968.915	NA	NA	NA	atpI
atpI_Apu-atpI_Avi_3	MA	0.00171389	3.43e-05	50	0	741	160.745	580.255	NA	1	0.00550998	0.99449	NA	NA	0.00134953	0.01:0.01:0.01:0.01:0.01:1	0(0:0:0)	-968.915	NA	NA	NA	atpI
atpI_Apu-atpI_Avi_4	MA	0.00171389	3.43e-05	50	0	741	160.745	580.255	NA	1	0.00550998	0.99449	NA	NA	0.00134953	0.01:0.01:0.01:0.01:0.01:1	0(0:0:0)	-968.915	NA	NA	NA	atpI
atpI_Apu-atpI_Avi_6	MA	0.00171389	3.43e-05	50	0	741	160.745	580.255	NA	1	0.00550998	0.99449	NA	NA	0.00134953	0.01:0.01:0.01:0.01:0.01:1	0(0:0:0)	-968.915	NA	NA	NA	atpI
atpI_Apu-atpI_AviL_1	MA	0.00171389	3.43e-05	50	0	741	160.745	580.255	NA	1	0.00550998	0.99449	NA	NA	0.00134953	0.01:0.01:0.01:0.01:0.01:1	0(0:0:0)	-968.915	NA	NA	NA	atpI
atpI_Apu-atpI_AviL_2	MA	0.0016845	0.0112842	0.149279	0	741	201.652	539.348	NA	3	2.14398	0.856023	NA	NA	0.00429691	2.65413:1.28806:0.709003:0.709003:0.01:1	0(0:0:0)	-981.213	NA	NA	NA	atpI
atpI_Apu-atpI_Aze	MA	0.00190064	0.0112803	0.168492	0.142197	741	186.638	554.362	NA	3	1.99939	1.00061	NA	NA	0.00426315	29.7549:30:22.1698:22.1698:0.01:1	0(0:0:0)	-980.661	NA	NA	NA	atpI
atpI_Apu-atpI_CBD	MA	1.11e-05	0.0110703	0.001	0	741	190.573	550.427	NA	2	1.99424	0.00575992	NA	NA	0.00285532	0.931395:0.602051:0.320705:0.320705:0.01:1	0(0:0:0)	-974.544	NA	NA	NA	atpI
atpI_Apu-atpI_JSR	MA	6.83e-06	0.00683371	0.001	0	741	162.229	578.771	NA	1	0.996445	0.00355494	NA	NA	0.00150146	0.01:0.01:0.01:0.01:0.01:1	0(0:0:0)	-967.943	NA	NA	NA	atpI
atpI_Apu-atpI_SR	MA	0.00171389	3.43e-05	50	0	741	160.745	580.255	NA	1	0.00550998	0.99449	NA	NA	0.00134953	0.01:0.01:0.01:0.01:0.01:1	0(0:0:0)	-968.915	NA	NA	NA	atpI
atpI_Avi_1-atpI_Avi_2	MA	NA	NA	NA	NA	741	166.949	574.051	NA	0	NA	NA	NA	NA	NA	0.443945:0.440129:0.489601:0.481558:0.37844:1	0(0:0:0)	-961.535	NA	NA	NA	atpI
atpI_Avi_1-atpI_Avi_3	MA	NA	NA	NA	NA	741	166.949	574.051	NA	0	NA	NA	NA	NA	NA	0.443945:0.440129:0.489601:0.481558:0.37844:1	0(0:0:0)	-961.535	NA	NA	NA	atpI
atpI_Avi_1-atpI_Avi_4	MA	NA	NA	NA	NA	741	166.949	574.051	NA	0	NA	NA	NA	NA	NA	0.443945:0.440129:0.489601:0.481558:0.37844:1	0(0:0:0)	-961.535	NA	NA	NA	atpI
atpI_Avi_1-atpI_Avi_6	MA	NA	NA	NA	NA	741	166.949	574.051	NA	0	NA	NA	NA	NA	NA	0.443945:0.440129:0.489601:0.481558:0.37844:1	0(0:0:0)	-961.535	NA	NA	NA	atpI
atpI_Avi_1-atpI_AviL_1	MA	NA	NA	NA	NA	741	166.949	574.051	NA	0	NA	NA	NA	NA	NA	0.443945:0.440129:0.489601:0.481558:0.37844:1	0(0:0:0)	-961.535	NA	NA	NA	atpI
atpI_Avi_1-atpI_AviL_2	MA	1.06e-05	0.0106306	0.001	0	741	194.651	546.349	NA	2	1.9944	0.00559792	NA	NA	0.00280035	30:19.3595:19.3405:19.3405:0.01:1	0(0:0:0)	-972.309	NA	NA	NA	atpI
atpI_Avi_1-atpI_Aze	MA	0.00352208	0.0120187	0.29305	0.0479749	741	187.43	553.57	NA	4	2.14418	1.85582	NA	NA	0.00567123	3.72:3.70406:1.53519:1.53519:0.01:1	0(0:0:0)	-988.552	NA	NA	NA	atpI
atpI_Avi_1-atpI_CBD	MA	0.00156228	0.0129361	0.120769	0	741	183.519	557.481	NA	3	2.19481	0.805192	NA	NA	0.00437917	0.454893:0.273715:0.188314:0.188314:0.01:1	0(0:0:0)	-982.304	NA	NA	NA	atpI
atpI_Avi_1-atpI_JSR	MA	0.00156104	0.00773538	0.201805	0	741	161.537	579.463	NA	2	1.16015	0.83985	NA	NA	0.00290704	0.01:0.01:0.01:0.01:0.01:1	0(0:0:0)	-975.18	NA	NA	NA	atpI
atpI_Avi_1-atpI_SR	MA	NA	NA	NA	NA	741	166.949	574.051	NA	0	NA	NA	NA	NA	NA	0.443945:0.440129:0.489601:0.481558:0.37844:1	0(0:0:0)	-961.535	NA	NA	NA	atpI
atpI_Avi_2-atpI_Avi_3	MA	NA	NA	NA	NA	741	166.949	574.051	NA	0	NA	NA	NA	NA	NA	0.443945:0.440129:0.489601:0.481558:0.37844:1	0(0:0:0)	-961.535	NA	NA	NA	atpI
atpI_Avi_2-atpI_Avi_4	MA	NA	NA	NA	NA	741	166.949	574.051	NA	0	NA	NA	NA	NA	NA	0.443945:0.440129:0.489601:0.481558:0.37844:1	0(0:0:0)	-961.535	NA	NA	NA	atpI
atpI_Avi_2-atpI_Avi_6	MA	NA	NA	NA	NA	741	166.949	574.051	NA	0	NA	NA	NA	NA	NA	0.443945:0.440129:0.489601:0.481558:0.37844:1	0(0:0:0)	-961.535	NA	NA	NA	atpI
atpI_Avi_2-atpI_AviL_1	MA	NA	NA	NA	NA	741	166.949	574.051	NA	0	NA	NA	NA	NA	NA	0.443945:0.440129:0.489601:0.481558:0.37844:1	0(0:0:0)	-961.535	NA	NA	NA	atpI
atpI_Avi_2-atpI_AviL_2	MA	1.06e-05	0.0106306	0.001	0	741	194.651	546.349	NA	2	1.9944	0.00559792	NA	NA	0.00280035	30:19.3595:19.3405:19.3405:0.01:1	0(0:0:0)	-972.309	NA	NA	NA	atpI
atpI_Avi_2-atpI_Aze	MA	0.00352208	0.0120187	0.29305	0.0479749	741	187.43	553.57	NA	4	2.14418	1.85582	NA	NA	0.00567123	3.72:3.70406:1.53519:1.53519:0.01:1	0(0:0:0)	-988.552	NA	NA	NA	atpI
atpI_Avi_2-atpI_CBD	MA	0.00156228	0.0129361	0.120769	0	741	183.519	557.481	NA	3	2.19481	0.805192	NA	NA	0.00437917	0.454893:0.273715:0.188314:0.188314:0.01:1	0(0:0:0)	-982.304	NA	NA	NA	atpI
atpI_Avi_2-atpI_JSR	MA	0.00156104	0.00773538	0.201805	0	741	161.537	579.463	NA	2	1.16015	0.83985	NA	NA	0.00290704	0.01:0.01:0.01:0.01:0.01:1	0(0:0:0)	-975.18	NA	NA	NA	atpI
atpI_Avi_2-atpI_SR	MA	NA	NA	NA	NA	741	166.949	574.051	NA	0	NA	NA	NA	NA	NA	0.443945:0.440129:0.489601:0.481558:0.37844:1	0(0:0:0)	-961.535	NA	NA	NA	atpI
atpI_Avi_3-atpI_Avi_4	MA	NA	NA	NA	NA	741	166.949	574.051	NA	0	NA	NA	NA	NA	NA	0.443945:0.440129:0.489601:0.481558:0.37844:1	0(0:0:0)	-961.535	NA	NA	NA	atpI
atpI_Avi_3-atpI_Avi_6	MA	NA	NA	NA	NA	741	166.949	574.051	NA	0	NA	NA	NA	NA	NA	0.443945:0.440129:0.489601:0.481558:0.37844:1	0(0:0:0)	-961.535	NA	NA	NA	atpI
atpI_Avi_3-atpI_AviL_1	MA	NA	NA	NA	NA	741	166.949	574.051	NA	0	NA	NA	NA	NA	NA	0.443945:0.440129:0.489601:0.481558:0.37844:1	0(0:0:0)	-961.535	NA	NA	NA	atpI
atpI_Avi_3-atpI_AviL_2	MA	1.06e-05	0.0106306	0.001	0	741	194.651	546.349	NA	2	1.9944	0.00559792	NA	NA	0.00280035	30:19.3595:19.3405:19.3405:0.01:1	0(0:0:0)	-972.309	NA	NA	NA	atpI
atpI_Avi_3-atpI_Aze	MA	0.00352208	0.0120187	0.29305	0.0479749	741	187.43	553.57	NA	4	2.14418	1.85582	NA	NA	0.00567123	3.72:3.70406:1.53519:1.53519:0.01:1	0(0:0:0)	-988.552	NA	NA	NA	atpI
atpI_Avi_3-atpI_CBD	MA	0.00156228	0.0129361	0.120769	0	741	183.519	557.481	NA	3	2.19481	0.805192	NA	NA	0.00437917	0.454893:0.273715:0.188314:0.188314:0.01:1	0(0:0:0)	-982.304	NA	NA	NA	atpI
atpI_Avi_3-atpI_JSR	MA	0.00156104	0.00773538	0.201805	0	741	161.537	579.463	NA	2	1.16015	0.83985	NA	NA	0.00290704	0.01:0.01:0.01:0.01:0.01:1	0(0:0:0)	-975.18	NA	NA	NA	atpI
atpI_Avi_3-atpI_SR	MA	NA	NA	NA	NA	741	166.949	574.051	NA	0	NA	NA	NA	NA	NA	0.443945:0.440129:0.489601:0.481558:0.37844:1	0(0:0:0)	-961.535	NA	NA	NA	atpI
atpI_Avi_4-atpI_Avi_6	MA	NA	NA	NA	NA	741	166.949	574.051	NA	0	NA	NA	NA	NA	NA	0.443945:0.440129:0.489601:0.481558:0.37844:1	0(0:0:0)	-961.535	NA	NA	NA	atpI
atpI_Avi_4-atpI_AviL_1	MA	NA	NA	NA	NA	741	166.949	574.051	NA	0	NA	NA	NA	NA	NA	0.443945:0.440129:0.489601:0.481558:0.37844:1	0(0:0:0)	-961.535	NA	NA	NA	atpI
atpI_Avi_4-atpI_AviL_2	MA	1.06e-05	0.0106306	0.001	0	741	194.651	546.349	NA	2	1.9944	0.00559792	NA	NA	0.00280035	30:19.3595:19.3405:19.3405:0.01:1	0(0:0:0)	-972.309	NA	NA	NA	atpI
atpI_Avi_4-atpI_Aze	MA	0.00352208	0.0120187	0.29305	0.0479749	741	187.43	553.57	NA	4	2.14418	1.85582	NA	NA	0.00567123	3.72:3.70406:1.53519:1.53519:0.01:1	0(0:0:0)	-988.552	NA	NA	NA	atpI
atpI_Avi_4-atpI_CBD	MA	0.00156228	0.0129361	0.120769	0	741	183.519	557.481	NA	3	2.19481	0.805192	NA	NA	0.00437917	0.454893:0.273715:0.188314:0.188314:0.01:1	0(0:0:0)	-982.304	NA	NA	NA	atpI
atpI_Avi_4-atpI_JSR	MA	0.00156104	0.00773538	0.201805	0	741	161.537	579.463	NA	2	1.16015	0.83985	NA	NA	0.00290704	0.01:0.01:0.01:0.01:0.01:1	0(0:0:0)	-975.18	NA	NA	NA	atpI
atpI_Avi_4-atpI_SR	MA	NA	NA	NA	NA	741	166.949	574.051	NA	0	NA	NA	NA	NA	NA	0.443945:0.440129:0.489601:0.481558:0.37844:1	0(0:0:0)	-961.535	NA	NA	NA	atpI
atpI_Avi_6-atpI_AviL_1	MA	NA	NA	NA	NA	741	166.949	574.051	NA	0	NA	NA	NA	NA	NA	0.443945:0.440129:0.489601:0.481558:0.37844:1	0(0:0:0)	-961.535	NA	NA	NA	atpI
atpI_Avi_6-atpI_AviL_2	MA	1.06e-05	0.0106306	0.001	0	741	194.651	546.349	NA	2	1.9944	0.00559792	NA	NA	0.00280035	30:19.3595:19.3405:19.3405:0.01:1	0(0:0:0)	-972.309	NA	NA	NA	atpI
atpI_Avi_6-atpI_Aze	MA	0.00352208	0.0120187	0.29305	0.0479749	741	187.43	553.57	NA	4	2.14418	1.85582	NA	NA	0.00567123	3.72:3.70406:1.53519:1.53519:0.01:1	0(0:0:0)	-988.552	NA	NA	NA	atpI
atpI_Avi_6-atpI_CBD	MA	0.00156228	0.0129361	0.120769	0	741	183.519	557.481	NA	3	2.19481	0.805192	NA	NA	0.00437917	0.454893:0.273715:0.188314:0.188314:0.01:1	0(0:0:0)	-982.304	NA	NA	NA	atpI
atpI_Avi_6-atpI_JSR	MA	0.00156104	0.00773538	0.201805	0	741	161.537	579.463	NA	2	1.16015	0.83985	NA	NA	0.00290704	0.01:0.01:0.01:0.01:0.01:1	0(0:0:0)	-975.18	NA	NA	NA	atpI
atpI_Avi_6-atpI_SR	MA	NA	NA	NA	NA	741	166.949	574.051	NA	0	NA	NA	NA	NA	NA	0.443945:0.440129:0.489601:0.481558:0.37844:1	0(0:0:0)	-961.535	NA	NA	NA	atpI
atpI_AviL_1-atpI_AviL_2	MA	1.06e-05	0.0106306	0.001	0	741	194.651	546.349	NA	2	1.9944	0.00559792	NA	NA	0.00280035	30:19.3595:19.3405:19.3405:0.01:1	0(0:0:0)	-972.309	NA	NA	NA	atpI
atpI_AviL_1-atpI_Aze	MA	0.00352208	0.0120187	0.29305	0.0479749	741	187.43	553.57	NA	4	2.14418	1.85582	NA	NA	0.00567123	3.72:3.70406:1.53519:1.53519:0.01:1	0(0:0:0)	-988.552	NA	NA	NA	atpI
atpI_AviL_1-atpI_CBD	MA	0.00156228	0.0129361	0.120769	0	741	183.519	557.481	NA	3	2.19481	0.805192	NA	NA	0.00437917	0.454893:0.273715:0.188314:0.188314:0.01:1	0(0:0:0)	-982.304	NA	NA	NA	atpI
atpI_AviL_1-atpI_JSR	MA	0.00156104	0.00773538	0.201805	0	741	161.537	579.463	NA	2	1.16015	0.83985	NA	NA	0.00290704	0.01:0.01:0.01:0.01:0.01:1	0(0:0:0)	-975.18	NA	NA	NA	atpI
atpI_AviL_1-atpI_SR	MA	NA	NA	NA	NA	741	166.949	574.051	NA	0	NA	NA	NA	NA	NA	0.443945:0.440129:0.489601:0.481558:0.37844:1	0(0:0:0)	-961.535	NA	NA	NA	atpI
atpI_AviL_2-atpI_Aze	MA	0.00362789	0.0230674	0.157273	0.00476739	741	189.846	551.154	NA	6	4.11921	1.88079	NA	NA	0.00860835	5.90555:5.10418:2.20654:2.20654:0.01:1	0(0:0:0)	-996.626	NA	NA	NA	atpI
atpI_AviL_2-atpI_CBD	MA	0.00162019	0.023184	0.0698839	0	741	195.582	545.418	NA	5	4.1845	0.815495	NA	NA	0.0073118	1.32792:0.617014:0.425791:0.425791:0.01:1	0(0:0:0)	-991.169	NA	NA	NA	atpI
atpI_AviL_2-atpI_JSR	MA	0.00158296	0.0181636	0.0871496	0	741	190.87	550.13	NA	4	3.19697	0.803028	NA	NA	0.00585389	0.8915:0.473413:0.326213:0.326213:0.01:1	0(0:0:0)	-986.713	NA	NA	NA	atpI
atpI_AviL_2-atpI_SR	MA	1.06e-05	0.0106306	0.001	0	741	194.651	546.349	NA	2	1.9944	0.00559792	NA	NA	0.00280035	30:19.3595:19.3405:19.3405:0.01:1	0(0:0:0)	-972.309	NA	NA	NA	atpI
atpI_Aze-atpI_CBD	MA	0.00173867	0.0236022	0.0736657	0	741	187.617	553.383	NA	5	4.10752	0.892479	NA	NA	0.00727441	4.09875:4.0801:1.62998:1.62998:0.01:1	0(0:0:0)	-991.521	NA	NA	NA	atpI
atpI_Aze-atpI_JSR	MA	0.00170118	0.0181202	0.0938835	0	741	185.542	555.458	NA	4	3.12242	0.877583	NA	NA	0.00581241	3.05815:3.37952:1.25142:1.25142:0.01:1	0(0:0:0)	-987.14	NA	NA	NA	atpI
atpI_Aze-atpI_SR	MA	0.00352208	0.0120187	0.29305	0.0479749	741	187.43	553.57	NA	4	2.14418	1.85582	NA	NA	0.00567123	3.72:3.70406:1.53519:1.53519:0.01:1	0(0:0:0)	-988.552	NA	NA	NA	atpI
atpI_CBD-atpI_JSR	MA	5.24e-06	0.00524076	0.001	0	741	195.082	545.918	NA	1	0.997209	0.00279059	NA	NA	0.00138359	30:20.8588:20.8758:20.8758:0.01:1	0(0:0:0)	-969.005	NA	NA	NA	atpI
atpI_CBD-atpI_SR	MA	0.00156228	0.0129361	0.120769	0	741	183.519	557.481	NA	3	2.19481	0.805192	NA	NA	0.00437917	0.454893:0.273715:0.188314:0.188314:0.01:1	0(0:0:0)	-982.304	NA	NA	NA	atpI
atpI_JSR-atpI_SR	MA	0.00156104	0.00773538	0.201805	0	741	161.537	579.463	NA	2	1.16015	0.83985	NA	NA	0.00290704	0.01:0.01:0.01:0.01:0.01:1	0(0:0:0)	-975.18	NA	NA	NA	atpI
ccsA_Aco-ccsA_Aka	MA	0.0131155	0.0268034	0.489321	0.0784681	975	208.136	766.864	NA	15	5.35165	9.64835	NA	NA	0.0160375	1.70373:1.73754:1.5769:1.50365:0.829517:1	0(0:0:0)	-1339.4	NA	NA	NA	ccsA
ccsA_Aco-ccsA_Akr	MA	NA	NA	NA	NA	975	192.62	782.38	NA	0	NA	NA	NA	NA	NA	0.441001:0.419921:0.472952:0.464874:0.370607:1	0(0:0:0)	-1248.3	NA	NA	NA	ccsA
ccsA_Aco-ccsA_Aox_1	MA	0.0117808	0.0272823	0.431809	0.0556237	969	205.792	763.208	NA	14	5.38166	8.61834	NA	NA	0.0150729	1.48208:1.36156:1.35728:1.282:0.816518:1	0(0:0:0)	-1327.43	NA	NA	NA	ccsA
ccsA_Aco-ccsA_Aox_2	MA	0.0117808	0.0272823	0.431809	0.0556237	969	205.792	763.208	NA	14	5.38166	8.61834	NA	NA	0.0150729	1.48208:1.36156:1.35728:1.282:0.816518:1	0(0:0:0)	-1327.43	NA	NA	NA	ccsA
ccsA_Aco-ccsA_Apu	MA	0.0143713	0.0274023	0.524454	0.193919	975	204.496	770.504	NA	16	5.37626	10.6237	NA	NA	0.0171044	1.48904:1.51708:1.28538:1.22454:0.935565:1	0(0:0:0)	-1345.19	NA	NA	NA	ccsA
ccsA_Aco-ccsA_Avi_1	MA	0.00269907	0.0109686	0.246072	0.165907	975	186.488	788.512	NA	4	1.96036	2.03964	NA	NA	0.00428079	14.9686:16.4745:28.1819:27.0928:21.9398:1	0(0:0:0)	-1274.95	NA	NA	NA	ccsA
ccsA_Aco-ccsA_Avi_2	MA	0.00437761	0.0248294	0.176308	0.0119308	975	202.452	772.548	NA	8	4.78245	3.21755	NA	NA	0.00862428	15.4503:17.527:23.536:23.138:8.22354:1	0(0:0:0)	-1300.38	NA	NA	NA	ccsA
ccsA_Aco-ccsA_Avi_3	MA	0.00437761	0.0248294	0.176308	0.0119308	975	202.452	772.548	NA	8	4.78245	3.21755	NA	NA	0.00862428	15.4503:17.527:23.536:23.138:8.22354:1	0(0:0:0)	-1300.38	NA	NA	NA	ccsA
ccsA_Aco-ccsA_Avi_4	MA	0.00437761	0.0248294	0.176308	0.0119308	975	202.452	772.548	NA	8	4.78245	3.21755	NA	NA	0.00862428	15.4503:17.527:23.536:23.138:8.22354:1	0(0:0:0)	-1300.38	NA	NA	NA	ccsA
ccsA_Aco-ccsA_Avi_6	MA	0.00437761	0.0248294	0.176308	0.0119308	975	202.452	772.548	NA	8	4.78245	3.21755	NA	NA	0.00862428	15.4503:17.527:23.536:23.138:8.22354:1	0(0:0:0)	-1300.38	NA	NA	NA	ccsA
ccsA_Aco-ccsA_AviL_1	MA	0.00437761	0.0248294	0.176308	0.0119308	975	202.452	772.548	NA	8	4.78245	3.21755	NA	NA	0.00862428	15.4503:17.527:23.536:23.138:8.22354:1	0(0:0:0)	-1300.38	NA	NA	NA	ccsA
ccsA_Aco-ccsA_AviL_2	MA	0.00589208	0.0237729	0.247849	0.0240346	975	205.93	769.07	NA	9	4.67381	4.32619	NA	NA	0.00966869	17.4169:18.0221:24.1853:23.817:7.12511:1	0(0:0:0)	-1306.16	NA	NA	NA	ccsA
ccsA_Aco-ccsA_Aze	MA	0.0117499	0.0320041	0.367137	0.0263178	975	210.904	764.096	NA	15	6.43745	8.56255	NA	NA	0.0161311	1.72453:1.48474:1.48219:1.40149:0.806073:1	0(0:0:0)	-1340.02	NA	NA	NA	ccsA
ccsA_Aco-ccsA_CBD	MA	0.00786656	0.0354599	0.221844	0.00289509	975	222.701	752.299	NA	13	7.4311	5.5689	NA	NA	0.0141692	2.54453:2.07773:1.28881:1.26864:0.396027:1	0(0:0:0)	-1324.41	NA	NA	NA	ccsA
ccsA_Aco-ccsA_JSR	MA	0.00639686	0.03611	0.177149	0.0012717	975	220.071	754.929	NA	12	7.46413	4.53587	NA	NA	0.0131035	2.02709:1.81082:1.12352:1.10695:0.396656:1	0(0:0:0)	-1320.16	NA	NA	NA	ccsA
ccsA_Aco-ccsA_SR	MA	0.00269907	0.0109686	0.246072	0.165907	975	186.488	788.512	NA	4	1.96036	2.03964	NA	NA	0.00428079	14.9686:16.4745:28.1819:27.0928:21.9398:1	0(0:0:0)	-1274.95	NA	NA	NA	ccsA
ccsA_Aka-ccsA_Akr	MA	0.0131155	0.0268034	0.489321	0.0784681	975	208.136	766.864	NA	15	5.35165	9.64835	NA	NA	0.0160375	1.70373:1.73754:1.5769:1.50365:0.829517:1	0(0:0:0)	-1339.4	NA	NA	NA	ccsA
ccsA_Aka-ccsA_Aox_1	MA	0.00137732	3.25e-05	42.4418	0	969	221.268	747.732	NA	1	0.00692409	0.993076	NA	NA	0.00107022	17.6164:30:17.4271:17.4271:0.01:1	0(0:0:0)	-1251.2	NA	NA	NA	ccsA
ccsA_Aka-ccsA_Aox_2	MA	0.00137732	3.25e-05	42.4418	0	969	221.268	747.732	NA	1	0.00692409	0.993076	NA	NA	0.00107022	17.6164:30:17.4271:17.4271:0.01:1	0(0:0:0)	-1251.2	NA	NA	NA	ccsA
ccsA_Aka-ccsA_Apu	MA	0.0038708	7.74e-05	50	0.442418	975	175.076	799.924	NA	3	0.0130747	2.98693	NA	NA	0.00318964	2.34678:8.35372:2.76497:2.76497:6.6899:1	0(0:0:0)	-1270.79	NA	NA	NA	ccsA
ccsA_Aka-ccsA_Avi_1	MA	0.0104421	0.0160013	0.652576	0.408426	975	214.787	760.213	NA	11	3.32355	7.67645	NA	NA	0.0116667	1.59564:1.5559:1.16024:1.12527:0.542313:1	0(0:0:0)	-1321.15	NA	NA	NA	ccsA
ccsA_Aka-ccsA_Avi_2	MA	0.0121418	0.0297406	0.408257	0.0336097	975	220.988	754.012	NA	15	6.26835	8.73165	NA	NA	0.0161307	2.58651:2.71535:1.792:1.75983:0.545473:1	0(0:0:0)	-1344.25	NA	NA	NA	ccsA
ccsA_Aka-ccsA_Avi_3	MA	0.0121418	0.0297406	0.408257	0.0336097	975	220.988	754.012	NA	15	6.26835	8.73165	NA	NA	0.0161307	2.58651:2.71535:1.792:1.75983:0.545473:1	0(0:0:0)	-1344.25	NA	NA	NA	ccsA
ccsA_Aka-ccsA_Avi_4	MA	0.0121418	0.0297406	0.408257	0.0336097	975	220.988	754.012	NA	15	6.26835	8.73165	NA	NA	0.0161307	2.58651:2.71535:1.792:1.75983:0.545473:1	0(0:0:0)	-1344.25	NA	NA	NA	ccsA
ccsA_Aka-ccsA_Avi_6	MA	0.0121418	0.0297406	0.408257	0.0336097	975	220.988	754.012	NA	15	6.26835	8.73165	NA	NA	0.0161307	2.58651:2.71535:1.792:1.75983:0.545473:1	0(0:0:0)	-1344.25	NA	NA	NA	ccsA
ccsA_Aka-ccsA_AviL_1	MA	0.0121418	0.0297406	0.408257	0.0336097	975	220.988	754.012	NA	15	6.26835	8.73165	NA	NA	0.0161307	2.58651:2.71535:1.792:1.75983:0.545473:1	0(0:0:0)	-1344.25	NA	NA	NA	ccsA
ccsA_Aka-ccsA_AviL_2	MA	0.0136969	0.0289866	0.472524	0.123911	975	223.144	751.856	NA	16	6.17257	9.82743	NA	NA	0.0171962	3.01978:2.9934:2.03159:1.99938:0.541682:1	0(0:0:0)	-1348.98	NA	NA	NA	ccsA
ccsA_Aka-ccsA_Aze	MA	0.00146732	0.00426799	0.343797	0.362108	975	231.144	743.856	NA	2	0.949492	1.05051	NA	NA	0.00213127	27.6694:30:21.9028:21.9028:0.01:1	0(0:0:0)	-1266.49	NA	NA	NA	ccsA
ccsA_Aka-ccsA_CBD	MA	0.0103721	0.0322059	0.322056	0.0172912	975	211.282	763.718	NA	14	6.46911	7.53089	NA	NA	0.0151035	1.59335:1.65729:1.07224:1.04778:0.651551:1	0(0:0:0)	-1330.78	NA	NA	NA	ccsA
ccsA_Aka-ccsA_JSR	MA	0.00900313	0.0326345	0.275877	0.00954482	975	207.598	767.402	NA	13	6.43628	6.56372	NA	NA	0.0140348	1.24997:1.44683:0.882479:0.855736:0.673092:1	0(0:0:0)	-1326.36	NA	NA	NA	ccsA
ccsA_Aka-ccsA_SR	MA	0.0104421	0.0160013	0.652576	0.408426	975	214.787	760.213	NA	11	3.32355	7.67645	NA	NA	0.0116667	1.59564:1.5559:1.16024:1.12527:0.542313:1	0(0:0:0)	-1321.15	NA	NA	NA	ccsA
ccsA_Akr-ccsA_Aox_1	MA	0.0117808	0.0272823	0.431809	0.0556237	969	205.792	763.208	NA	14	5.38166	8.61834	NA	NA	0.0150729	1.48208:1.36156:1.35728:1.282:0.816518:1	0(0:0:0)	-1327.43	NA	NA	NA	ccsA
ccsA_Akr-ccsA_Aox_2	MA	0.0117808	0.0272823	0.431809	0.0556237	969	205.792	763.208	NA	14	5.38166	8.61834	NA	NA	0.0150729	1.48208:1.36156:1.35728:1.282:0.816518:1	0(0:0:0)	-1327.43	NA	NA	NA	ccsA
ccsA_Akr-ccsA_Apu	MA	0.0143713	0.0274023	0.524454	0.193919	975	204.496	770.504	NA	16	5.37626	10.6237	NA	NA	0.0171044	1.48904:1.51708:1.28538:1.22454:0.935565:1	0(0:0:0)	-1345.19	NA	NA	NA	ccsA
ccsA_Akr-ccsA_Avi_1	MA	0.00269907	0.0109686	0.246072	0.165907	975	186.488	788.512	NA	4	1.96036	2.03964	NA	NA	0.00428079	14.9686:16.4745:28.1819:27.0928:21.9398:1	0(0:0:0)	-1274.95	NA	NA	NA	ccsA
ccsA_Akr-ccsA_Avi_2	MA	0.00437761	0.0248294	0.176308	0.0119308	975	202.452	772.548	NA	8	4.78245	3.21755	NA	NA	0.00862428	15.4503:17.527:23.536:23.138:8.22354:1	0(0:0:0)	-1300.38	NA	NA	NA	ccsA
ccsA_Akr-ccsA_Avi_3	MA	0.00437761	0.0248294	0.176308	0.0119308	975	202.452	772.548	NA	8	4.78245	3.21755	NA	NA	0.00862428	15.4503:17.527:23.536:23.138:8.22354:1	0(0:0:0)	-1300.38	NA	NA	NA	ccsA
ccsA_Akr-ccsA_Avi_4	MA	0.00437761	0.0248294	0.176308	0.0119308	975	202.452	772.548	NA	8	4.78245	3.21755	NA	NA	0.00862428	15.4503:17.527:23.536:23.138:8.22354:1	0(0:0:0)	-1300.38	NA	NA	NA	ccsA
ccsA_Akr-ccsA_Avi_6	MA	0.00437761	0.0248294	0.176308	0.0119308	975	202.452	772.548	NA	8	4.78245	3.21755	NA	NA	0.00862428	15.4503:17.527:23.536:23.138:8.22354:1	0(0:0:0)	-1300.38	NA	NA	NA	ccsA
ccsA_Akr-ccsA_AviL_1	MA	0.00437761	0.0248294	0.176308	0.0119308	975	202.452	772.548	NA	8	4.78245	3.21755	NA	NA	0.00862428	15.4503:17.527:23.536:23.138:8.22354:1	0(0:0:0)	-1300.38	NA	NA	NA	ccsA
ccsA_Akr-ccsA_AviL_2	MA	0.00589208	0.0237729	0.247849	0.0240346	975	205.93	769.07	NA	9	4.67381	4.32619	NA	NA	0.00966869	17.4169:18.0221:24.1853:23.817:7.12511:1	0(0:0:0)	-1306.16	NA	NA	NA	ccsA
ccsA_Akr-ccsA_Aze	MA	0.0117499	0.0320041	0.367137	0.0263178	975	210.904	764.096	NA	15	6.43745	8.56255	NA	NA	0.0161311	1.72453:1.48474:1.48219:1.40149:0.806073:1	0(0:0:0)	-1340.02	NA	NA	NA	ccsA
ccsA_Akr-ccsA_CBD	MA	0.00786656	0.0354599	0.221844	0.00289509	975	222.701	752.299	NA	13	7.4311	5.5689	NA	NA	0.0141692	2.54453:2.07773:1.28881:1.26864:0.396027:1	0(0:0:0)	-1324.41	NA	NA	NA	ccsA
ccsA_Akr-ccsA_JSR	MA	0.00639686	0.03611	0.177149	0.0012717	975	220.071	754.929	NA	12	7.46413	4.53587	NA	NA	0.0131035	2.02709:1.81082:1.12352:1.10695:0.396656:1	0(0:0:0)	-1320.16	NA	NA	NA	ccsA
ccsA_Akr-ccsA_SR	MA	0.00269907	0.0109686	0.246072	0.165907	975	186.488	788.512	NA	4	1.96036	2.03964	NA	NA	0.00428079	14.9686:16.4745:28.1819:27.0928:21.9398:1	0(0:0:0)	-1274.95	NA	NA	NA	ccsA
ccsA_Aox_1-ccsA_Aox_2	MA	NA	NA	NA	NA	969	200.955	768.045	NA	0	NA	NA	NA	NA	NA	0.474031:0.458578:0.484661:0.47762:0.345675:1	0(0:0:0)	-1244.13	NA	NA	NA	ccsA
ccsA_Aox_1-ccsA_Apu	MA	0.00250417	5.01e-05	50	0.274606	969	158.998	810.002	NA	2	0.00782106	1.99218	NA	NA	0.00210149	1.99858:4.6469:2.58071:2.58071:9.34857:1	0(0:0:0)	-1258.46	NA	NA	NA	ccsA
ccsA_Aox_1-ccsA_Avi_1	MA	0.0091	0.0162657	0.559458	0.157627	969	213.19	755.81	NA	10	3.35187	6.64813	NA	NA	0.0106765	1.33795:1.07026:0.921127:0.880473:0.530108:1	0(0:0:0)	-1308.79	NA	NA	NA	ccsA
ccsA_Aox_1-ccsA_Avi_2	MA	0.0106981	0.0303706	0.352251	0.0221715	969	219.777	749.223	NA	14	6.36124	7.63876	NA	NA	0.01516	2.29704:2.24216:1.57107:1.54002:0.544593:1	0(0:0:0)	-1332.33	NA	NA	NA	ccsA
ccsA_Aox_1-ccsA_Avi_3	MA	0.0106981	0.0303706	0.352251	0.0221715	969	219.777	749.223	NA	14	6.36124	7.63876	NA	NA	0.01516	2.29704:2.24216:1.57107:1.54002:0.544593:1	0(0:0:0)	-1332.33	NA	NA	NA	ccsA
ccsA_Aox_1-ccsA_Avi_4	MA	0.0106981	0.0303706	0.352251	0.0221715	969	219.777	749.223	NA	14	6.36124	7.63876	NA	NA	0.01516	2.29704:2.24216:1.57107:1.54002:0.544593:1	0(0:0:0)	-1332.33	NA	NA	NA	ccsA
ccsA_Aox_1-ccsA_Avi_6	MA	0.0106981	0.0303706	0.352251	0.0221715	969	219.777	749.223	NA	14	6.36124	7.63876	NA	NA	0.01516	2.29704:2.24216:1.57107:1.54002:0.544593:1	0(0:0:0)	-1332.33	NA	NA	NA	ccsA
ccsA_Aox_1-ccsA_AviL_1	MA	0.0106981	0.0303706	0.352251	0.0221715	969	219.777	749.223	NA	14	6.36124	7.63876	NA	NA	0.01516	2.29704:2.24216:1.57107:1.54002:0.544593:1	0(0:0:0)	-1332.33	NA	NA	NA	ccsA
ccsA_Aox_1-ccsA_AviL_2	MA	0.0122599	0.0295006	0.415583	0.0360672	969	222.658	746.342	NA	15	6.26822	8.73178	NA	NA	0.0162215	2.72988:2.50865:1.77184:1.7378:0.537154:1	0(0:0:0)	-1337.1	NA	NA	NA	ccsA
ccsA_Aox_1-ccsA_Aze	MA	4.27e-06	0.00427089	0.001	0	969	238.762	730.238	NA	1	0.996951	0.00304911	NA	NA	0.00105557	30:19.8802:19.8665:19.8665:0.01:1	0(0:0:0)	-1251.72	NA	NA	NA	ccsA
ccsA_Aox_1-ccsA_CBD	MA	0.0090312	0.0327531	0.275736	0.0102001	969	208.729	760.271	NA	13	6.48594	6.51406	NA	NA	0.0141411	1.36745:1.28353:0.899836:0.875601:0.653544:1	0(0:0:0)	-1318.58	NA	NA	NA	ccsA
ccsA_Aox_1-ccsA_JSR	MA	0.0077002	0.0331697	0.232146	0.00505784	969	204.318	764.682	NA	12	6.42113	5.57887	NA	NA	0.0130706	1.04393:1.07301:0.737381:0.714205:0.664292:1	0(0:0:0)	-1314.1	NA	NA	NA	ccsA
ccsA_Aox_1-ccsA_SR	MA	0.0091	0.0162657	0.559458	0.157627	969	213.19	755.81	NA	10	3.35187	6.64813	NA	NA	0.0106765	1.33795:1.07026:0.921127:0.880473:0.530108:1	0(0:0:0)	-1308.79	NA	NA	NA	ccsA
ccsA_Aox_2-ccsA_Apu	MA	0.00250417	5.01e-05	50	0.274606	969	158.998	810.002	NA	2	0.00782106	1.99218	NA	NA	0.00210149	1.99858:4.6469:2.58071:2.58071:9.34857:1	0(0:0:0)	-1258.46	NA	NA	NA	ccsA
ccsA_Aox_2-ccsA_Avi_1	MA	0.0091	0.0162657	0.559458	0.157627	969	213.19	755.81	NA	10	3.35187	6.64813	NA	NA	0.0106765	1.33795:1.07026:0.921127:0.880473:0.530108:1	0(0:0:0)	-1308.79	NA	NA	NA	ccsA
ccsA_Aox_2-ccsA_Avi_2	MA	0.0106981	0.0303706	0.352251	0.0221715	969	219.777	749.223	NA	14	6.36124	7.63876	NA	NA	0.01516	2.29704:2.24216:1.57107:1.54002:0.544593:1	0(0:0:0)	-1332.33	NA	NA	NA	ccsA
ccsA_Aox_2-ccsA_Avi_3	MA	0.0106981	0.0303706	0.352251	0.0221715	969	219.777	749.223	NA	14	6.36124	7.63876	NA	NA	0.01516	2.29704:2.24216:1.57107:1.54002:0.544593:1	0(0:0:0)	-1332.33	NA	NA	NA	ccsA
ccsA_Aox_2-ccsA_Avi_4	MA	0.0106981	0.0303706	0.352251	0.0221715	969	219.777	749.223	NA	14	6.36124	7.63876	NA	NA	0.01516	2.29704:2.24216:1.57107:1.54002:0.544593:1	0(0:0:0)	-1332.33	NA	NA	NA	ccsA
ccsA_Aox_2-ccsA_Avi_6	MA	0.0106981	0.0303706	0.352251	0.0221715	969	219.777	749.223	NA	14	6.36124	7.63876	NA	NA	0.01516	2.29704:2.24216:1.57107:1.54002:0.544593:1	0(0:0:0)	-1332.33	NA	NA	NA	ccsA
ccsA_Aox_2-ccsA_AviL_1	MA	0.0106981	0.0303706	0.352251	0.0221715	969	219.777	749.223	NA	14	6.36124	7.63876	NA	NA	0.01516	2.29704:2.24216:1.57107:1.54002:0.544593:1	0(0:0:0)	-1332.33	NA	NA	NA	ccsA
ccsA_Aox_2-ccsA_AviL_2	MA	0.0122599	0.0295006	0.415583	0.0360672	969	222.658	746.342	NA	15	6.26822	8.73178	NA	NA	0.0162215	2.72988:2.50865:1.77184:1.7378:0.537154:1	0(0:0:0)	-1337.1	NA	NA	NA	ccsA
ccsA_Aox_2-ccsA_Aze	MA	4.27e-06	0.00427089	0.001	0	969	238.762	730.238	NA	1	0.996951	0.00304911	NA	NA	0.00105557	30:19.8802:19.8665:19.8665:0.01:1	0(0:0:0)	-1251.72	NA	NA	NA	ccsA
ccsA_Aox_2-ccsA_CBD	MA	0.0090312	0.0327531	0.275736	0.0102001	969	208.729	760.271	NA	13	6.48594	6.51406	NA	NA	0.0141411	1.36745:1.28353:0.899836:0.875601:0.653544:1	0(0:0:0)	-1318.58	NA	NA	NA	ccsA
ccsA_Aox_2-ccsA_JSR	MA	0.0077002	0.0331697	0.232146	0.00505784	969	204.318	764.682	NA	12	6.42113	5.57887	NA	NA	0.0130706	1.04393:1.07301:0.737381:0.714205:0.664292:1	0(0:0:0)	-1314.1	NA	NA	NA	ccsA
ccsA_Aox_2-ccsA_SR	MA	0.0091	0.0162657	0.559458	0.157627	969	213.19	755.81	NA	10	3.35187	6.64813	NA	NA	0.0106765	1.33795:1.07026:0.921127:0.880473:0.530108:1	0(0:0:0)	-1308.79	NA	NA	NA	ccsA
ccsA_Apu-ccsA_Avi_1	MA	0.0117132	0.0163805	0.715071	0.42567	975	210.218	764.782	NA	12	3.33199	8.66801	NA	NA	0.0127195	1.34352:1.30753:0.932949:0.904691:0.64573:1	0(0:0:0)	-1327.16	NA	NA	NA	ccsA
ccsA_Apu-ccsA_Avi_2	MA	0.0133518	0.030637	0.435807	0.0450006	975	217.666	757.334	NA	16	6.3585	9.6415	NA	NA	0.0172107	2.16734:2.27204:1.43353:1.40678:0.659876:1	0(0:0:0)	-1350.33	NA	NA	NA	ccsA
ccsA_Apu-ccsA_Avi_3	MA	0.0133518	0.030637	0.435807	0.0450006	975	217.666	757.334	NA	16	6.3585	9.6415	NA	NA	0.0172107	2.16734:2.27204:1.43353:1.40678:0.659876:1	0(0:0:0)	-1350.33	NA	NA	NA	ccsA
ccsA_Apu-ccsA_Avi_4	MA	0.0133518	0.030637	0.435807	0.0450006	975	217.666	757.334	NA	16	6.3585	9.6415	NA	NA	0.0172107	2.16734:2.27204:1.43353:1.40678:0.659876:1	0(0:0:0)	-1350.33	NA	NA	NA	ccsA
ccsA_Apu-ccsA_Avi_6	MA	0.0133518	0.030637	0.435807	0.0450006	975	217.666	757.334	NA	16	6.3585	9.6415	NA	NA	0.0172107	2.16734:2.27204:1.43353:1.40678:0.659876:1	0(0:0:0)	-1350.33	NA	NA	NA	ccsA
ccsA_Apu-ccsA_AviL_1	MA	0.0133518	0.030637	0.435807	0.0450006	975	217.666	757.334	NA	16	6.3585	9.6415	NA	NA	0.0172107	2.16734:2.27204:1.43353:1.40678:0.659876:1	0(0:0:0)	-1350.33	NA	NA	NA	ccsA
ccsA_Apu-ccsA_AviL_2	MA	0.0148986	0.0298541	0.499049	0.128593	975	220.236	754.764	NA	17	6.27243	10.7276	NA	NA	0.0182768	2.52683:2.50216:1.62328:1.59683:0.650403:1	0(0:0:0)	-1355.04	NA	NA	NA	ccsA
ccsA_Apu-ccsA_Aze	MA	0.00273604	0.00505896	0.540829	0.46859	975	188.628	786.372	NA	3	0.921755	2.07824	NA	NA	0.00318544	4.9259:5.44311:4.66367:4.66367:7.79777:1	0(0:0:0)	-1274.24	NA	NA	NA	ccsA
ccsA_Apu-ccsA_CBD	MA	0.0116646	0.033036	0.353087	0.0232449	975	206.035	768.965	NA	15	6.47168	8.52832	NA	NA	0.0161807	1.34825:1.40005:0.908009:0.882577:0.765751:1	0(0:0:0)	-1336.48	NA	NA	NA	ccsA
ccsA_Apu-ccsA_JSR	MA	0.0103207	0.0334936	0.308139	0.0133028	975	201.533	773.467	NA	14	6.41434	7.58566	NA	NA	0.0151105	1.06207:1.22528:0.752507:0.724227:0.804734:1	0(0:0:0)	-1332.05	NA	NA	NA	ccsA
ccsA_Apu-ccsA_SR	MA	0.0117132	0.0163805	0.715071	0.42567	975	210.218	764.782	NA	12	3.33199	8.66801	NA	NA	0.0127195	1.34352:1.30753:0.932949:0.904691:0.64573:1	0(0:0:0)	-1327.16	NA	NA	NA	ccsA
ccsA_Avi_1-ccsA_Avi_2	MA	0.00153509	0.0134289	0.114312	0.0377906	975	225.549	749.451	NA	4	2.8989	1.1011	NA	NA	0.00428652	26.7048:30:21.2938:21.2938:0.01:1	0(0:0:0)	-1278.17	NA	NA	NA	ccsA
ccsA_Avi_1-ccsA_Avi_3	MA	0.00153509	0.0134289	0.114312	0.0377906	975	225.549	749.451	NA	4	2.8989	1.1011	NA	NA	0.00428652	26.7048:30:21.2938:21.2938:0.01:1	0(0:0:0)	-1278.17	NA	NA	NA	ccsA
ccsA_Avi_1-ccsA_Avi_4	MA	0.00153509	0.0134289	0.114312	0.0377906	975	225.549	749.451	NA	4	2.8989	1.1011	NA	NA	0.00428652	26.7048:30:21.2938:21.2938:0.01:1	0(0:0:0)	-1278.17	NA	NA	NA	ccsA
ccsA_Avi_1-ccsA_Avi_6	MA	0.00153509	0.0134289	0.114312	0.0377906	975	225.549	749.451	NA	4	2.8989	1.1011	NA	NA	0.00428652	26.7048:30:21.2938:21.2938:0.01:1	0(0:0:0)	-1278.17	NA	NA	NA	ccsA
ccsA_Avi_1-ccsA_AviL_1	MA	0.00153509	0.0134289	0.114312	0.0377906	975	225.549	749.451	NA	4	2.8989	1.1011	NA	NA	0.00428652	26.7048:30:21.2938:21.2938:0.01:1	0(0:0:0)	-1278.17	NA	NA	NA	ccsA
ccsA_Avi_1-ccsA_AviL_2	MA	0.00305436	0.0128726	0.237275	0.086005	975	227.991	747.009	NA	5	2.81305	2.18695	NA	NA	0.00535024	29.9701:29.9877:22.1297:22.1297:0.01:1	0(0:0:0)	-1284.51	NA	NA	NA	ccsA
ccsA_Avi_1-ccsA_Aze	MA	0.00905445	0.0209787	0.431602	0.0783632	975	220.139	754.861	NA	11	4.43553	6.56447	NA	NA	0.0117467	1.66436:1.18968:1.02414:0.978069:0.525859:1	0(0:0:0)	-1321.76	NA	NA	NA	ccsA
ccsA_Avi_1-ccsA_CBD	MA	0.0106141	0.0469655	0.225998	0.000993053	975	214.747	760.253	NA	17	9.44399	7.55601	NA	NA	0.0186206	2.50805:2.23336:1.80794:1.76078:0.664341:1	0(0:0:0)	-1342.06	NA	NA	NA	ccsA
ccsA_Avi_1-ccsA_JSR	MA	0.00913217	0.0475505	0.192052	0.000473906	975	213.156	761.844	NA	16	9.48757	6.51243	NA	NA	0.0175312	2.10523:1.99495:1.59303:1.55202:0.66755:1	0(0:0:0)	-1338.02	NA	NA	NA	ccsA
ccsA_Avi_1-ccsA_SR	MA	NA	NA	NA	NA	975	194.641	780.359	NA	0	NA	NA	NA	NA	NA	0.447648:0.426258:0.476798:0.468759:0.370348:1	0(0:0:0)	-1248.48	NA	NA	NA	ccsA
ccsA_Avi_2-ccsA_Avi_3	MA	NA	NA	NA	NA	975	197.601	777.399	NA	0	NA	NA	NA	NA	NA	0.461618:0.437324:0.485748:0.477497:0.354875:1	0(0:0:0)	-1250.21	NA	NA	NA	ccsA
ccsA_Avi_2-ccsA_Avi_4	MA	NA	NA	NA	NA	975	197.601	777.399	NA	0	NA	NA	NA	NA	NA	0.461618:0.437324:0.485748:0.477497:0.354875:1	0(0:0:0)	-1250.21	NA	NA	NA	ccsA
ccsA_Avi_2-ccsA_Avi_6	MA	NA	NA	NA	NA	975	197.601	777.399	NA	0	NA	NA	NA	NA	NA	0.461618:0.437324:0.485748:0.477497:0.354875:1	0(0:0:0)	-1250.21	NA	NA	NA	ccsA
ccsA_Avi_2-ccsA_AviL_1	MA	NA	NA	NA	NA	975	197.601	777.399	NA	0	NA	NA	NA	NA	NA	0.461618:0.437324:0.485748:0.477497:0.354875:1	0(0:0:0)	-1250.21	NA	NA	NA	ccsA
ccsA_Avi_2-ccsA_AviL_2	MA	0.00137799	3.25e-05	42.412	0	975	237.761	737.239	NA	1	0.00754663	0.992453	NA	NA	0.00104988	30:18.1386:17.9839:17.9839:0.01:1	0(0:0:0)	-1257.7	NA	NA	NA	ccsA
ccsA_Avi_2-ccsA_Aze	MA	0.0107418	0.0346087	0.310377	0.00957947	975	223.405	751.595	NA	15	7.33786	7.66214	NA	NA	0.0162105	2.57015:2.39659:1.68929:1.65742:0.548822:1	0(0:0:0)	-1344.66	NA	NA	NA	ccsA
ccsA_Avi_2-ccsA_CBD	MA	0.0124338	0.0607996	0.204505	8.9e-05	975	217.399	757.601	NA	21	12.2616	8.73841	NA	NA	0.0232181	3.37527:3.27237:2.50331:2.46206:0.684439:1	0(0:0:0)	-1362.41	NA	NA	NA	ccsA
ccsA_Avi_2-ccsA_JSR	MA	0.0109283	0.0609612	0.179266	4.18e-05	975	217.199	757.801	NA	20	12.3043	7.69574	NA	NA	0.022074	2.95349:2.98877:2.21474:2.17556:0.674055:1	0(0:0:0)	-1358.51	NA	NA	NA	ccsA
ccsA_Avi_2-ccsA_SR	MA	0.00153509	0.0134289	0.114312	0.0377906	975	225.549	749.451	NA	4	2.8989	1.1011	NA	NA	0.00428652	26.7048:30:21.2938:21.2938:0.01:1	0(0:0:0)	-1278.17	NA	NA	NA	ccsA
ccsA_Avi_3-ccsA_Avi_4	MA	NA	NA	NA	NA	975	197.601	777.399	NA	0	NA	NA	NA	NA	NA	0.461618:0.437324:0.485748:0.477497:0.354875:1	0(0:0:0)	-1250.21	NA	NA	NA	ccsA
ccsA_Avi_3-ccsA_Avi_6	MA	NA	NA	NA	NA	975	197.601	777.399	NA	0	NA	NA	NA	NA	NA	0.461618:0.437324:0.485748:0.477497:0.354875:1	0(0:0:0)	-1250.21	NA	NA	NA	ccsA
ccsA_Avi_3-ccsA_AviL_1	MA	NA	NA	NA	NA	975	197.601	777.399	NA	0	NA	NA	NA	NA	NA	0.461618:0.437324:0.485748:0.477497:0.354875:1	0(0:0:0)	-1250.21	NA	NA	NA	ccsA
ccsA_Avi_3-ccsA_AviL_2	MA	0.00137799	3.25e-05	42.412	0	975	237.761	737.239	NA	1	0.00754663	0.992453	NA	NA	0.00104988	30:18.1386:17.9839:17.9839:0.01:1	0(0:0:0)	-1257.7	NA	NA	NA	ccsA
ccsA_Avi_3-ccsA_Aze	MA	0.0107418	0.0346087	0.310377	0.00957947	975	223.405	751.595	NA	15	7.33786	7.66214	NA	NA	0.0162105	2.57015:2.39659:1.68929:1.65742:0.548822:1	0(0:0:0)	-1344.66	NA	NA	NA	ccsA
ccsA_Avi_3-ccsA_CBD	MA	0.0124338	0.0607996	0.204505	8.9e-05	975	217.399	757.601	NA	21	12.2616	8.73841	NA	NA	0.0232181	3.37527:3.27237:2.50331:2.46206:0.684439:1	0(0:0:0)	-1362.41	NA	NA	NA	ccsA
ccsA_Avi_3-ccsA_JSR	MA	0.0109283	0.0609612	0.179266	4.18e-05	975	217.199	757.801	NA	20	12.3043	7.69574	NA	NA	0.022074	2.95349:2.98877:2.21474:2.17556:0.674055:1	0(0:0:0)	-1358.51	NA	NA	NA	ccsA
ccsA_Avi_3-ccsA_SR	MA	0.00153509	0.0134289	0.114312	0.0377906	975	225.549	749.451	NA	4	2.8989	1.1011	NA	NA	0.00428652	26.7048:30:21.2938:21.2938:0.01:1	0(0:0:0)	-1278.17	NA	NA	NA	ccsA
ccsA_Avi_4-ccsA_Avi_6	MA	NA	NA	NA	NA	975	197.601	777.399	NA	0	NA	NA	NA	NA	NA	0.461618:0.437324:0.485748:0.477497:0.354875:1	0(0:0:0)	-1250.21	NA	NA	NA	ccsA
ccsA_Avi_4-ccsA_AviL_1	MA	NA	NA	NA	NA	975	197.601	777.399	NA	0	NA	NA	NA	NA	NA	0.461618:0.437324:0.485748:0.477497:0.354875:1	0(0:0:0)	-1250.21	NA	NA	NA	ccsA
ccsA_Avi_4-ccsA_AviL_2	MA	0.00137799	3.25e-05	42.412	0	975	237.761	737.239	NA	1	0.00754663	0.992453	NA	NA	0.00104988	30:18.1386:17.9839:17.9839:0.01:1	0(0:0:0)	-1257.7	NA	NA	NA	ccsA
ccsA_Avi_4-ccsA_Aze	MA	0.0107418	0.0346087	0.310377	0.00957947	975	223.405	751.595	NA	15	7.33786	7.66214	NA	NA	0.0162105	2.57015:2.39659:1.68929:1.65742:0.548822:1	0(0:0:0)	-1344.66	NA	NA	NA	ccsA
ccsA_Avi_4-ccsA_CBD	MA	0.0124338	0.0607996	0.204505	8.9e-05	975	217.399	757.601	NA	21	12.2616	8.73841	NA	NA	0.0232181	3.37527:3.27237:2.50331:2.46206:0.684439:1	0(0:0:0)	-1362.41	NA	NA	NA	ccsA
ccsA_Avi_4-ccsA_JSR	MA	0.0109283	0.0609612	0.179266	4.18e-05	975	217.199	757.801	NA	20	12.3043	7.69574	NA	NA	0.022074	2.95349:2.98877:2.21474:2.17556:0.674055:1	0(0:0:0)	-1358.51	NA	NA	NA	ccsA
ccsA_Avi_4-ccsA_SR	MA	0.00153509	0.0134289	0.114312	0.0377906	975	225.549	749.451	NA	4	2.8989	1.1011	NA	NA	0.00428652	26.7048:30:21.2938:21.2938:0.01:1	0(0:0:0)	-1278.17	NA	NA	NA	ccsA
ccsA_Avi_6-ccsA_AviL_1	MA	NA	NA	NA	NA	975	197.601	777.399	NA	0	NA	NA	NA	NA	NA	0.461618:0.437324:0.485748:0.477497:0.354875:1	0(0:0:0)	-1250.21	NA	NA	NA	ccsA
ccsA_Avi_6-ccsA_AviL_2	MA	0.00137799	3.25e-05	42.412	0	975	237.761	737.239	NA	1	0.00754663	0.992453	NA	NA	0.00104988	30:18.1386:17.9839:17.9839:0.01:1	0(0:0:0)	-1257.7	NA	NA	NA	ccsA
ccsA_Avi_6-ccsA_Aze	MA	0.0107418	0.0346087	0.310377	0.00957947	975	223.405	751.595	NA	15	7.33786	7.66214	NA	NA	0.0162105	2.57015:2.39659:1.68929:1.65742:0.548822:1	0(0:0:0)	-1344.66	NA	NA	NA	ccsA
ccsA_Avi_6-ccsA_CBD	MA	0.0124338	0.0607996	0.204505	8.9e-05	975	217.399	757.601	NA	21	12.2616	8.73841	NA	NA	0.0232181	3.37527:3.27237:2.50331:2.46206:0.684439:1	0(0:0:0)	-1362.41	NA	NA	NA	ccsA
ccsA_Avi_6-ccsA_JSR	MA	0.0109283	0.0609612	0.179266	4.18e-05	975	217.199	757.801	NA	20	12.3043	7.69574	NA	NA	0.022074	2.95349:2.98877:2.21474:2.17556:0.674055:1	0(0:0:0)	-1358.51	NA	NA	NA	ccsA
ccsA_Avi_6-ccsA_SR	MA	0.00153509	0.0134289	0.114312	0.0377906	975	225.549	749.451	NA	4	2.8989	1.1011	NA	NA	0.00428652	26.7048:30:21.2938:21.2938:0.01:1	0(0:0:0)	-1278.17	NA	NA	NA	ccsA
ccsA_AviL_1-ccsA_AviL_2	MA	0.00137799	3.25e-05	42.412	0	975	237.761	737.239	NA	1	0.00754663	0.992453	NA	NA	0.00104988	30:18.1386:17.9839:17.9839:0.01:1	0(0:0:0)	-1257.7	NA	NA	NA	ccsA
ccsA_AviL_1-ccsA_Aze	MA	0.0107418	0.0346087	0.310377	0.00957947	975	223.405	751.595	NA	15	7.33786	7.66214	NA	NA	0.0162105	2.57015:2.39659:1.68929:1.65742:0.548822:1	0(0:0:0)	-1344.66	NA	NA	NA	ccsA
ccsA_AviL_1-ccsA_CBD	MA	0.0124338	0.0607996	0.204505	8.9e-05	975	217.399	757.601	NA	21	12.2616	8.73841	NA	NA	0.0232181	3.37527:3.27237:2.50331:2.46206:0.684439:1	0(0:0:0)	-1362.41	NA	NA	NA	ccsA
ccsA_AviL_1-ccsA_JSR	MA	0.0109283	0.0609612	0.179266	4.18e-05	975	217.199	757.801	NA	20	12.3043	7.69574	NA	NA	0.022074	2.95349:2.98877:2.21474:2.17556:0.674055:1	0(0:0:0)	-1358.51	NA	NA	NA	ccsA
ccsA_AviL_1-ccsA_SR	MA	0.00153509	0.0134289	0.114312	0.0377906	975	225.549	749.451	NA	4	2.8989	1.1011	NA	NA	0.00428652	26.7048:30:21.2938:21.2938:0.01:1	0(0:0:0)	-1278.17	NA	NA	NA	ccsA
ccsA_AviL_2-ccsA_Aze	MA	0.0123022	0.0336786	0.365283	0.0167151	975	226.335	748.665	NA	16	7.24547	8.75453	NA	NA	0.0172645	3.01583:2.64527:1.86157:1.82521:0.539314:1	0(0:0:0)	-1349.32	NA	NA	NA	ccsA
ccsA_AviL_2-ccsA_CBD	MA	0.013953	0.0599787	0.232633	0.000189557	975	219	756	NA	22	12.2015	9.79851	NA	NA	0.0242911	3.76816:3.51621:2.70244:2.6572:0.677457:1	0(0:0:0)	-1366.97	NA	NA	NA	ccsA
ccsA_AviL_2-ccsA_JSR	MA	0.0124536	0.0600363	0.207434	9.56e-05	975	218.788	756.212	NA	21	12.2308	8.76915	NA	NA	0.023131	3.32422:3.2344:2.4363:2.39525:0.670141:1	0(0:0:0)	-1363.3	NA	NA	NA	ccsA
ccsA_AviL_2-ccsA_SR	MA	0.00305436	0.0128726	0.237275	0.086005	975	227.991	747.009	NA	5	2.81305	2.18695	NA	NA	0.00535024	29.9701:29.9877:22.1297:22.1297:0.01:1	0(0:0:0)	-1284.51	NA	NA	NA	ccsA
ccsA_Aze-ccsA_CBD	MA	0.00901011	0.0373203	0.241427	0.00410095	975	213.469	761.531	NA	14	7.52176	6.47824	NA	NA	0.0152084	1.59534:1.40784:0.988439:0.962491:0.671171:1	0(0:0:0)	-1331	NA	NA	NA	ccsA
ccsA_Aze-ccsA_JSR	MA	0.00765372	0.0377966	0.202498	0.0019225	975	209.907	765.093	NA	13	7.4795	5.5205	NA	NA	0.0141432	1.25878:1.20376:0.838332:0.815171:0.673796:1	0(0:0:0)	-1326.64	NA	NA	NA	ccsA
ccsA_Aze-ccsA_SR	MA	0.00905445	0.0209787	0.431602	0.0783632	975	220.139	754.861	NA	11	4.43553	6.56447	NA	NA	0.0117467	1.66436:1.18968:1.02414:0.978069:0.525859:1	0(0:0:0)	-1321.76	NA	NA	NA	ccsA
ccsA_CBD-ccsA_JSR	MA	0.00113009	0.0108677	0.103986	0	975	216.188	758.812	NA	3	2.19782	0.802179	NA	NA	0.00328922	0.411069:0.223519:0.152992:0.152992:0.01:1	0(0:0:0)	-1265.35	NA	NA	NA	ccsA
ccsA_CBD-ccsA_SR	MA	0.0106141	0.0469655	0.225998	0.000993053	975	214.747	760.253	NA	17	9.44399	7.55601	NA	NA	0.0186206	2.50805:2.23336:1.80794:1.76078:0.664341:1	0(0:0:0)	-1342.06	NA	NA	NA	ccsA
ccsA_JSR-ccsA_SR	MA	0.00913217	0.0475505	0.192052	0.000473906	975	213.156	761.844	NA	16	9.48757	6.51243	NA	NA	0.0175312	2.10523:1.99495:1.59303:1.55202:0.66755:1	0(0:0:0)	-1338.02	NA	NA	NA	ccsA
cemA_Aco-cemA_Aka	MA	1.54e-05	0.015448	0.001	0	687	73.6189	613.381	NA	1	0.991737	0.00826299	NA	NA	0.0016692	0.01:0.01:0.01:0.01:7.70264:1	0(0:0:0)	-891.306	NA	NA	NA	cemA
cemA_Aco-cemA_Akr	MA	NA	NA	NA	NA	687	131.447	555.553	NA	0	NA	NA	NA	NA	NA	0.5023:0.463621:0.476287:0.470636:0.339294:1	0(0:0:0)	-885.495	NA	NA	NA	cemA
cemA_Aco-cemA_Aox_1	MA	0.00201188	0.00830629	0.242212	0.274609	687	112.669	574.331	NA	2	0.894982	1.10502	NA	NA	0.00304417	2.58309:1.21121:1.4128:1.4128:11.1408:1	0(0:0:0)	-900.715	NA	NA	NA	cemA
cemA_Aco-cemA_Aox_2	MA	0.00201188	0.00830629	0.242212	0.274609	687	112.669	574.331	NA	2	0.894982	1.10502	NA	NA	0.00304417	2.58309:1.21121:1.4128:1.4128:11.1408:1	0(0:0:0)	-900.715	NA	NA	NA	cemA
cemA_Aco-cemA_Apu	MA	2.44e-05	0.0243926	0.001	0	687	88.166	598.834	NA	2	1.98651	0.0134926	NA	NA	0.00315168	0.509188:2.09622:0.550356:0.550356:15.1941:1	0(0:0:0)	-897.215	NA	NA	NA	cemA
cemA_Aco-cemA_Avi_1	MA	0.00162919	3.26e-05	50	0	687	72.46	614.54	NA	1	0.00235264	0.997647	NA	NA	0.00146079	0.01:0.01:0.01:0.01:7.70264:1	0(0:0:0)	-891.48	NA	NA	NA	cemA
cemA_Aco-cemA_Avi_2	MA	0.00197967	3.96e-05	50	0	687	174.085	512.915	NA	1	0.00674228	0.993258	NA	NA	0.00148806	30:17.0575:16.813:16.813:0.01:1	0(0:0:0)	-892.693	NA	NA	NA	cemA
cemA_Aco-cemA_Avi_3	MA	0.00197967	3.96e-05	50	0	687	174.085	512.915	NA	1	0.00674228	0.993258	NA	NA	0.00148806	30:17.0575:16.813:16.813:0.01:1	0(0:0:0)	-892.693	NA	NA	NA	cemA
cemA_Aco-cemA_Avi_4	MA	0.00197967	3.96e-05	50	0	687	174.085	512.915	NA	1	0.00674228	0.993258	NA	NA	0.00148806	30:17.0575:16.813:16.813:0.01:1	0(0:0:0)	-892.693	NA	NA	NA	cemA
cemA_Aco-cemA_Avi_6	MA	0.00197967	3.96e-05	50	0	687	174.085	512.915	NA	1	0.00674228	0.993258	NA	NA	0.00148806	30:17.0575:16.813:16.813:0.01:1	0(0:0:0)	-892.693	NA	NA	NA	cemA
cemA_Aco-cemA_AviL_1	MA	0.00197967	3.96e-05	50	0	687	174.085	512.915	NA	1	0.00674228	0.993258	NA	NA	0.00148806	30:17.0575:16.813:16.813:0.01:1	0(0:0:0)	-892.693	NA	NA	NA	cemA
cemA_Aco-cemA_AviL_2	MA	0.00197967	3.96e-05	50	0	687	174.085	512.915	NA	1	0.00674228	0.993258	NA	NA	0.00148806	30:17.0575:16.813:16.813:0.01:1	0(0:0:0)	-892.693	NA	NA	NA	cemA
cemA_Aco-cemA_Aze	MA	1.54e-05	0.015448	0.001	0	687	73.6189	613.381	NA	1	0.991737	0.00826299	NA	NA	0.0016692	0.01:0.01:0.01:0.01:7.70264:1	0(0:0:0)	-891.306	NA	NA	NA	cemA
cemA_Aco-cemA_CBD	MA	1.3e-05	0.0129752	0.001	0	687	159.943	527.057	NA	2	1.99343	0.0065689	NA	NA	0.00303077	25.9298:30:21.5071:21.5071:0.01:1	0(0:0:0)	-898.384	NA	NA	NA	cemA
cemA_Aco-cemA_JSR	MA	0.00234222	0.0116557	0.20095	0.129911	687	163.992	523.008	NA	3	1.82829	1.17171	NA	NA	0.00456542	30:28.175:22.037:22.037:0.01:1	0(0:0:0)	-906.286	NA	NA	NA	cemA
cemA_Aco-cemA_SR	MA	0.00162919	3.26e-05	50	0	687	72.46	614.54	NA	1	0.00235264	0.997647	NA	NA	0.00146079	0.01:0.01:0.01:0.01:7.70264:1	0(0:0:0)	-891.48	NA	NA	NA	cemA
cemA_Aka-cemA_Akr	MA	1.54e-05	0.015448	0.001	0	687	73.6189	613.381	NA	1	0.991737	0.00826299	NA	NA	0.0016692	0.01:0.01:0.01:0.01:7.70264:1	0(0:0:0)	-891.306	NA	NA	NA	cemA
cemA_Aka-cemA_Aox_1	MA	0.00192161	3.86e-05	49.7569	0	708	179.283	528.717	NA	1	0.00676882	0.993231	NA	NA	0.00144479	30:16.8825:16.6171:16.6171:0.01:1	0(0:0:0)	-919.261	NA	NA	NA	cemA
cemA_Aka-cemA_Aox_2	MA	0.00192161	3.86e-05	49.7569	0	708	179.283	528.717	NA	1	0.00676882	0.993231	NA	NA	0.00144479	30:16.8825:16.6171:16.6171:0.01:1	0(0:0:0)	-919.261	NA	NA	NA	cemA
cemA_Aka-cemA_Apu	MA	6.52e-06	0.00651736	0.001	0	708	157.858	550.142	NA	1	0.996527	0.00347295	NA	NA	0.00145819	15.0838:30:14.9485:14.9485:0.01:1	0(0:0:0)	-918.261	NA	NA	NA	cemA
cemA_Aka-cemA_Avi_1	MA	0.0202415	0.010549	1.9188	0.598232	708	111.567	596.433	NA	13	1.15475	11.8452	NA	NA	0.0187141	0.146549:0.447833:0.28157:0.244305:0.760287:1	0(0:0:0)	-984.1	NA	NA	NA	cemA
cemA_Aka-cemA_Avi_2	MA	0.0038738	0.00693172	0.558851	0.473176	690	135.141	554.859	NA	3	0.910604	2.0894	NA	NA	0.00447271	5.09463:5.21717:4.68382:4.68382:7.51753:1	0(0:0:0)	-911.305	NA	NA	NA	cemA
cemA_Aka-cemA_Avi_3	MA	0.0038738	0.00693172	0.558851	0.473176	690	135.141	554.859	NA	3	0.910604	2.0894	NA	NA	0.00447271	5.09463:5.21717:4.68382:4.68382:7.51753:1	0(0:0:0)	-911.305	NA	NA	NA	cemA
cemA_Aka-cemA_Avi_4	MA	0.0038738	0.00693172	0.558851	0.473176	690	135.141	554.859	NA	3	0.910604	2.0894	NA	NA	0.00447271	5.09463:5.21717:4.68382:4.68382:7.51753:1	0(0:0:0)	-911.305	NA	NA	NA	cemA
cemA_Aka-cemA_Avi_6	MA	0.0038738	0.00693172	0.558851	0.473176	690	135.141	554.859	NA	3	0.910604	2.0894	NA	NA	0.00447271	5.09463:5.21717:4.68382:4.68382:7.51753:1	0(0:0:0)	-911.305	NA	NA	NA	cemA
cemA_Aka-cemA_AviL_1	MA	0.0038738	0.00693172	0.558851	0.473176	690	135.141	554.859	NA	3	0.910604	2.0894	NA	NA	0.00447271	5.09463:5.21717:4.68382:4.68382:7.51753:1	0(0:0:0)	-911.305	NA	NA	NA	cemA
cemA_Aka-cemA_AviL_2	MA	0.0038738	0.00693172	0.558851	0.473176	690	135.141	554.859	NA	3	0.910604	2.0894	NA	NA	0.00447271	5.09463:5.21717:4.68382:4.68382:7.51753:1	0(0:0:0)	-911.305	NA	NA	NA	cemA
cemA_Aka-cemA_Aze	MA	NA	NA	NA	NA	708	134.596	573.404	NA	0	NA	NA	NA	NA	NA	0.498793:0.459605:0.473377:0.467578:0.337284:1	0(0:0:0)	-911.83	NA	NA	NA	cemA
cemA_Aka-cemA_CBD	MA	0.0034661	0.0193546	0.179084	0.0129832	708	111.69	596.31	NA	4	2.04487	1.95513	NA	NA	0.0059726	0.207879:0.649314:0.229556:0.790497:0.634903:1	0(0:0:0)	-937.994	NA	NA	NA	cemA
cemA_Aka-cemA_JSR	MA	0.0051062	0.0158518	0.322121	0.0621465	708	146.325	561.675	NA	5	2.23566	2.76434	NA	NA	0.00732703	0.908085:0.9747:0.56778:0.813519:0.326178:1	0(0:0:0)	-946.499	NA	NA	NA	cemA
cemA_Aka-cemA_SR	MA	0.00367876	0.00999584	0.368029	0.359858	690	96.0055	593.994	NA	3	0.915464	2.08454	NA	NA	0.00455771	0.970935:2.64028:1.11549:1.11549:13.3407:1	0(0:0:0)	-908.576	NA	NA	NA	cemA
cemA_Akr-cemA_Aox_1	MA	0.00201188	0.00830629	0.242212	0.274609	687	112.669	574.331	NA	2	0.894982	1.10502	NA	NA	0.00304417	2.58309:1.21121:1.4128:1.4128:11.1408:1	0(0:0:0)	-900.715	NA	NA	NA	cemA
cemA_Akr-cemA_Aox_2	MA	0.00201188	0.00830629	0.242212	0.274609	687	112.669	574.331	NA	2	0.894982	1.10502	NA	NA	0.00304417	2.58309:1.21121:1.4128:1.4128:11.1408:1	0(0:0:0)	-900.715	NA	NA	NA	cemA
cemA_Akr-cemA_Apu	MA	2.44e-05	0.0243926	0.001	0	687	88.166	598.834	NA	2	1.98651	0.0134926	NA	NA	0.00315168	0.509188:2.09622:0.550356:0.550356:15.1941:1	0(0:0:0)	-897.215	NA	NA	NA	cemA
cemA_Akr-cemA_Avi_1	MA	0.00162919	3.26e-05	50	0	687	72.46	614.54	NA	1	0.00235264	0.997647	NA	NA	0.00146079	0.01:0.01:0.01:0.01:7.70264:1	0(0:0:0)	-891.48	NA	NA	NA	cemA
cemA_Akr-cemA_Avi_2	MA	0.00197967	3.96e-05	50	0	687	174.085	512.915	NA	1	0.00674228	0.993258	NA	NA	0.00148806	30:17.0575:16.813:16.813:0.01:1	0(0:0:0)	-892.693	NA	NA	NA	cemA
cemA_Akr-cemA_Avi_3	MA	0.00197967	3.96e-05	50	0	687	174.085	512.915	NA	1	0.00674228	0.993258	NA	NA	0.00148806	30:17.0575:16.813:16.813:0.01:1	0(0:0:0)	-892.693	NA	NA	NA	cemA
cemA_Akr-cemA_Avi_4	MA	0.00197967	3.96e-05	50	0	687	174.085	512.915	NA	1	0.00674228	0.993258	NA	NA	0.00148806	30:17.0575:16.813:16.813:0.01:1	0(0:0:0)	-892.693	NA	NA	NA	cemA
cemA_Akr-cemA_Avi_6	MA	0.00197967	3.96e-05	50	0	687	174.085	512.915	NA	1	0.00674228	0.993258	NA	NA	0.00148806	30:17.0575:16.813:16.813:0.01:1	0(0:0:0)	-892.693	NA	NA	NA	cemA
cemA_Akr-cemA_AviL_1	MA	0.00197967	3.96e-05	50	0	687	174.085	512.915	NA	1	0.00674228	0.993258	NA	NA	0.00148806	30:17.0575:16.813:16.813:0.01:1	0(0:0:0)	-892.693	NA	NA	NA	cemA
cemA_Akr-cemA_AviL_2	MA	0.00197967	3.96e-05	50	0	687	174.085	512.915	NA	1	0.00674228	0.993258	NA	NA	0.00148806	30:17.0575:16.813:16.813:0.01:1	0(0:0:0)	-892.693	NA	NA	NA	cemA
cemA_Akr-cemA_Aze	MA	1.54e-05	0.015448	0.001	0	687	73.6189	613.381	NA	1	0.991737	0.00826299	NA	NA	0.0016692	0.01:0.01:0.01:0.01:7.70264:1	0(0:0:0)	-891.306	NA	NA	NA	cemA
cemA_Akr-cemA_CBD	MA	1.3e-05	0.0129752	0.001	0	687	159.943	527.057	NA	2	1.99343	0.0065689	NA	NA	0.00303077	25.9298:30:21.5071:21.5071:0.01:1	0(0:0:0)	-898.384	NA	NA	NA	cemA
cemA_Akr-cemA_JSR	MA	0.00234222	0.0116557	0.20095	0.129911	687	163.992	523.008	NA	3	1.82829	1.17171	NA	NA	0.00456542	30:28.175:22.037:22.037:0.01:1	0(0:0:0)	-906.286	NA	NA	NA	cemA
cemA_Akr-cemA_SR	MA	0.00162919	3.26e-05	50	0	687	72.46	614.54	NA	1	0.00235264	0.997647	NA	NA	0.00146079	0.01:0.01:0.01:0.01:7.70264:1	0(0:0:0)	-891.48	NA	NA	NA	cemA
cemA_Aox_1-cemA_Aox_2	MA	NA	NA	NA	NA	708	134.67	573.33	NA	0	NA	NA	NA	NA	NA	0.496833:0.458066:0.472119:0.46627:0.339407:1	0(0:0:0)	-912.434	NA	NA	NA	cemA
cemA_Aox_1-cemA_Apu	MA	0.00211277	0.00551767	0.38291	0.361826	708	167.563	540.437	NA	2	0.894858	1.10514	NA	NA	0.00291861	29.6106:30:22.1886:22.1886:0.01:1	0(0:0:0)	-926.392	NA	NA	NA	cemA
cemA_Aox_1-cemA_Avi_1	MA	0.0226427	0.00917766	2.46716	0.427713	708	129.785	578.215	NA	14	1.16748	12.8325	NA	NA	0.0201744	0.434063:0.500379:0.37516:0.35557:0.572669:1	0(0:0:0)	-990.603	NA	NA	NA	cemA
cemA_Aox_1-cemA_Avi_2	MA	0.00598444	0.00584981	1.02301	0.629345	690	152.118	537.882	NA	4	0.866304	3.1337	NA	NA	0.00595476	8.02482:6.55149:5.75138:5.75138:4.60752:1	0(0:0:0)	-917.465	NA	NA	NA	cemA
cemA_Aox_1-cemA_Avi_3	MA	0.00598444	0.00584981	1.02301	0.629345	690	152.118	537.882	NA	4	0.866304	3.1337	NA	NA	0.00595476	8.02482:6.55149:5.75138:5.75138:4.60752:1	0(0:0:0)	-917.465	NA	NA	NA	cemA
cemA_Aox_1-cemA_Avi_4	MA	0.00598444	0.00584981	1.02301	0.629345	690	152.118	537.882	NA	4	0.866304	3.1337	NA	NA	0.00595476	8.02482:6.55149:5.75138:5.75138:4.60752:1	0(0:0:0)	-917.465	NA	NA	NA	cemA
cemA_Aox_1-cemA_Avi_6	MA	0.00598444	0.00584981	1.02301	0.629345	690	152.118	537.882	NA	4	0.866304	3.1337	NA	NA	0.00595476	8.02482:6.55149:5.75138:5.75138:4.60752:1	0(0:0:0)	-917.465	NA	NA	NA	cemA
cemA_Aox_1-cemA_AviL_1	MA	0.00598444	0.00584981	1.02301	0.629345	690	152.118	537.882	NA	4	0.866304	3.1337	NA	NA	0.00595476	8.02482:6.55149:5.75138:5.75138:4.60752:1	0(0:0:0)	-917.465	NA	NA	NA	cemA
cemA_Aox_1-cemA_AviL_2	MA	0.00598444	0.00584981	1.02301	0.629345	690	152.118	537.882	NA	4	0.866304	3.1337	NA	NA	0.00595476	8.02482:6.55149:5.75138:5.75138:4.60752:1	0(0:0:0)	-917.465	NA	NA	NA	cemA
cemA_Aox_1-cemA_Aze	MA	0.00192161	3.86e-05	49.7569	0	708	179.283	528.717	NA	1	0.00676882	0.993231	NA	NA	0.00144479	30:16.8825:16.6171:16.6171:0.01:1	0(0:0:0)	-919.261	NA	NA	NA	cemA
cemA_Aox_1-cemA_CBD	MA	0.00511402	0.0158582	0.322484	0.0621673	708	146.344	561.656	NA	5	2.23447	2.76553	NA	NA	0.00733485	0.909454:0.976379:0.569687:0.81449:0.33197:1	0(0:0:0)	-946.258	NA	NA	NA	cemA
cemA_Aox_1-cemA_JSR	MA	0.00703188	0.0146224	0.480898	0.1315	708	159.578	548.422	NA	6	2.26184	3.73816	NA	NA	0.00874273	1.74395:1.48628:0.939928:1.16734:0.332824:1	0(0:0:0)	-952.62	NA	NA	NA	cemA
cemA_Aox_1-cemA_SR	MA	0.00557319	0.00771731	0.722167	0.57005	690	131.393	558.607	NA	4	0.982746	3.01725	NA	NA	0.00598148	4.1927:4.25698:3.68343:3.68343:7.71005:1	0(0:0:0)	-916.508	NA	NA	NA	cemA
cemA_Aox_2-cemA_Apu	MA	0.00211277	0.00551767	0.38291	0.361826	708	167.563	540.437	NA	2	0.894858	1.10514	NA	NA	0.00291861	29.6106:30:22.1886:22.1886:0.01:1	0(0:0:0)	-926.392	NA	NA	NA	cemA
cemA_Aox_2-cemA_Avi_1	MA	0.0226427	0.00917766	2.46716	0.427713	708	129.785	578.215	NA	14	1.16748	12.8325	NA	NA	0.0201744	0.434063:0.500379:0.37516:0.35557:0.572669:1	0(0:0:0)	-990.603	NA	NA	NA	cemA
cemA_Aox_2-cemA_Avi_2	MA	0.00598444	0.00584981	1.02301	0.629345	690	152.118	537.882	NA	4	0.866304	3.1337	NA	NA	0.00595476	8.02482:6.55149:5.75138:5.75138:4.60752:1	0(0:0:0)	-917.465	NA	NA	NA	cemA
cemA_Aox_2-cemA_Avi_3	MA	0.00598444	0.00584981	1.02301	0.629345	690	152.118	537.882	NA	4	0.866304	3.1337	NA	NA	0.00595476	8.02482:6.55149:5.75138:5.75138:4.60752:1	0(0:0:0)	-917.465	NA	NA	NA	cemA
cemA_Aox_2-cemA_Avi_4	MA	0.00598444	0.00584981	1.02301	0.629345	690	152.118	537.882	NA	4	0.866304	3.1337	NA	NA	0.00595476	8.02482:6.55149:5.75138:5.75138:4.60752:1	0(0:0:0)	-917.465	NA	NA	NA	cemA
cemA_Aox_2-cemA_Avi_6	MA	0.00598444	0.00584981	1.02301	0.629345	690	152.118	537.882	NA	4	0.866304	3.1337	NA	NA	0.00595476	8.02482:6.55149:5.75138:5.75138:4.60752:1	0(0:0:0)	-917.465	NA	NA	NA	cemA
cemA_Aox_2-cemA_AviL_1	MA	0.00598444	0.00584981	1.02301	0.629345	690	152.118	537.882	NA	4	0.866304	3.1337	NA	NA	0.00595476	8.02482:6.55149:5.75138:5.75138:4.60752:1	0(0:0:0)	-917.465	NA	NA	NA	cemA
cemA_Aox_2-cemA_AviL_2	MA	0.00598444	0.00584981	1.02301	0.629345	690	152.118	537.882	NA	4	0.866304	3.1337	NA	NA	0.00595476	8.02482:6.55149:5.75138:5.75138:4.60752:1	0(0:0:0)	-917.465	NA	NA	NA	cemA
cemA_Aox_2-cemA_Aze	MA	0.00192161	3.86e-05	49.7569	0	708	179.283	528.717	NA	1	0.00676882	0.993231	NA	NA	0.00144479	30:16.8825:16.6171:16.6171:0.01:1	0(0:0:0)	-919.261	NA	NA	NA	cemA
cemA_Aox_2-cemA_CBD	MA	0.00511402	0.0158582	0.322484	0.0621673	708	146.344	561.656	NA	5	2.23447	2.76553	NA	NA	0.00733485	0.909454:0.976379:0.569687:0.81449:0.33197:1	0(0:0:0)	-946.258	NA	NA	NA	cemA
cemA_Aox_2-cemA_JSR	MA	0.00703188	0.0146224	0.480898	0.1315	708	159.578	548.422	NA	6	2.26184	3.73816	NA	NA	0.00874273	1.74395:1.48628:0.939928:1.16734:0.332824:1	0(0:0:0)	-952.62	NA	NA	NA	cemA
cemA_Aox_2-cemA_SR	MA	0.00557319	0.00771731	0.722167	0.57005	690	131.393	558.607	NA	4	0.982746	3.01725	NA	NA	0.00598148	4.1927:4.25698:3.68343:3.68343:7.71005:1	0(0:0:0)	-916.508	NA	NA	NA	cemA
cemA_Apu-cemA_Avi_1	MA	0.0202426	0.0207906	0.973643	0.621368	708	111.965	596.035	NA	14	2.26424	11.7358	NA	NA	0.0203292	0.124594:0.696738:0.308564:0.261685:0.89487:1	0(0:0:0)	-989.093	NA	NA	NA	cemA
cemA_Apu-cemA_Avi_2	MA	0.004053	0.0140013	0.289473	0.177057	690	137.197	552.803	NA	4	1.84642	2.15358	NA	NA	0.0060311	5.36998:6.98822:5.19222:5.19222:6.98169:1	0(0:0:0)	-916.701	NA	NA	NA	cemA
cemA_Apu-cemA_Avi_3	MA	0.004053	0.0140013	0.289473	0.177057	690	137.197	552.803	NA	4	1.84642	2.15358	NA	NA	0.0060311	5.36998:6.98822:5.19222:5.19222:6.98169:1	0(0:0:0)	-916.701	NA	NA	NA	cemA
cemA_Apu-cemA_Avi_4	MA	0.004053	0.0140013	0.289473	0.177057	690	137.197	552.803	NA	4	1.84642	2.15358	NA	NA	0.0060311	5.36998:6.98822:5.19222:5.19222:6.98169:1	0(0:0:0)	-916.701	NA	NA	NA	cemA
cemA_Apu-cemA_Avi_6	MA	0.004053	0.0140013	0.289473	0.177057	690	137.197	552.803	NA	4	1.84642	2.15358	NA	NA	0.0060311	5.36998:6.98822:5.19222:5.19222:6.98169:1	0(0:0:0)	-916.701	NA	NA	NA	cemA
cemA_Apu-cemA_AviL_1	MA	0.004053	0.0140013	0.289473	0.177057	690	137.197	552.803	NA	4	1.84642	2.15358	NA	NA	0.0060311	5.36998:6.98822:5.19222:5.19222:6.98169:1	0(0:0:0)	-916.701	NA	NA	NA	cemA
cemA_Apu-cemA_AviL_2	MA	0.004053	0.0140013	0.289473	0.177057	690	137.197	552.803	NA	4	1.84642	2.15358	NA	NA	0.0060311	5.36998:6.98822:5.19222:5.19222:6.98169:1	0(0:0:0)	-916.701	NA	NA	NA	cemA
cemA_Apu-cemA_Aze	MA	6.52e-06	0.00651736	0.001	0	708	157.858	550.142	NA	1	0.996527	0.00347295	NA	NA	0.00145819	15.0838:30:14.9485:14.9485:0.01:1	0(0:0:0)	-918.261	NA	NA	NA	cemA
cemA_Apu-cemA_CBD	MA	0.0034995	0.0288015	0.121504	0.00262861	708	113.084	594.916	NA	5	3.05025	1.94975	NA	NA	0.00754082	0.217306:1.47848:0.267756:1.17897:0.966561:1	0(0:0:0)	-942.117	NA	NA	NA	cemA
cemA_Apu-cemA_JSR	MA	0.00512645	0.0232447	0.220542	0.0187398	708	146.708	561.292	NA	6	3.25419	2.74581	NA	NA	0.00888082	1.07823:1.52638:0.687676:1.0415:0.435425:1	0(0:0:0)	-951.219	NA	NA	NA	cemA
cemA_Apu-cemA_SR	MA	0.00388344	0.020511	0.189335	0.0934061	690	95.1902	594.81	NA	4	1.83227	2.16773	NA	NA	0.00617732	0.968054:5.60584:1.09893:1.09893:20.4084:1	0(0:0:0)	-913.223	NA	NA	NA	cemA
cemA_Avi_1-cemA_Avi_2	MA	0.00362614	7.25e-05	50	0.314116	690	134.386	555.614	NA	2	0.00962823	1.99037	NA	NA	0.00293403	5.37364:2.0277:2.55384:2.55384:9.79661:1	0(0:0:0)	-901.735	NA	NA	NA	cemA
cemA_Avi_1-cemA_Avi_3	MA	0.00362614	7.25e-05	50	0.314116	690	134.386	555.614	NA	2	0.00962823	1.99037	NA	NA	0.00293403	5.37364:2.0277:2.55384:2.55384:9.79661:1	0(0:0:0)	-901.735	NA	NA	NA	cemA
cemA_Avi_1-cemA_Avi_4	MA	0.00362614	7.25e-05	50	0.314116	690	134.386	555.614	NA	2	0.00962823	1.99037	NA	NA	0.00293403	5.37364:2.0277:2.55384:2.55384:9.79661:1	0(0:0:0)	-901.735	NA	NA	NA	cemA
cemA_Avi_1-cemA_Avi_6	MA	0.00362614	7.25e-05	50	0.314116	690	134.386	555.614	NA	2	0.00962823	1.99037	NA	NA	0.00293403	5.37364:2.0277:2.55384:2.55384:9.79661:1	0(0:0:0)	-901.735	NA	NA	NA	cemA
cemA_Avi_1-cemA_AviL_1	MA	0.00362614	7.25e-05	50	0.314116	690	134.386	555.614	NA	2	0.00962823	1.99037	NA	NA	0.00293403	5.37364:2.0277:2.55384:2.55384:9.79661:1	0(0:0:0)	-901.735	NA	NA	NA	cemA
cemA_Avi_1-cemA_AviL_2	MA	0.00362614	7.25e-05	50	0.314116	690	134.386	555.614	NA	2	0.00962823	1.99037	NA	NA	0.00293403	5.37364:2.0277:2.55384:2.55384:9.79661:1	0(0:0:0)	-901.735	NA	NA	NA	cemA
cemA_Avi_1-cemA_Aze	MA	0.0202415	0.010549	1.9188	0.598232	708	111.567	596.433	NA	13	1.15475	11.8452	NA	NA	0.0187141	0.146549:0.447833:0.28157:0.244305:0.760287:1	0(0:0:0)	-984.1	NA	NA	NA	cemA
cemA_Avi_1-cemA_CBD	MA	0.0248565	0.0163315	1.522	0.729545	711	146.433	564.567	NA	16	2.32964	13.6704	NA	NA	0.0231007	0.961352:1.14259:0.697376:0.676128:0.508911:1	0(0:0:0)	-1006.06	NA	NA	NA	cemA
cemA_Avi_1-cemA_JSR	MA	0.0269891	0.0156199	1.72786	0.531495	711	151.308	559.692	NA	17	2.29997	14.7	NA	NA	0.0245696	1.23762:1.28473:0.842065:0.823723:0.486711:1	0(0:0:0)	-1011.25	NA	NA	NA	cemA
cemA_Avi_1-cemA_SR	MA	NA	NA	NA	NA	690	130.79	559.21	NA	0	NA	NA	NA	NA	NA	0.503618:0.464942:0.477861:0.472084:0.337158:1	0(0:0:0)	-887.872	NA	NA	NA	cemA
cemA_Avi_2-cemA_Avi_3	MA	NA	NA	NA	NA	690	132.253	557.747	NA	0	NA	NA	NA	NA	NA	0.504419:0.46295:0.476132:0.470546:0.337562:1	0(0:0:0)	-887.783	NA	NA	NA	cemA
cemA_Avi_2-cemA_Avi_4	MA	NA	NA	NA	NA	690	132.253	557.747	NA	0	NA	NA	NA	NA	NA	0.504419:0.46295:0.476132:0.470546:0.337562:1	0(0:0:0)	-887.783	NA	NA	NA	cemA
cemA_Avi_2-cemA_Avi_6	MA	NA	NA	NA	NA	690	132.253	557.747	NA	0	NA	NA	NA	NA	NA	0.504419:0.46295:0.476132:0.470546:0.337562:1	0(0:0:0)	-887.783	NA	NA	NA	cemA
cemA_Avi_2-cemA_AviL_1	MA	NA	NA	NA	NA	690	132.253	557.747	NA	0	NA	NA	NA	NA	NA	0.504419:0.46295:0.476132:0.470546:0.337562:1	0(0:0:0)	-887.783	NA	NA	NA	cemA
cemA_Avi_2-cemA_AviL_2	MA	NA	NA	NA	NA	690	132.253	557.747	NA	0	NA	NA	NA	NA	NA	0.504419:0.46295:0.476132:0.470546:0.337562:1	0(0:0:0)	-887.783	NA	NA	NA	cemA
cemA_Avi_2-cemA_Aze	MA	0.0038738	0.00693172	0.558851	0.473176	690	135.141	554.859	NA	3	0.910604	2.0894	NA	NA	0.00447271	5.09463:5.21717:4.68382:4.68382:7.51753:1	0(0:0:0)	-911.305	NA	NA	NA	cemA
cemA_Avi_2-cemA_CBD	MA	0.00448497	0.010964	0.409062	0.236709	690	163.591	526.409	NA	4	1.7269	2.2731	NA	NA	0.00602108	29.3188:30:22.1565:22.1565:0.01:1	0(0:0:0)	-915.43	NA	NA	NA	cemA
cemA_Avi_2-cemA_JSR	MA	0.00660546	0.0104066	0.634736	0.342686	690	164.747	525.253	NA	5	1.65361	3.34639	NA	NA	0.00751304	30:28.3454:21.931:21.931:0.01:1	0(0:0:0)	-921.439	NA	NA	NA	cemA
cemA_Avi_2-cemA_SR	MA	0.00362614	7.25e-05	50	0.314116	690	134.386	555.614	NA	2	0.00962823	1.99037	NA	NA	0.00293403	5.37364:2.0277:2.55384:2.55384:9.79661:1	0(0:0:0)	-901.735	NA	NA	NA	cemA
cemA_Avi_3-cemA_Avi_4	MA	NA	NA	NA	NA	690	132.253	557.747	NA	0	NA	NA	NA	NA	NA	0.504419:0.46295:0.476132:0.470546:0.337562:1	0(0:0:0)	-887.783	NA	NA	NA	cemA
cemA_Avi_3-cemA_Avi_6	MA	NA	NA	NA	NA	690	132.253	557.747	NA	0	NA	NA	NA	NA	NA	0.504419:0.46295:0.476132:0.470546:0.337562:1	0(0:0:0)	-887.783	NA	NA	NA	cemA
cemA_Avi_3-cemA_AviL_1	MA	NA	NA	NA	NA	690	132.253	557.747	NA	0	NA	NA	NA	NA	NA	0.504419:0.46295:0.476132:0.470546:0.337562:1	0(0:0:0)	-887.783	NA	NA	NA	cemA
cemA_Avi_3-cemA_AviL_2	MA	NA	NA	NA	NA	690	132.253	557.747	NA	0	NA	NA	NA	NA	NA	0.504419:0.46295:0.476132:0.470546:0.337562:1	0(0:0:0)	-887.783	NA	NA	NA	cemA
cemA_Avi_3-cemA_Aze	MA	0.0038738	0.00693172	0.558851	0.473176	690	135.141	554.859	NA	3	0.910604	2.0894	NA	NA	0.00447271	5.09463:5.21717:4.68382:4.68382:7.51753:1	0(0:0:0)	-911.305	NA	NA	NA	cemA
cemA_Avi_3-cemA_CBD	MA	0.00448497	0.010964	0.409062	0.236709	690	163.591	526.409	NA	4	1.7269	2.2731	NA	NA	0.00602108	29.3188:30:22.1565:22.1565:0.01:1	0(0:0:0)	-915.43	NA	NA	NA	cemA
cemA_Avi_3-cemA_JSR	MA	0.00660546	0.0104066	0.634736	0.342686	690	164.747	525.253	NA	5	1.65361	3.34639	NA	NA	0.00751304	30:28.3454:21.931:21.931:0.01:1	0(0:0:0)	-921.439	NA	NA	NA	cemA
cemA_Avi_3-cemA_SR	MA	0.00362614	7.25e-05	50	0.314116	690	134.386	555.614	NA	2	0.00962823	1.99037	NA	NA	0.00293403	5.37364:2.0277:2.55384:2.55384:9.79661:1	0(0:0:0)	-901.735	NA	NA	NA	cemA
cemA_Avi_4-cemA_Avi_6	MA	NA	NA	NA	NA	690	132.253	557.747	NA	0	NA	NA	NA	NA	NA	0.504419:0.46295:0.476132:0.470546:0.337562:1	0(0:0:0)	-887.783	NA	NA	NA	cemA
cemA_Avi_4-cemA_AviL_1	MA	NA	NA	NA	NA	690	132.253	557.747	NA	0	NA	NA	NA	NA	NA	0.504419:0.46295:0.476132:0.470546:0.337562:1	0(0:0:0)	-887.783	NA	NA	NA	cemA
cemA_Avi_4-cemA_AviL_2	MA	NA	NA	NA	NA	690	132.253	557.747	NA	0	NA	NA	NA	NA	NA	0.504419:0.46295:0.476132:0.470546:0.337562:1	0(0:0:0)	-887.783	NA	NA	NA	cemA
cemA_Avi_4-cemA_Aze	MA	0.0038738	0.00693172	0.558851	0.473176	690	135.141	554.859	NA	3	0.910604	2.0894	NA	NA	0.00447271	5.09463:5.21717:4.68382:4.68382:7.51753:1	0(0:0:0)	-911.305	NA	NA	NA	cemA
cemA_Avi_4-cemA_CBD	MA	0.00448497	0.010964	0.409062	0.236709	690	163.591	526.409	NA	4	1.7269	2.2731	NA	NA	0.00602108	29.3188:30:22.1565:22.1565:0.01:1	0(0:0:0)	-915.43	NA	NA	NA	cemA
cemA_Avi_4-cemA_JSR	MA	0.00660546	0.0104066	0.634736	0.342686	690	164.747	525.253	NA	5	1.65361	3.34639	NA	NA	0.00751304	30:28.3454:21.931:21.931:0.01:1	0(0:0:0)	-921.439	NA	NA	NA	cemA
cemA_Avi_4-cemA_SR	MA	0.00362614	7.25e-05	50	0.314116	690	134.386	555.614	NA	2	0.00962823	1.99037	NA	NA	0.00293403	5.37364:2.0277:2.55384:2.55384:9.79661:1	0(0:0:0)	-901.735	NA	NA	NA	cemA
cemA_Avi_6-cemA_AviL_1	MA	NA	NA	NA	NA	690	132.253	557.747	NA	0	NA	NA	NA	NA	NA	0.504419:0.46295:0.476132:0.470546:0.337562:1	0(0:0:0)	-887.783	NA	NA	NA	cemA
cemA_Avi_6-cemA_AviL_2	MA	NA	NA	NA	NA	690	132.253	557.747	NA	0	NA	NA	NA	NA	NA	0.504419:0.46295:0.476132:0.470546:0.337562:1	0(0:0:0)	-887.783	NA	NA	NA	cemA
cemA_Avi_6-cemA_Aze	MA	0.0038738	0.00693172	0.558851	0.473176	690	135.141	554.859	NA	3	0.910604	2.0894	NA	NA	0.00447271	5.09463:5.21717:4.68382:4.68382:7.51753:1	0(0:0:0)	-911.305	NA	NA	NA	cemA
cemA_Avi_6-cemA_CBD	MA	0.00448497	0.010964	0.409062	0.236709	690	163.591	526.409	NA	4	1.7269	2.2731	NA	NA	0.00602108	29.3188:30:22.1565:22.1565:0.01:1	0(0:0:0)	-915.43	NA	NA	NA	cemA
cemA_Avi_6-cemA_JSR	MA	0.00660546	0.0104066	0.634736	0.342686	690	164.747	525.253	NA	5	1.65361	3.34639	NA	NA	0.00751304	30:28.3454:21.931:21.931:0.01:1	0(0:0:0)	-921.439	NA	NA	NA	cemA
cemA_Avi_6-cemA_SR	MA	0.00362614	7.25e-05	50	0.314116	690	134.386	555.614	NA	2	0.00962823	1.99037	NA	NA	0.00293403	5.37364:2.0277:2.55384:2.55384:9.79661:1	0(0:0:0)	-901.735	NA	NA	NA	cemA
cemA_AviL_1-cemA_AviL_2	MA	NA	NA	NA	NA	690	132.253	557.747	NA	0	NA	NA	NA	NA	NA	0.504419:0.46295:0.476132:0.470546:0.337562:1	0(0:0:0)	-887.783	NA	NA	NA	cemA
cemA_AviL_1-cemA_Aze	MA	0.0038738	0.00693172	0.558851	0.473176	690	135.141	554.859	NA	3	0.910604	2.0894	NA	NA	0.00447271	5.09463:5.21717:4.68382:4.68382:7.51753:1	0(0:0:0)	-911.305	NA	NA	NA	cemA
cemA_AviL_1-cemA_CBD	MA	0.00448497	0.010964	0.409062	0.236709	690	163.591	526.409	NA	4	1.7269	2.2731	NA	NA	0.00602108	29.3188:30:22.1565:22.1565:0.01:1	0(0:0:0)	-915.43	NA	NA	NA	cemA
cemA_AviL_1-cemA_JSR	MA	0.00660546	0.0104066	0.634736	0.342686	690	164.747	525.253	NA	5	1.65361	3.34639	NA	NA	0.00751304	30:28.3454:21.931:21.931:0.01:1	0(0:0:0)	-921.439	NA	NA	NA	cemA
cemA_AviL_1-cemA_SR	MA	0.00362614	7.25e-05	50	0.314116	690	134.386	555.614	NA	2	0.00962823	1.99037	NA	NA	0.00293403	5.37364:2.0277:2.55384:2.55384:9.79661:1	0(0:0:0)	-901.735	NA	NA	NA	cemA
cemA_AviL_2-cemA_Aze	MA	0.0038738	0.00693172	0.558851	0.473176	690	135.141	554.859	NA	3	0.910604	2.0894	NA	NA	0.00447271	5.09463:5.21717:4.68382:4.68382:7.51753:1	0(0:0:0)	-911.305	NA	NA	NA	cemA
cemA_AviL_2-cemA_CBD	MA	0.00448497	0.010964	0.409062	0.236709	690	163.591	526.409	NA	4	1.7269	2.2731	NA	NA	0.00602108	29.3188:30:22.1565:22.1565:0.01:1	0(0:0:0)	-915.43	NA	NA	NA	cemA
cemA_AviL_2-cemA_JSR	MA	0.00660546	0.0104066	0.634736	0.342686	690	164.747	525.253	NA	5	1.65361	3.34639	NA	NA	0.00751304	30:28.3454:21.931:21.931:0.01:1	0(0:0:0)	-921.439	NA	NA	NA	cemA
cemA_AviL_2-cemA_SR	MA	0.00362614	7.25e-05	50	0.314116	690	134.386	555.614	NA	2	0.00962823	1.99037	NA	NA	0.00293403	5.37364:2.0277:2.55384:2.55384:9.79661:1	0(0:0:0)	-901.735	NA	NA	NA	cemA
cemA_Aze-cemA_CBD	MA	0.0034661	0.0193546	0.179084	0.0129832	708	111.69	596.31	NA	4	2.04487	1.95513	NA	NA	0.0059726	0.207879:0.649314:0.229556:0.790497:0.634903:1	0(0:0:0)	-937.994	NA	NA	NA	cemA
cemA_Aze-cemA_JSR	MA	0.0051062	0.0158518	0.322121	0.0621465	708	146.325	561.675	NA	5	2.23566	2.76434	NA	NA	0.00732703	0.908085:0.9747:0.56778:0.813519:0.326178:1	0(0:0:0)	-946.499	NA	NA	NA	cemA
cemA_Aze-cemA_SR	MA	0.00367876	0.00999584	0.368029	0.359858	690	96.0055	593.994	NA	3	0.915464	2.08454	NA	NA	0.00455771	0.970935:2.64028:1.11549:1.11549:13.3407:1	0(0:0:0)	-908.576	NA	NA	NA	cemA
cemA_CBD-cemA_JSR	MA	0.00191078	3.84e-05	49.757	0	714	181.077	532.923	NA	1	0.00678248	0.993218	NA	NA	0.00143593	30:16.8723:16.6026:16.6026:0.01:1	0(0:0:0)	-925.745	NA	NA	NA	cemA
cemA_CBD-cemA_SR	MA	0.00403985	0.014278	0.282943	0.174084	690	135.83	554.17	NA	4	1.85669	2.14331	NA	NA	0.00605527	5.33302:7.07876:5.15824:5.15824:7.1609:1	0(0:0:0)	-915.714	NA	NA	NA	cemA
cemA_JSR-cemA_SR	MA	0.00618535	0.0123981	0.498895	0.293354	690	148.452	541.548	NA	5	1.77308	3.22692	NA	NA	0.00752201	7.99147:8.3006:6.31328:6.31328:4.86878:1	0(0:0:0)	-922.257	NA	NA	NA	cemA
clpP_Aco-clpP_Aka	MA	0.00881097	0.0457439	0.192615	0.00341341	609	153.492	455.508	NA	10	6.36289	3.63711	NA	NA	0.0181195	2.75628:3.5069:3.50448:3.54815:0.733015:1	0(0:0:0)	-863.144	NA	NA	NA	clpP
clpP_Aco-clpP_Akr	MA	6.8e-06	0.00679694	0.001	0	615	159.426	455.574	NA	1	0.997151	0.00284946	NA	NA	0.001767	17.1145:30:17.0258:17.0258:0.01:1	0(0:0:0)	-823.879	NA	NA	NA	clpP
clpP_Aco-clpP_Aox_1	MA	0.00443786	0.0207163	0.21422	0.0196982	612	166.852	445.148	NA	5	3.18162	1.81838	NA	NA	0.00887592	4.78854:4.74456:2.02608:2.02608:0.01:1	0(0:0:0)	-842.366	NA	NA	NA	clpP
clpP_Aco-clpP_Aox_2	MA	0.00877952	0.0378965	0.231671	0.00994623	609	153.628	455.372	NA	9	5.33586	3.66414	NA	NA	0.0161247	2.5132:2.81137:3.17697:3.20553:0.809358:1	0(0:0:0)	-859.408	NA	NA	NA	clpP
clpP_Aco-clpP_Apu	MA	0.00877952	0.0378965	0.231671	0.00994623	609	153.628	455.372	NA	9	5.33586	3.66414	NA	NA	0.0161247	2.5132:2.81137:3.17697:3.20553:0.809358:1	0(0:0:0)	-859.408	NA	NA	NA	clpP
clpP_Aco-clpP_Avi_1	MA	0.00236043	0.0137849	0.171233	0	609	160.41	448.59	NA	3	2.02859	0.971407	NA	NA	0.00536961	25.8255:30:21.2576:21.2576:0.01:1	0(0:0:0)	-826.38	NA	NA	NA	clpP
clpP_Aco-clpP_Avi_2	MA	0.00466363	0.00619303	0.753045	0.593608	615	166.65	448.35	NA	3	0.991415	2.00858	NA	NA	0.00507806	30:24.791:20.5882:20.5882:0.01:1	0(0:0:0)	-839.147	NA	NA	NA	clpP
clpP_Aco-clpP_Avi_3	MA	0.00466363	0.00619303	0.753045	0.593608	615	166.65	448.35	NA	3	0.991415	2.00858	NA	NA	0.00507806	30:24.791:20.5882:20.5882:0.01:1	0(0:0:0)	-839.147	NA	NA	NA	clpP
clpP_Aco-clpP_Avi_4	MA	0.00466363	0.00619303	0.753045	0.593608	615	166.65	448.35	NA	3	0.991415	2.00858	NA	NA	0.00507806	30:24.791:20.5882:20.5882:0.01:1	0(0:0:0)	-839.147	NA	NA	NA	clpP
clpP_Aco-clpP_Avi_6	MA	0.00466363	0.00619303	0.753045	0.593608	615	166.65	448.35	NA	3	0.991415	2.00858	NA	NA	0.00507806	30:24.791:20.5882:20.5882:0.01:1	0(0:0:0)	-839.147	NA	NA	NA	clpP
clpP_Aco-clpP_AviL_1	MA	0.00466363	0.00619303	0.753045	0.593608	615	166.65	448.35	NA	3	0.991415	2.00858	NA	NA	0.00507806	30:24.791:20.5882:20.5882:0.01:1	0(0:0:0)	-839.147	NA	NA	NA	clpP
clpP_Aco-clpP_AviL_2	MA	0.00466363	0.00619303	0.753045	0.593608	615	166.65	448.35	NA	3	0.991415	2.00858	NA	NA	0.00507806	30:24.791:20.5882:20.5882:0.01:1	0(0:0:0)	-839.147	NA	NA	NA	clpP
clpP_Aco-clpP_Aze	MA	0.00215452	0.0288857	0.0745877	0	612	161.479	450.521	NA	5	4.13874	0.861262	NA	NA	0.00920766	3.3093:5.22808:1.4356:1.4356:0.01:1	0(0:0:0)	-840.457	NA	NA	NA	clpP
clpP_Aco-clpP_CBD	MA	0.00666903	0.0138633	0.481057	0.122763	612	164.859	447.141	NA	5	2.16943	2.83057	NA	NA	0.00860701	4.49147:6.04005:2.05483:2.05483:0.01:1	0(0:0:0)	-843.86	NA	NA	NA	clpP
clpP_Aco-clpP_JSR	MA	0.00666903	0.0138633	0.481057	0.122763	612	164.859	447.141	NA	5	2.16943	2.83057	NA	NA	0.00860701	4.49147:6.04005:2.05483:2.05483:0.01:1	0(0:0:0)	-843.86	NA	NA	NA	clpP
clpP_Aco-clpP_SR	MA	0.00660524	0.0221721	0.297907	0.034707	615	151.434	463.566	NA	6	3.13817	2.86183	NA	NA	0.0104383	14.0892:18.207:23.3673:24.0469:7.10509:1	0(0:0:0)	-857.812	NA	NA	NA	clpP
clpP_Aka-clpP_Akr	MA	0.00877338	0.0379573	0.231138	0.00994208	609	153.616	455.384	NA	9	5.34063	3.65937	NA	NA	0.0161348	2.50284:2.80006:3.16351:3.19269:0.807275:1	0(0:0:0)	-859.206	NA	NA	NA	clpP
clpP_Aka-clpP_Aox_1	MA	0.0115163	0.0218417	0.527263	0.231504	612	130.384	481.616	NA	8	2.71405	5.28595	NA	NA	0.0137161	3.87571:3.03687:6.71249:6.32615:25.6008:1	0(0:0:0)	-862.884	NA	NA	NA	clpP
clpP_Aka-clpP_Aox_2	MA	6.9e-06	0.00689953	0.001	0	615	158.035	456.965	NA	1	0.997117	0.00288319	NA	NA	0.00177809	16.4884:30:16.3699:16.3699:0.01:1	0(0:0:0)	-820.605	NA	NA	NA	clpP
clpP_Aka-clpP_Apu	MA	6.9e-06	0.00689953	0.001	0	615	158.035	456.965	NA	1	0.997117	0.00288319	NA	NA	0.00177809	16.4884:30:16.3699:16.3699:0.01:1	0(0:0:0)	-820.605	NA	NA	NA	clpP
clpP_Aka-clpP_Avi_1	MA	0.00699314	0.0363732	0.192261	0.00401723	612	153.318	458.682	NA	8	5.07875	2.92125	NA	NA	0.0143534	20.7868:19.2623:26.5293:26.8202:12.587:1	0(0:0:0)	-857.321	NA	NA	NA	clpP
clpP_Aka-clpP_Avi_2	MA	0.0111615	0.0369498	0.302072	0.0209251	609	155.454	453.546	NA	10	5.31543	4.68457	NA	NA	0.0177442	3.35999:3.3098:3.88353:3.90379:0.845493:1	0(0:0:0)	-864.765	NA	NA	NA	clpP
clpP_Aka-clpP_Avi_3	MA	0.0111615	0.0369498	0.302072	0.0209251	609	155.454	453.546	NA	10	5.31543	4.68457	NA	NA	0.0177442	3.35999:3.3098:3.88353:3.90379:0.845493:1	0(0:0:0)	-864.765	NA	NA	NA	clpP
clpP_Aka-clpP_Avi_4	MA	0.0111615	0.0369498	0.302072	0.0209251	609	155.454	453.546	NA	10	5.31543	4.68457	NA	NA	0.0177442	3.35999:3.3098:3.88353:3.90379:0.845493:1	0(0:0:0)	-864.765	NA	NA	NA	clpP
clpP_Aka-clpP_Avi_6	MA	0.0111615	0.0369498	0.302072	0.0209251	609	155.454	453.546	NA	10	5.31543	4.68457	NA	NA	0.0177442	3.35999:3.3098:3.88353:3.90379:0.845493:1	0(0:0:0)	-864.765	NA	NA	NA	clpP
clpP_Aka-clpP_AviL_1	MA	0.0111615	0.0369498	0.302072	0.0209251	609	155.454	453.546	NA	10	5.31543	4.68457	NA	NA	0.0177442	3.35999:3.3098:3.88353:3.90379:0.845493:1	0(0:0:0)	-864.765	NA	NA	NA	clpP
clpP_Aka-clpP_AviL_2	MA	0.0111615	0.0369498	0.302072	0.0209251	609	155.454	453.546	NA	10	5.31543	4.68457	NA	NA	0.0177442	3.35999:3.3098:3.88353:3.90379:0.845493:1	0(0:0:0)	-864.765	NA	NA	NA	clpP
clpP_Aka-clpP_Aze	MA	0.00921708	0.0137901	0.668384	0.350828	612	123.951	488.049	NA	6	1.65211	4.34789	NA	NA	0.0101433	1.76495:0.670899:4.71209:4.08278:23.737:1	0(0:0:0)	-851.619	NA	NA	NA	clpP
clpP_Aka-clpP_CBD	MA	0.0139058	0.02909	0.478028	0.163796	612	136.687	475.313	NA	10	3.75617	6.24383	NA	NA	0.0172971	5.3955:4.70129:8.22359:7.98842:21.4881:1	0(0:0:0)	-873.425	NA	NA	NA	clpP
clpP_Aka-clpP_JSR	MA	0.0139058	0.02909	0.478028	0.163796	612	136.687	475.313	NA	10	3.75617	6.24383	NA	NA	0.0172971	5.3955:4.70129:8.22359:7.98842:21.4881:1	0(0:0:0)	-873.425	NA	NA	NA	clpP
clpP_Aka-clpP_SR	MA	0.0134038	0.0449822	0.29798	0.0141303	609	153.656	455.344	NA	12	6.37271	5.62729	NA	NA	0.0213713	3.6729:3.92175:4.7488:4.74114:1.27531:1	0(0:0:0)	-874.864	NA	NA	NA	clpP
clpP_Akr-clpP_Aox_1	MA	0.00439182	0.0137083	0.320375	0.0615867	612	170.164	441.836	NA	4	2.18356	1.81644	NA	NA	0.00698223	4.26535:3.33804:1.50678:1.50678:0.01:1	0(0:0:0)	-837.354	NA	NA	NA	clpP
clpP_Akr-clpP_Aox_2	MA	0.00876139	0.0301512	0.290582	0.0274398	609	153.585	455.415	NA	8	4.29729	3.70271	NA	NA	0.0141557	2.19802:2.16854:2.73029:2.75014:0.843827:1	0(0:0:0)	-855.05	NA	NA	NA	clpP
clpP_Akr-clpP_Apu	MA	0.00876139	0.0301512	0.290582	0.0274398	609	153.585	455.415	NA	8	4.29729	3.70271	NA	NA	0.0141557	2.19802:2.16854:2.73029:2.75014:0.843827:1	0(0:0:0)	-855.05	NA	NA	NA	clpP
clpP_Akr-clpP_Avi_1	MA	0.00232508	0.00669225	0.347429	0	609	162.636	446.364	NA	2	1.02378	0.976215	NA	NA	0.00349135	29.9952:29.8899:22.2441:22.2441:0.01:1	0(0:0:0)	-821.121	NA	NA	NA	clpP
clpP_Akr-clpP_Avi_2	MA	0.00459657	9.19e-05	50	0.41753	615	182.103	432.897	NA	2	0.016686	1.98331	NA	NA	0.00326274	30:10.1248:9.68749:9.68749:0.01:1	0(0:0:0)	-831.246	NA	NA	NA	clpP
clpP_Akr-clpP_Avi_3	MA	0.00459657	9.19e-05	50	0.41753	615	182.103	432.897	NA	2	0.016686	1.98331	NA	NA	0.00326274	30:10.1248:9.68749:9.68749:0.01:1	0(0:0:0)	-831.246	NA	NA	NA	clpP
clpP_Akr-clpP_Avi_4	MA	0.00459657	9.19e-05	50	0.41753	615	182.103	432.897	NA	2	0.016686	1.98331	NA	NA	0.00326274	30:10.1248:9.68749:9.68749:0.01:1	0(0:0:0)	-831.246	NA	NA	NA	clpP
clpP_Akr-clpP_Avi_6	MA	0.00459657	9.19e-05	50	0.41753	615	182.103	432.897	NA	2	0.016686	1.98331	NA	NA	0.00326274	30:10.1248:9.68749:9.68749:0.01:1	0(0:0:0)	-831.246	NA	NA	NA	clpP
clpP_Akr-clpP_AviL_1	MA	0.00459657	9.19e-05	50	0.41753	615	182.103	432.897	NA	2	0.016686	1.98331	NA	NA	0.00326274	30:10.1248:9.68749:9.68749:0.01:1	0(0:0:0)	-831.246	NA	NA	NA	clpP
clpP_Akr-clpP_AviL_2	MA	0.00459657	9.19e-05	50	0.41753	615	182.103	432.897	NA	2	0.016686	1.98331	NA	NA	0.00326274	30:10.1248:9.68749:9.68749:0.01:1	0(0:0:0)	-831.246	NA	NA	NA	clpP
clpP_Akr-clpP_Aze	MA	0.00212177	0.0214938	0.0987154	0	612	163.158	448.842	NA	4	3.14573	0.854265	NA	NA	0.0072863	2.87397:3.60677:1.28535:1.28535:0.01:1	0(0:0:0)	-836.449	NA	NA	NA	clpP
clpP_Akr-clpP_CBD	MA	0.00664425	0.00692348	0.95967	0.293825	612	166.494	445.506	NA	4	1.12111	2.87889	NA	NA	0.00672022	4.05106:4.53297:1.84365:1.84365:0.01:1	0(0:0:0)	-838.83	NA	NA	NA	clpP
clpP_Akr-clpP_JSR	MA	0.00664425	0.00692348	0.95967	0.293825	612	166.494	445.506	NA	4	1.12111	2.87889	NA	NA	0.00672022	4.05106:4.53297:1.84365:1.84365:0.01:1	0(0:0:0)	-838.83	NA	NA	NA	clpP
clpP_Akr-clpP_SR	MA	0.00652133	0.0147371	0.442512	0.0977303	615	151.352	463.648	NA	5	2.12262	2.87738	NA	NA	0.00854323	15.8402:17.8784:25.9613:26.5613:9.40373:1	0(0:0:0)	-853.008	NA	NA	NA	clpP
clpP_Aox_1-clpP_Aox_2	MA	0.0116105	0.0121941	0.952141	0.481959	612	135.496	476.504	NA	7	1.60978	5.39022	NA	NA	0.0117397	4.2315:0.883787:6.61473:5.56077:19.3708:1	0(0:0:0)	-855.883	NA	NA	NA	clpP
clpP_Aox_1-clpP_Apu	MA	0.0116105	0.0121941	0.952141	0.481959	612	135.496	476.504	NA	7	1.60978	5.39022	NA	NA	0.0117397	4.2315:0.883787:6.61473:5.56077:19.3708:1	0(0:0:0)	-855.883	NA	NA	NA	clpP
clpP_Aox_1-clpP_Avi_1	MA	0.0113258	0.0134316	0.843218	0.869168	612	153.584	458.416	NA	7	1.99043	5.00957	NA	NA	0.0118543	19.4642:16.7442:23.9024:23.0684:11.7804:1	0(0:0:0)	-854.711	NA	NA	NA	clpP
clpP_Aox_1-clpP_Avi_2	MA	0.00686504	0.0129366	0.530669	0.14525	612	176.485	435.515	NA	5	2.16493	2.83507	NA	NA	0.00861591	6.93618:4.11927:1.79414:1.79414:0.01:1	0(0:0:0)	-842.609	NA	NA	NA	clpP
clpP_Aox_1-clpP_Avi_3	MA	0.00686504	0.0129366	0.530669	0.14525	612	176.485	435.515	NA	5	2.16493	2.83507	NA	NA	0.00861591	6.93618:4.11927:1.79414:1.79414:0.01:1	0(0:0:0)	-842.609	NA	NA	NA	clpP
clpP_Aox_1-clpP_Avi_4	MA	0.00686504	0.0129366	0.530669	0.14525	612	176.485	435.515	NA	5	2.16493	2.83507	NA	NA	0.00861591	6.93618:4.11927:1.79414:1.79414:0.01:1	0(0:0:0)	-842.609	NA	NA	NA	clpP
clpP_Aox_1-clpP_Avi_6	MA	0.00686504	0.0129366	0.530669	0.14525	612	176.485	435.515	NA	5	2.16493	2.83507	NA	NA	0.00861591	6.93618:4.11927:1.79414:1.79414:0.01:1	0(0:0:0)	-842.609	NA	NA	NA	clpP
clpP_Aox_1-clpP_AviL_1	MA	0.00686504	0.0129366	0.530669	0.14525	612	176.485	435.515	NA	5	2.16493	2.83507	NA	NA	0.00861591	6.93618:4.11927:1.79414:1.79414:0.01:1	0(0:0:0)	-842.609	NA	NA	NA	clpP
clpP_Aox_1-clpP_AviL_2	MA	0.00686504	0.0129366	0.530669	0.14525	612	176.485	435.515	NA	5	2.16493	2.83507	NA	NA	0.00861591	6.93618:4.11927:1.79414:1.79414:0.01:1	0(0:0:0)	-842.609	NA	NA	NA	clpP
clpP_Aox_1-clpP_Aze	MA	0.00230545	0.00661111	0.348724	0	615	163.966	451.034	NA	2	1.02079	0.979209	NA	NA	0.00345339	29.9976:29.866:22.239:22.239:0.01:1	0(0:0:0)	-828.907	NA	NA	NA	clpP
clpP_Aox_1-clpP_CBD	MA	0.00232053	0.00653376	0.355161	0	615	165.379	449.621	NA	2	1.01751	0.982492	NA	NA	0.00345351	29.9985:29.9444:22.2406:22.2406:0.01:1	0(0:0:0)	-830.056	NA	NA	NA	clpP
clpP_Aox_1-clpP_JSR	MA	0.00232053	0.00653376	0.355161	0	615	165.379	449.621	NA	2	1.01751	0.982492	NA	NA	0.00345351	29.9985:29.9444:22.2406:22.2406:0.01:1	0(0:0:0)	-830.056	NA	NA	NA	clpP
clpP_Aox_1-clpP_SR	MA	0.0106301	0.0155828	0.68217	0.29809	612	168.793	443.207	NA	7	2.50788	4.49212	NA	NA	0.0119961	8.63115:8.13754:3.55966:3.55966:0.01:1	0(0:0:0)	-854.005	NA	NA	NA	clpP
clpP_Aox_2-clpP_Apu	MA	NA	NA	NA	NA	615	149.202	465.798	NA	0	NA	NA	NA	NA	NA	0.476252:0.447962:0.492107:0.485109:0.384088:1	0(0:0:0)	-814.385	NA	NA	NA	clpP
clpP_Aox_2-clpP_Avi_1	MA	0.00702373	0.0284087	0.247239	0.0127167	612	153.98	458.02	NA	7	4.03361	2.96639	NA	NA	0.0124042	20.9979:15.9773:25.0747:25.338:13.7363:1	0(0:0:0)	-852.93	NA	NA	NA	clpP
clpP_Aox_2-clpP_Avi_2	MA	0.0111328	0.0292141	0.381077	0.0528342	609	156.217	452.783	NA	9	4.2765	4.7235	NA	NA	0.0157709	3.09158:2.65723:3.37046:3.38593:0.824755:1	0(0:0:0)	-860.448	NA	NA	NA	clpP
clpP_Aox_2-clpP_Avi_3	MA	0.0111328	0.0292141	0.381077	0.0528342	609	156.217	452.783	NA	9	4.2765	4.7235	NA	NA	0.0157709	3.09158:2.65723:3.37046:3.38593:0.824755:1	0(0:0:0)	-860.448	NA	NA	NA	clpP
clpP_Aox_2-clpP_Avi_4	MA	0.0111328	0.0292141	0.381077	0.0528342	609	156.217	452.783	NA	9	4.2765	4.7235	NA	NA	0.0157709	3.09158:2.65723:3.37046:3.38593:0.824755:1	0(0:0:0)	-860.448	NA	NA	NA	clpP
clpP_Aox_2-clpP_Avi_6	MA	0.0111328	0.0292141	0.381077	0.0528342	609	156.217	452.783	NA	9	4.2765	4.7235	NA	NA	0.0157709	3.09158:2.65723:3.37046:3.38593:0.824755:1	0(0:0:0)	-860.448	NA	NA	NA	clpP
clpP_Aox_2-clpP_AviL_1	MA	0.0111328	0.0292141	0.381077	0.0528342	609	156.217	452.783	NA	9	4.2765	4.7235	NA	NA	0.0157709	3.09158:2.65723:3.37046:3.38593:0.824755:1	0(0:0:0)	-860.448	NA	NA	NA	clpP
clpP_Aox_2-clpP_AviL_2	MA	0.0111328	0.0292141	0.381077	0.0528342	609	156.217	452.783	NA	9	4.2765	4.7235	NA	NA	0.0157709	3.09158:2.65723:3.37046:3.38593:0.824755:1	0(0:0:0)	-860.448	NA	NA	NA	clpP
clpP_Aox_2-clpP_Aze	MA	0.00926811	0.0232335	0.398911	0.154446	612	125.057	486.943	NA	7	2.74158	4.25842	NA	NA	0.0121218	2.24154:2.1969:5.03613:4.83029:26.6729:1	0(0:0:0)	-858.426	NA	NA	NA	clpP
clpP_Aox_2-clpP_CBD	MA	0.0138883	0.020317	0.683582	0.325267	612	136.855	475.145	NA	9	2.668	6.332	NA	NA	0.0153259	5.37876:3.4856:7.4442:7.02499:21.6891:1	0(0:0:0)	-868.47	NA	NA	NA	clpP
clpP_Aox_2-clpP_JSR	MA	0.0138883	0.020317	0.683582	0.325267	612	136.855	475.145	NA	9	2.668	6.332	NA	NA	0.0153259	5.37876:3.4856:7.4442:7.02499:21.6891:1	0(0:0:0)	-868.47	NA	NA	NA	clpP
clpP_Aox_2-clpP_SR	MA	0.0133551	0.0371899	0.359106	0.0346832	609	153.842	455.158	NA	11	5.33345	5.66655	NA	NA	0.0193761	3.37277:3.29531:4.25993:4.24621:1.30196:1	0(0:0:0)	-870.896	NA	NA	NA	clpP
clpP_Apu-clpP_Avi_1	MA	0.00702373	0.0284087	0.247239	0.0127167	612	153.98	458.02	NA	7	4.03361	2.96639	NA	NA	0.0124042	20.9979:15.9773:25.0747:25.338:13.7363:1	0(0:0:0)	-852.93	NA	NA	NA	clpP
clpP_Apu-clpP_Avi_2	MA	0.0111328	0.0292141	0.381077	0.0528342	609	156.217	452.783	NA	9	4.2765	4.7235	NA	NA	0.0157709	3.09158:2.65723:3.37046:3.38593:0.824755:1	0(0:0:0)	-860.448	NA	NA	NA	clpP
clpP_Apu-clpP_Avi_3	MA	0.0111328	0.0292141	0.381077	0.0528342	609	156.217	452.783	NA	9	4.2765	4.7235	NA	NA	0.0157709	3.09158:2.65723:3.37046:3.38593:0.824755:1	0(0:0:0)	-860.448	NA	NA	NA	clpP
clpP_Apu-clpP_Avi_4	MA	0.0111328	0.0292141	0.381077	0.0528342	609	156.217	452.783	NA	9	4.2765	4.7235	NA	NA	0.0157709	3.09158:2.65723:3.37046:3.38593:0.824755:1	0(0:0:0)	-860.448	NA	NA	NA	clpP
clpP_Apu-clpP_Avi_6	MA	0.0111328	0.0292141	0.381077	0.0528342	609	156.217	452.783	NA	9	4.2765	4.7235	NA	NA	0.0157709	3.09158:2.65723:3.37046:3.38593:0.824755:1	0(0:0:0)	-860.448	NA	NA	NA	clpP
clpP_Apu-clpP_AviL_1	MA	0.0111328	0.0292141	0.381077	0.0528342	609	156.217	452.783	NA	9	4.2765	4.7235	NA	NA	0.0157709	3.09158:2.65723:3.37046:3.38593:0.824755:1	0(0:0:0)	-860.448	NA	NA	NA	clpP
clpP_Apu-clpP_AviL_2	MA	0.0111328	0.0292141	0.381077	0.0528342	609	156.217	452.783	NA	9	4.2765	4.7235	NA	NA	0.0157709	3.09158:2.65723:3.37046:3.38593:0.824755:1	0(0:0:0)	-860.448	NA	NA	NA	clpP
clpP_Apu-clpP_Aze	MA	0.00926811	0.0232335	0.398911	0.154446	612	125.057	486.943	NA	7	2.74158	4.25842	NA	NA	0.0121218	2.24154:2.1969:5.03613:4.83029:26.6729:1	0(0:0:0)	-858.426	NA	NA	NA	clpP
clpP_Apu-clpP_CBD	MA	0.0138883	0.020317	0.683582	0.325267	612	136.855	475.145	NA	9	2.668	6.332	NA	NA	0.0153259	5.37876:3.4856:7.4442:7.02499:21.6891:1	0(0:0:0)	-868.47	NA	NA	NA	clpP
clpP_Apu-clpP_JSR	MA	0.0138883	0.020317	0.683582	0.325267	612	136.855	475.145	NA	9	2.668	6.332	NA	NA	0.0153259	5.37876:3.4856:7.4442:7.02499:21.6891:1	0(0:0:0)	-868.47	NA	NA	NA	clpP
clpP_Apu-clpP_SR	MA	0.0133551	0.0371899	0.359106	0.0346832	609	153.842	455.158	NA	11	5.33345	5.66655	NA	NA	0.0193761	3.37277:3.29531:4.25993:4.24621:1.30196:1	0(0:0:0)	-870.896	NA	NA	NA	clpP
clpP_Avi_1-clpP_Avi_2	MA	6.93e-06	0.00692686	0.001	0	609	156.503	452.497	NA	1	0.997117	0.00288296	NA	NA	0.00178524	16.9428:30:16.8459:16.8459:0.01:1	0(0:0:0)	-812.954	NA	NA	NA	clpP
clpP_Avi_1-clpP_Avi_3	MA	6.93e-06	0.00692686	0.001	0	609	156.503	452.497	NA	1	0.997117	0.00288296	NA	NA	0.00178524	16.9428:30:16.8459:16.8459:0.01:1	0(0:0:0)	-812.954	NA	NA	NA	clpP
clpP_Avi_1-clpP_Avi_4	MA	6.93e-06	0.00692686	0.001	0	609	156.503	452.497	NA	1	0.997117	0.00288296	NA	NA	0.00178524	16.9428:30:16.8459:16.8459:0.01:1	0(0:0:0)	-812.954	NA	NA	NA	clpP
clpP_Avi_1-clpP_Avi_6	MA	6.93e-06	0.00692686	0.001	0	609	156.503	452.497	NA	1	0.997117	0.00288296	NA	NA	0.00178524	16.9428:30:16.8459:16.8459:0.01:1	0(0:0:0)	-812.954	NA	NA	NA	clpP
clpP_Avi_1-clpP_AviL_1	MA	6.93e-06	0.00692686	0.001	0	609	156.503	452.497	NA	1	0.997117	0.00288296	NA	NA	0.00178524	16.9428:30:16.8459:16.8459:0.01:1	0(0:0:0)	-812.954	NA	NA	NA	clpP
clpP_Avi_1-clpP_AviL_2	MA	6.93e-06	0.00692686	0.001	0	609	156.503	452.497	NA	1	0.997117	0.00288296	NA	NA	0.00178524	16.9428:30:16.8459:16.8459:0.01:1	0(0:0:0)	-812.954	NA	NA	NA	clpP
clpP_Avi_1-clpP_Aze	MA	0.00907923	0.0213528	0.425201	0.0666122	612	151.139	460.861	NA	7	3.04806	3.95194	NA	NA	0.0121103	17.7625:18.9364:25.2118:24.401:12.5943:1	0(0:0:0)	-855.002	NA	NA	NA	clpP
clpP_Avi_1-clpP_CBD	MA	0.0133111	0.0065696	2.02616	0.244219	612	153.452	458.548	NA	7	0.992255	6.00774	NA	NA	0.0116207	19.5756:19.6958:25.4317:24.4354:12.4537:1	0(0:0:0)	-855.234	NA	NA	NA	clpP
clpP_Avi_1-clpP_JSR	MA	0.0133111	0.0065696	2.02616	0.244219	612	153.452	458.548	NA	7	0.992255	6.00774	NA	NA	0.0116207	19.5756:19.6958:25.4317:24.4354:12.4537:1	0(0:0:0)	-855.234	NA	NA	NA	clpP
clpP_Avi_1-clpP_SR	MA	0.00409268	8.19e-05	50	0.322453	609	122.779	486.221	NA	2	0.0100499	1.98995	NA	NA	0.00328407	0.01:0.01:7.74768:5.94787:22.357:1	0(0:0:0)	-822.299	NA	NA	NA	clpP
clpP_Avi_2-clpP_Avi_3	MA	NA	NA	NA	NA	615	148.495	466.505	NA	0	NA	NA	NA	NA	NA	0.483704:0.450709:0.483316:0.477651:0.356825:1	0(0:0:0)	-817.095	NA	NA	NA	clpP
clpP_Avi_2-clpP_Avi_4	MA	NA	NA	NA	NA	615	148.495	466.505	NA	0	NA	NA	NA	NA	NA	0.483704:0.450709:0.483316:0.477651:0.356825:1	0(0:0:0)	-817.095	NA	NA	NA	clpP
clpP_Avi_2-clpP_Avi_6	MA	NA	NA	NA	NA	615	148.495	466.505	NA	0	NA	NA	NA	NA	NA	0.483704:0.450709:0.483316:0.477651:0.356825:1	0(0:0:0)	-817.095	NA	NA	NA	clpP
clpP_Avi_2-clpP_AviL_1	MA	NA	NA	NA	NA	615	148.495	466.505	NA	0	NA	NA	NA	NA	NA	0.483704:0.450709:0.483316:0.477651:0.356825:1	0(0:0:0)	-817.095	NA	NA	NA	clpP
clpP_Avi_2-clpP_AviL_2	MA	NA	NA	NA	NA	615	148.495	466.505	NA	0	NA	NA	NA	NA	NA	0.483704:0.450709:0.483316:0.477651:0.356825:1	0(0:0:0)	-817.095	NA	NA	NA	clpP
clpP_Avi_2-clpP_Aze	MA	0.00442961	0.0207724	0.213245	0.0195538	612	166.517	445.483	NA	5	3.18371	1.81629	NA	NA	0.00887626	4.77213:4.72962:2.02085:2.02085:0.01:1	0(0:0:0)	-843.038	NA	NA	NA	clpP
clpP_Avi_2-clpP_CBD	MA	0.00906681	0.00656648	1.38077	0.802679	612	169.78	442.22	NA	5	1.08779	3.91221	NA	NA	0.00837318	6.27287:5.7406:2.54755:2.54755:0.01:1	0(0:0:0)	-844.334	NA	NA	NA	clpP
clpP_Avi_2-clpP_JSR	MA	0.00906681	0.00656648	1.38077	0.802679	612	169.78	442.22	NA	5	1.08779	3.91221	NA	NA	0.00837318	6.27287:5.7406:2.54755:2.54755:0.01:1	0(0:0:0)	-844.334	NA	NA	NA	clpP
clpP_Avi_2-clpP_SR	MA	0.00210365	0.0161805	0.130011	0	615	143.152	471.848	NA	3	2.10005	0.899945	NA	NA	0.0053803	4.20819:10.3394:18.3795:19.7582:4.84884:1	0(0:0:0)	-838.392	NA	NA	NA	clpP
clpP_Avi_3-clpP_Avi_4	MA	NA	NA	NA	NA	615	148.495	466.505	NA	0	NA	NA	NA	NA	NA	0.483704:0.450709:0.483316:0.477651:0.356825:1	0(0:0:0)	-817.095	NA	NA	NA	clpP
clpP_Avi_3-clpP_Avi_6	MA	NA	NA	NA	NA	615	148.495	466.505	NA	0	NA	NA	NA	NA	NA	0.483704:0.450709:0.483316:0.477651:0.356825:1	0(0:0:0)	-817.095	NA	NA	NA	clpP
clpP_Avi_3-clpP_AviL_1	MA	NA	NA	NA	NA	615	148.495	466.505	NA	0	NA	NA	NA	NA	NA	0.483704:0.450709:0.483316:0.477651:0.356825:1	0(0:0:0)	-817.095	NA	NA	NA	clpP
clpP_Avi_3-clpP_AviL_2	MA	NA	NA	NA	NA	615	148.495	466.505	NA	0	NA	NA	NA	NA	NA	0.483704:0.450709:0.483316:0.477651:0.356825:1	0(0:0:0)	-817.095	NA	NA	NA	clpP
clpP_Avi_3-clpP_Aze	MA	0.00442961	0.0207724	0.213245	0.0195538	612	166.517	445.483	NA	5	3.18371	1.81629	NA	NA	0.00887626	4.77213:4.72962:2.02085:2.02085:0.01:1	0(0:0:0)	-843.038	NA	NA	NA	clpP
clpP_Avi_3-clpP_CBD	MA	0.00906681	0.00656648	1.38077	0.802679	612	169.78	442.22	NA	5	1.08779	3.91221	NA	NA	0.00837318	6.27287:5.7406:2.54755:2.54755:0.01:1	0(0:0:0)	-844.334	NA	NA	NA	clpP
clpP_Avi_3-clpP_JSR	MA	0.00906681	0.00656648	1.38077	0.802679	612	169.78	442.22	NA	5	1.08779	3.91221	NA	NA	0.00837318	6.27287:5.7406:2.54755:2.54755:0.01:1	0(0:0:0)	-844.334	NA	NA	NA	clpP
clpP_Avi_3-clpP_SR	MA	0.00210365	0.0161805	0.130011	0	615	143.152	471.848	NA	3	2.10005	0.899945	NA	NA	0.0053803	4.20819:10.3394:18.3795:19.7582:4.84884:1	0(0:0:0)	-838.392	NA	NA	NA	clpP
clpP_Avi_4-clpP_Avi_6	MA	NA	NA	NA	NA	615	148.495	466.505	NA	0	NA	NA	NA	NA	NA	0.483704:0.450709:0.483316:0.477651:0.356825:1	0(0:0:0)	-817.095	NA	NA	NA	clpP
clpP_Avi_4-clpP_AviL_1	MA	NA	NA	NA	NA	615	148.495	466.505	NA	0	NA	NA	NA	NA	NA	0.483704:0.450709:0.483316:0.477651:0.356825:1	0(0:0:0)	-817.095	NA	NA	NA	clpP
clpP_Avi_4-clpP_AviL_2	MA	NA	NA	NA	NA	615	148.495	466.505	NA	0	NA	NA	NA	NA	NA	0.483704:0.450709:0.483316:0.477651:0.356825:1	0(0:0:0)	-817.095	NA	NA	NA	clpP
clpP_Avi_4-clpP_Aze	MA	0.00442961	0.0207724	0.213245	0.0195538	612	166.517	445.483	NA	5	3.18371	1.81629	NA	NA	0.00887626	4.77213:4.72962:2.02085:2.02085:0.01:1	0(0:0:0)	-843.038	NA	NA	NA	clpP
clpP_Avi_4-clpP_CBD	MA	0.00906681	0.00656648	1.38077	0.802679	612	169.78	442.22	NA	5	1.08779	3.91221	NA	NA	0.00837318	6.27287:5.7406:2.54755:2.54755:0.01:1	0(0:0:0)	-844.334	NA	NA	NA	clpP
clpP_Avi_4-clpP_JSR	MA	0.00906681	0.00656648	1.38077	0.802679	612	169.78	442.22	NA	5	1.08779	3.91221	NA	NA	0.00837318	6.27287:5.7406:2.54755:2.54755:0.01:1	0(0:0:0)	-844.334	NA	NA	NA	clpP
clpP_Avi_4-clpP_SR	MA	0.00210365	0.0161805	0.130011	0	615	143.152	471.848	NA	3	2.10005	0.899945	NA	NA	0.0053803	4.20819:10.3394:18.3795:19.7582:4.84884:1	0(0:0:0)	-838.392	NA	NA	NA	clpP
clpP_Avi_6-clpP_AviL_1	MA	NA	NA	NA	NA	615	148.495	466.505	NA	0	NA	NA	NA	NA	NA	0.483704:0.450709:0.483316:0.477651:0.356825:1	0(0:0:0)	-817.095	NA	NA	NA	clpP
clpP_Avi_6-clpP_AviL_2	MA	NA	NA	NA	NA	615	148.495	466.505	NA	0	NA	NA	NA	NA	NA	0.483704:0.450709:0.483316:0.477651:0.356825:1	0(0:0:0)	-817.095	NA	NA	NA	clpP
clpP_Avi_6-clpP_Aze	MA	0.00442961	0.0207724	0.213245	0.0195538	612	166.517	445.483	NA	5	3.18371	1.81629	NA	NA	0.00887626	4.77213:4.72962:2.02085:2.02085:0.01:1	0(0:0:0)	-843.038	NA	NA	NA	clpP
clpP_Avi_6-clpP_CBD	MA	0.00906681	0.00656648	1.38077	0.802679	612	169.78	442.22	NA	5	1.08779	3.91221	NA	NA	0.00837318	6.27287:5.7406:2.54755:2.54755:0.01:1	0(0:0:0)	-844.334	NA	NA	NA	clpP
clpP_Avi_6-clpP_JSR	MA	0.00906681	0.00656648	1.38077	0.802679	612	169.78	442.22	NA	5	1.08779	3.91221	NA	NA	0.00837318	6.27287:5.7406:2.54755:2.54755:0.01:1	0(0:0:0)	-844.334	NA	NA	NA	clpP
clpP_Avi_6-clpP_SR	MA	0.00210365	0.0161805	0.130011	0	615	143.152	471.848	NA	3	2.10005	0.899945	NA	NA	0.0053803	4.20819:10.3394:18.3795:19.7582:4.84884:1	0(0:0:0)	-838.392	NA	NA	NA	clpP
clpP_AviL_1-clpP_AviL_2	MA	NA	NA	NA	NA	615	148.495	466.505	NA	0	NA	NA	NA	NA	NA	0.483704:0.450709:0.483316:0.477651:0.356825:1	0(0:0:0)	-817.095	NA	NA	NA	clpP
clpP_AviL_1-clpP_Aze	MA	0.00442961	0.0207724	0.213245	0.0195538	612	166.517	445.483	NA	5	3.18371	1.81629	NA	NA	0.00887626	4.77213:4.72962:2.02085:2.02085:0.01:1	0(0:0:0)	-843.038	NA	NA	NA	clpP
clpP_AviL_1-clpP_CBD	MA	0.00906681	0.00656648	1.38077	0.802679	612	169.78	442.22	NA	5	1.08779	3.91221	NA	NA	0.00837318	6.27287:5.7406:2.54755:2.54755:0.01:1	0(0:0:0)	-844.334	NA	NA	NA	clpP
clpP_AviL_1-clpP_JSR	MA	0.00906681	0.00656648	1.38077	0.802679	612	169.78	442.22	NA	5	1.08779	3.91221	NA	NA	0.00837318	6.27287:5.7406:2.54755:2.54755:0.01:1	0(0:0:0)	-844.334	NA	NA	NA	clpP
clpP_AviL_1-clpP_SR	MA	0.00210365	0.0161805	0.130011	0	615	143.152	471.848	NA	3	2.10005	0.899945	NA	NA	0.0053803	4.20819:10.3394:18.3795:19.7582:4.84884:1	0(0:0:0)	-838.392	NA	NA	NA	clpP
clpP_AviL_2-clpP_Aze	MA	0.00442961	0.0207724	0.213245	0.0195538	612	166.517	445.483	NA	5	3.18371	1.81629	NA	NA	0.00887626	4.77213:4.72962:2.02085:2.02085:0.01:1	0(0:0:0)	-843.038	NA	NA	NA	clpP
clpP_AviL_2-clpP_CBD	MA	0.00906681	0.00656648	1.38077	0.802679	612	169.78	442.22	NA	5	1.08779	3.91221	NA	NA	0.00837318	6.27287:5.7406:2.54755:2.54755:0.01:1	0(0:0:0)	-844.334	NA	NA	NA	clpP
clpP_AviL_2-clpP_JSR	MA	0.00906681	0.00656648	1.38077	0.802679	612	169.78	442.22	NA	5	1.08779	3.91221	NA	NA	0.00837318	6.27287:5.7406:2.54755:2.54755:0.01:1	0(0:0:0)	-844.334	NA	NA	NA	clpP
clpP_AviL_2-clpP_SR	MA	0.00210365	0.0161805	0.130011	0	615	143.152	471.848	NA	3	2.10005	0.899945	NA	NA	0.0053803	4.20819:10.3394:18.3795:19.7582:4.84884:1	0(0:0:0)	-838.392	NA	NA	NA	clpP
clpP_Aze-clpP_CBD	MA	0.00473473	0.0129191	0.36649	0.0560091	615	164.961	450.039	NA	4	2.00016	1.99984	NA	NA	0.00693002	30:29.8722:22.2355:22.2355:0.01:1	0(0:0:0)	-841.164	NA	NA	NA	clpP
clpP_Aze-clpP_JSR	MA	0.00473473	0.0129191	0.36649	0.0560091	615	164.961	450.039	NA	4	2.00016	1.99984	NA	NA	0.00693002	30:29.8722:22.2355:22.2355:0.01:1	0(0:0:0)	-841.164	NA	NA	NA	clpP
clpP_Aze-clpP_SR	MA	0.00779734	0.0244844	0.318461	0.0893829	612	165.35	446.65	NA	7	3.76296	3.23704	NA	NA	0.0123059	6.82736:8.24639:3.00515:3.00515:0.01:1	0(0:0:0)	-853.731	NA	NA	NA	clpP
clpP_CBD-clpP_JSR	MA	NA	NA	NA	NA	615	150.349	464.651	NA	0	NA	NA	NA	NA	NA	0.478865:0.445754:0.479941:0.474617:0.347503:1	0(0:0:0)	-815.612	NA	NA	NA	clpP
clpP_CBD-clpP_SR	MA	0.0132468	0.00772499	1.7148	0.575487	612	167.946	444.054	NA	7	1.26491	5.73509	NA	NA	0.0117315	8.62028:9.54059:3.87082:3.87082:0.01:1	0(0:0:0)	-854.677	NA	NA	NA	clpP
clpP_JSR-clpP_SR	MA	0.0132468	0.00772499	1.7148	0.575487	612	167.946	444.054	NA	7	1.26491	5.73509	NA	NA	0.0117315	8.62028:9.54059:3.87082:3.87082:0.01:1	0(0:0:0)	-854.677	NA	NA	NA	clpP
infA_Aco-infA_Aka	MA	0.00492087	9.84e-05	50	0	231	24.7901	206.21	NA	1	0.00239859	0.997601	NA	NA	0.00440335	0.01:0.01:0.01:0.01:6.89028:1	0(0:0:0)	-307.545	NA	NA	NA	infA
infA_Aco-infA_Akr	MA	NA	NA	NA	NA	231	47.6819	183.318	NA	0	NA	NA	NA	NA	NA	0.494186:0.463976:0.484815:0.479882:0.338803:1	0(0:0:0)	-300.687	NA	NA	NA	infA
infA_Aco-infA_Aox_1	MA	0.00634362	0.0299821	0.21158	0.192499	231	24.7998	206.2	NA	2	0.724847	1.27515	NA	NA	0.00888141	0.01:0.01:0.754274:0.155868:16.3246:1	0(0:0:0)	-313.967	NA	NA	NA	infA
infA_Aco-infA_Aox_2	MA	0.00634362	0.0299821	0.21158	0.192499	231	24.7998	206.2	NA	2	0.724847	1.27515	NA	NA	0.00888141	0.01:0.01:0.754274:0.155868:16.3246:1	0(0:0:0)	-313.967	NA	NA	NA	infA
infA_Aco-infA_Apu	MA	0.00492087	9.84e-05	50	0	231	24.7901	206.21	NA	1	0.00239859	0.997601	NA	NA	0.00440335	0.01:0.01:0.01:0.01:6.89028:1	0(0:0:0)	-307.545	NA	NA	NA	infA
infA_Aco-infA_Avi_1	MA	NA	NA	NA	NA	231	47.6819	183.318	NA	0	NA	NA	NA	NA	NA	0.494186:0.463976:0.484815:0.479882:0.338803:1	0(0:0:0)	-300.687	NA	NA	NA	infA
infA_Aco-infA_Avi_2	MA	NA	NA	NA	NA	231	47.6819	183.318	NA	0	NA	NA	NA	NA	NA	0.494186:0.463976:0.484815:0.479882:0.338803:1	0(0:0:0)	-300.687	NA	NA	NA	infA
infA_Aco-infA_Avi_3	MA	NA	NA	NA	NA	231	47.6819	183.318	NA	0	NA	NA	NA	NA	NA	0.494186:0.463976:0.484815:0.479882:0.338803:1	0(0:0:0)	-300.687	NA	NA	NA	infA
infA_Aco-infA_Avi_4	MA	NA	NA	NA	NA	231	47.6819	183.318	NA	0	NA	NA	NA	NA	NA	0.494186:0.463976:0.484815:0.479882:0.338803:1	0(0:0:0)	-300.687	NA	NA	NA	infA
infA_Aco-infA_Avi_6	MA	NA	NA	NA	NA	231	47.6819	183.318	NA	0	NA	NA	NA	NA	NA	0.494186:0.463976:0.484815:0.479882:0.338803:1	0(0:0:0)	-300.687	NA	NA	NA	infA
infA_Aco-infA_AviL_1	MA	NA	NA	NA	NA	231	47.6819	183.318	NA	0	NA	NA	NA	NA	NA	0.494186:0.463976:0.484815:0.479882:0.338803:1	0(0:0:0)	-300.687	NA	NA	NA	infA
infA_Aco-infA_AviL_2	MA	NA	NA	NA	NA	231	47.6819	183.318	NA	0	NA	NA	NA	NA	NA	0.494186:0.463976:0.484815:0.479882:0.338803:1	0(0:0:0)	-300.687	NA	NA	NA	infA
infA_Aco-infA_Aze	MA	0.00492087	9.84e-05	50	0	231	24.7901	206.21	NA	1	0.00239859	0.997601	NA	NA	0.00440335	0.01:0.01:0.01:0.01:6.89028:1	0(0:0:0)	-307.545	NA	NA	NA	infA
infA_Aco-infA_CBD	MA	7.68e-05	0.0768362	0.001	0	231	27.6357	203.364	NA	2	1.98539	0.01461	NA	NA	0.00925995	0.667588:2.61729:0.715107:0.715107:14.1745:1	0(0:0:0)	-309.249	NA	NA	NA	infA
infA_Aco-infA_JSR	MA	NA	NA	NA	NA	231	47.6819	183.318	NA	0	NA	NA	NA	NA	NA	0.494186:0.463976:0.484815:0.479882:0.338803:1	0(0:0:0)	-300.687	NA	NA	NA	infA
infA_Aco-infA_SR	MA	NA	NA	NA	NA	231	47.6819	183.318	NA	0	NA	NA	NA	NA	NA	0.494186:0.463976:0.484815:0.479882:0.338803:1	0(0:0:0)	-300.687	NA	NA	NA	infA
infA_Aka-infA_Akr	MA	0.00492087	9.84e-05	50	0	231	24.7901	206.21	NA	1	0.00239859	0.997601	NA	NA	0.00440335	0.01:0.01:0.01:0.01:6.89028:1	0(0:0:0)	-307.545	NA	NA	NA	infA
infA_Aka-infA_Aox_1	MA	3.32e-05	0.0332091	0.001	0	231	29.9111	201.089	NA	1	0.993322	0.00667798	NA	NA	0.004329	0.01:0.01:7.2158:6.54389:23.1197:1	0(0:0:0)	-305.92	NA	NA	NA	infA
infA_Aka-infA_Aox_2	MA	3.32e-05	0.0332091	0.001	0	231	29.9111	201.089	NA	1	0.993322	0.00667798	NA	NA	0.004329	0.01:0.01:7.2158:6.54389:23.1197:1	0(0:0:0)	-305.92	NA	NA	NA	infA
infA_Aka-infA_Apu	MA	NA	NA	NA	NA	231	47.506	183.494	NA	0	NA	NA	NA	NA	NA	0.496167:0.464732:0.48825:0.483453:0.333111:1	0(0:0:0)	-300.811	NA	NA	NA	infA
infA_Aka-infA_Avi_1	MA	0.00492087	9.84e-05	50	0	231	24.7901	206.21	NA	1	0.00239859	0.997601	NA	NA	0.00440335	0.01:0.01:0.01:0.01:6.89028:1	0(0:0:0)	-307.545	NA	NA	NA	infA
infA_Aka-infA_Avi_2	MA	0.00492087	9.84e-05	50	0	231	24.7901	206.21	NA	1	0.00239859	0.997601	NA	NA	0.00440335	0.01:0.01:0.01:0.01:6.89028:1	0(0:0:0)	-307.545	NA	NA	NA	infA
infA_Aka-infA_Avi_3	MA	0.00492087	9.84e-05	50	0	231	24.7901	206.21	NA	1	0.00239859	0.997601	NA	NA	0.00440335	0.01:0.01:0.01:0.01:6.89028:1	0(0:0:0)	-307.545	NA	NA	NA	infA
infA_Aka-infA_Avi_4	MA	0.00492087	9.84e-05	50	0	231	24.7901	206.21	NA	1	0.00239859	0.997601	NA	NA	0.00440335	0.01:0.01:0.01:0.01:6.89028:1	0(0:0:0)	-307.545	NA	NA	NA	infA
infA_Aka-infA_Avi_6	MA	0.00492087	9.84e-05	50	0	231	24.7901	206.21	NA	1	0.00239859	0.997601	NA	NA	0.00440335	0.01:0.01:0.01:0.01:6.89028:1	0(0:0:0)	-307.545	NA	NA	NA	infA
infA_Aka-infA_AviL_1	MA	0.00492087	9.84e-05	50	0	231	24.7901	206.21	NA	1	0.00239859	0.997601	NA	NA	0.00440335	0.01:0.01:0.01:0.01:6.89028:1	0(0:0:0)	-307.545	NA	NA	NA	infA
infA_Aka-infA_AviL_2	MA	0.00492087	9.84e-05	50	0	231	24.7901	206.21	NA	1	0.00239859	0.997601	NA	NA	0.00440335	0.01:0.01:0.01:0.01:6.89028:1	0(0:0:0)	-307.545	NA	NA	NA	infA
infA_Aka-infA_Aze	MA	NA	NA	NA	NA	231	47.506	183.494	NA	0	NA	NA	NA	NA	NA	0.496167:0.464732:0.48825:0.483453:0.333111:1	0(0:0:0)	-300.811	NA	NA	NA	infA
infA_Aka-infA_CBD	MA	0.00637575	0.0707316	0.09014	0.0378879	231	28.0182	202.982	NA	3	1.81485	1.18515	NA	NA	0.0141815	0.707746:1.98167:0.802202:0.802202:12.9292:1	0(0:0:0)	-316.672	NA	NA	NA	infA
infA_Aka-infA_JSR	MA	0.00492087	9.84e-05	50	0	231	24.7901	206.21	NA	1	0.00239859	0.997601	NA	NA	0.00440335	0.01:0.01:0.01:0.01:6.89028:1	0(0:0:0)	-307.545	NA	NA	NA	infA
infA_Aka-infA_SR	MA	0.00492087	9.84e-05	50	0	231	24.7901	206.21	NA	1	0.00239859	0.997601	NA	NA	0.00440335	0.01:0.01:0.01:0.01:6.89028:1	0(0:0:0)	-307.545	NA	NA	NA	infA
infA_Akr-infA_Aox_1	MA	0.00634362	0.0299821	0.21158	0.192499	231	24.7998	206.2	NA	2	0.724847	1.27515	NA	NA	0.00888141	0.01:0.01:0.754274:0.155868:16.3246:1	0(0:0:0)	-313.967	NA	NA	NA	infA
infA_Akr-infA_Aox_2	MA	0.00634362	0.0299821	0.21158	0.192499	231	24.7998	206.2	NA	2	0.724847	1.27515	NA	NA	0.00888141	0.01:0.01:0.754274:0.155868:16.3246:1	0(0:0:0)	-313.967	NA	NA	NA	infA
infA_Akr-infA_Apu	MA	0.00492087	9.84e-05	50	0	231	24.7901	206.21	NA	1	0.00239859	0.997601	NA	NA	0.00440335	0.01:0.01:0.01:0.01:6.89028:1	0(0:0:0)	-307.545	NA	NA	NA	infA
infA_Akr-infA_Avi_1	MA	NA	NA	NA	NA	231	47.6819	183.318	NA	0	NA	NA	NA	NA	NA	0.494186:0.463976:0.484815:0.479882:0.338803:1	0(0:0:0)	-300.687	NA	NA	NA	infA
infA_Akr-infA_Avi_2	MA	NA	NA	NA	NA	231	47.6819	183.318	NA	0	NA	NA	NA	NA	NA	0.494186:0.463976:0.484815:0.479882:0.338803:1	0(0:0:0)	-300.687	NA	NA	NA	infA
infA_Akr-infA_Avi_3	MA	NA	NA	NA	NA	231	47.6819	183.318	NA	0	NA	NA	NA	NA	NA	0.494186:0.463976:0.484815:0.479882:0.338803:1	0(0:0:0)	-300.687	NA	NA	NA	infA
infA_Akr-infA_Avi_4	MA	NA	NA	NA	NA	231	47.6819	183.318	NA	0	NA	NA	NA	NA	NA	0.494186:0.463976:0.484815:0.479882:0.338803:1	0(0:0:0)	-300.687	NA	NA	NA	infA
infA_Akr-infA_Avi_6	MA	NA	NA	NA	NA	231	47.6819	183.318	NA	0	NA	NA	NA	NA	NA	0.494186:0.463976:0.484815:0.479882:0.338803:1	0(0:0:0)	-300.687	NA	NA	NA	infA
infA_Akr-infA_AviL_1	MA	NA	NA	NA	NA	231	47.6819	183.318	NA	0	NA	NA	NA	NA	NA	0.494186:0.463976:0.484815:0.479882:0.338803:1	0(0:0:0)	-300.687	NA	NA	NA	infA
infA_Akr-infA_AviL_2	MA	NA	NA	NA	NA	231	47.6819	183.318	NA	0	NA	NA	NA	NA	NA	0.494186:0.463976:0.484815:0.479882:0.338803:1	0(0:0:0)	-300.687	NA	NA	NA	infA
infA_Akr-infA_Aze	MA	0.00492087	9.84e-05	50	0	231	24.7901	206.21	NA	1	0.00239859	0.997601	NA	NA	0.00440335	0.01:0.01:0.01:0.01:6.89028:1	0(0:0:0)	-307.545	NA	NA	NA	infA
infA_Akr-infA_CBD	MA	7.68e-05	0.0768362	0.001	0	231	27.6357	203.364	NA	2	1.98539	0.01461	NA	NA	0.00925995	0.667588:2.61729:0.715107:0.715107:14.1745:1	0(0:0:0)	-309.249	NA	NA	NA	infA
infA_Akr-infA_JSR	MA	NA	NA	NA	NA	231	47.6819	183.318	NA	0	NA	NA	NA	NA	NA	0.494186:0.463976:0.484815:0.479882:0.338803:1	0(0:0:0)	-300.687	NA	NA	NA	infA
infA_Akr-infA_SR	MA	NA	NA	NA	NA	231	47.6819	183.318	NA	0	NA	NA	NA	NA	NA	0.494186:0.463976:0.484815:0.479882:0.338803:1	0(0:0:0)	-300.687	NA	NA	NA	infA
infA_Aox_1-infA_Aox_2	MA	NA	NA	NA	NA	231	48.1596	182.84	NA	0	NA	NA	NA	NA	NA	0.494825:0.465273:0.486477:0.481711:0.332615:1	0(0:0:0)	-300.789	NA	NA	NA	infA
infA_Aox_1-infA_Apu	MA	3.32e-05	0.0332091	0.001	0	231	29.9111	201.089	NA	1	0.993322	0.00667798	NA	NA	0.004329	0.01:0.01:7.2158:6.54389:23.1197:1	0(0:0:0)	-305.92	NA	NA	NA	infA
infA_Aox_1-infA_Avi_1	MA	0.00634362	0.0299821	0.21158	0.192499	231	24.7998	206.2	NA	2	0.724847	1.27515	NA	NA	0.00888141	0.01:0.01:0.754274:0.155868:16.3246:1	0(0:0:0)	-313.967	NA	NA	NA	infA
infA_Aox_1-infA_Avi_2	MA	0.00634362	0.0299821	0.21158	0.192499	231	24.7998	206.2	NA	2	0.724847	1.27515	NA	NA	0.00888141	0.01:0.01:0.754274:0.155868:16.3246:1	0(0:0:0)	-313.967	NA	NA	NA	infA
infA_Aox_1-infA_Avi_3	MA	0.00634362	0.0299821	0.21158	0.192499	231	24.7998	206.2	NA	2	0.724847	1.27515	NA	NA	0.00888141	0.01:0.01:0.754274:0.155868:16.3246:1	0(0:0:0)	-313.967	NA	NA	NA	infA
infA_Aox_1-infA_Avi_4	MA	0.00634362	0.0299821	0.21158	0.192499	231	24.7998	206.2	NA	2	0.724847	1.27515	NA	NA	0.00888141	0.01:0.01:0.754274:0.155868:16.3246:1	0(0:0:0)	-313.967	NA	NA	NA	infA
infA_Aox_1-infA_Avi_6	MA	0.00634362	0.0299821	0.21158	0.192499	231	24.7998	206.2	NA	2	0.724847	1.27515	NA	NA	0.00888141	0.01:0.01:0.754274:0.155868:16.3246:1	0(0:0:0)	-313.967	NA	NA	NA	infA
infA_Aox_1-infA_AviL_1	MA	0.00634362	0.0299821	0.21158	0.192499	231	24.7998	206.2	NA	2	0.724847	1.27515	NA	NA	0.00888141	0.01:0.01:0.754274:0.155868:16.3246:1	0(0:0:0)	-313.967	NA	NA	NA	infA
infA_Aox_1-infA_AviL_2	MA	0.00634362	0.0299821	0.21158	0.192499	231	24.7998	206.2	NA	2	0.724847	1.27515	NA	NA	0.00888141	0.01:0.01:0.754274:0.155868:16.3246:1	0(0:0:0)	-313.967	NA	NA	NA	infA
infA_Aox_1-infA_Aze	MA	3.32e-05	0.0332091	0.001	0	231	29.9111	201.089	NA	1	0.993322	0.00667798	NA	NA	0.004329	0.01:0.01:7.2158:6.54389:23.1197:1	0(0:0:0)	-305.92	NA	NA	NA	infA
infA_Aox_1-infA_CBD	MA	0.00697868	0.10933	0.0638312	0.00532387	231	27.2799	203.72	NA	4	2.70879	1.29121	NA	NA	0.0190659	0.396852:1.35379:1.31068:0.620138:14.67:1	0(0:0:0)	-320.815	NA	NA	NA	infA
infA_Aox_1-infA_JSR	MA	0.00634362	0.0299821	0.21158	0.192499	231	24.7998	206.2	NA	2	0.724847	1.27515	NA	NA	0.00888141	0.01:0.01:0.754274:0.155868:16.3246:1	0(0:0:0)	-313.967	NA	NA	NA	infA
infA_Aox_1-infA_SR	MA	0.00634362	0.0299821	0.21158	0.192499	231	24.7998	206.2	NA	2	0.724847	1.27515	NA	NA	0.00888141	0.01:0.01:0.754274:0.155868:16.3246:1	0(0:0:0)	-313.967	NA	NA	NA	infA
infA_Aox_2-infA_Apu	MA	3.32e-05	0.0332091	0.001	0	231	29.9111	201.089	NA	1	0.993322	0.00667798	NA	NA	0.004329	0.01:0.01:7.2158:6.54389:23.1197:1	0(0:0:0)	-305.92	NA	NA	NA	infA
infA_Aox_2-infA_Avi_1	MA	0.00634362	0.0299821	0.21158	0.192499	231	24.7998	206.2	NA	2	0.724847	1.27515	NA	NA	0.00888141	0.01:0.01:0.754274:0.155868:16.3246:1	0(0:0:0)	-313.967	NA	NA	NA	infA
infA_Aox_2-infA_Avi_2	MA	0.00634362	0.0299821	0.21158	0.192499	231	24.7998	206.2	NA	2	0.724847	1.27515	NA	NA	0.00888141	0.01:0.01:0.754274:0.155868:16.3246:1	0(0:0:0)	-313.967	NA	NA	NA	infA
infA_Aox_2-infA_Avi_3	MA	0.00634362	0.0299821	0.21158	0.192499	231	24.7998	206.2	NA	2	0.724847	1.27515	NA	NA	0.00888141	0.01:0.01:0.754274:0.155868:16.3246:1	0(0:0:0)	-313.967	NA	NA	NA	infA
infA_Aox_2-infA_Avi_4	MA	0.00634362	0.0299821	0.21158	0.192499	231	24.7998	206.2	NA	2	0.724847	1.27515	NA	NA	0.00888141	0.01:0.01:0.754274:0.155868:16.3246:1	0(0:0:0)	-313.967	NA	NA	NA	infA
infA_Aox_2-infA_Avi_6	MA	0.00634362	0.0299821	0.21158	0.192499	231	24.7998	206.2	NA	2	0.724847	1.27515	NA	NA	0.00888141	0.01:0.01:0.754274:0.155868:16.3246:1	0(0:0:0)	-313.967	NA	NA	NA	infA
infA_Aox_2-infA_AviL_1	MA	0.00634362	0.0299821	0.21158	0.192499	231	24.7998	206.2	NA	2	0.724847	1.27515	NA	NA	0.00888141	0.01:0.01:0.754274:0.155868:16.3246:1	0(0:0:0)	-313.967	NA	NA	NA	infA
infA_Aox_2-infA_AviL_2	MA	0.00634362	0.0299821	0.21158	0.192499	231	24.7998	206.2	NA	2	0.724847	1.27515	NA	NA	0.00888141	0.01:0.01:0.754274:0.155868:16.3246:1	0(0:0:0)	-313.967	NA	NA	NA	infA
infA_Aox_2-infA_Aze	MA	3.32e-05	0.0332091	0.001	0	231	29.9111	201.089	NA	1	0.993322	0.00667798	NA	NA	0.004329	0.01:0.01:7.2158:6.54389:23.1197:1	0(0:0:0)	-305.92	NA	NA	NA	infA
infA_Aox_2-infA_CBD	MA	0.00697868	0.10933	0.0638312	0.00532387	231	27.2799	203.72	NA	4	2.70879	1.29121	NA	NA	0.0190659	0.396852:1.35379:1.31068:0.620138:14.67:1	0(0:0:0)	-320.815	NA	NA	NA	infA
infA_Aox_2-infA_JSR	MA	0.00634362	0.0299821	0.21158	0.192499	231	24.7998	206.2	NA	2	0.724847	1.27515	NA	NA	0.00888141	0.01:0.01:0.754274:0.155868:16.3246:1	0(0:0:0)	-313.967	NA	NA	NA	infA
infA_Aox_2-infA_SR	MA	0.00634362	0.0299821	0.21158	0.192499	231	24.7998	206.2	NA	2	0.724847	1.27515	NA	NA	0.00888141	0.01:0.01:0.754274:0.155868:16.3246:1	0(0:0:0)	-313.967	NA	NA	NA	infA
infA_Apu-infA_Avi_1	MA	0.00492087	9.84e-05	50	0	231	24.7901	206.21	NA	1	0.00239859	0.997601	NA	NA	0.00440335	0.01:0.01:0.01:0.01:6.89028:1	0(0:0:0)	-307.545	NA	NA	NA	infA
infA_Apu-infA_Avi_2	MA	0.00492087	9.84e-05	50	0	231	24.7901	206.21	NA	1	0.00239859	0.997601	NA	NA	0.00440335	0.01:0.01:0.01:0.01:6.89028:1	0(0:0:0)	-307.545	NA	NA	NA	infA
infA_Apu-infA_Avi_3	MA	0.00492087	9.84e-05	50	0	231	24.7901	206.21	NA	1	0.00239859	0.997601	NA	NA	0.00440335	0.01:0.01:0.01:0.01:6.89028:1	0(0:0:0)	-307.545	NA	NA	NA	infA
infA_Apu-infA_Avi_4	MA	0.00492087	9.84e-05	50	0	231	24.7901	206.21	NA	1	0.00239859	0.997601	NA	NA	0.00440335	0.01:0.01:0.01:0.01:6.89028:1	0(0:0:0)	-307.545	NA	NA	NA	infA
infA_Apu-infA_Avi_6	MA	0.00492087	9.84e-05	50	0	231	24.7901	206.21	NA	1	0.00239859	0.997601	NA	NA	0.00440335	0.01:0.01:0.01:0.01:6.89028:1	0(0:0:0)	-307.545	NA	NA	NA	infA
infA_Apu-infA_AviL_1	MA	0.00492087	9.84e-05	50	0	231	24.7901	206.21	NA	1	0.00239859	0.997601	NA	NA	0.00440335	0.01:0.01:0.01:0.01:6.89028:1	0(0:0:0)	-307.545	NA	NA	NA	infA
infA_Apu-infA_AviL_2	MA	0.00492087	9.84e-05	50	0	231	24.7901	206.21	NA	1	0.00239859	0.997601	NA	NA	0.00440335	0.01:0.01:0.01:0.01:6.89028:1	0(0:0:0)	-307.545	NA	NA	NA	infA
infA_Apu-infA_Aze	MA	NA	NA	NA	NA	231	47.506	183.494	NA	0	NA	NA	NA	NA	NA	0.496167:0.464732:0.48825:0.483453:0.333111:1	0(0:0:0)	-300.811	NA	NA	NA	infA
infA_Apu-infA_CBD	MA	0.00637575	0.0707316	0.09014	0.0378879	231	28.0182	202.982	NA	3	1.81485	1.18515	NA	NA	0.0141815	0.707746:1.98167:0.802202:0.802202:12.9292:1	0(0:0:0)	-316.672	NA	NA	NA	infA
infA_Apu-infA_JSR	MA	0.00492087	9.84e-05	50	0	231	24.7901	206.21	NA	1	0.00239859	0.997601	NA	NA	0.00440335	0.01:0.01:0.01:0.01:6.89028:1	0(0:0:0)	-307.545	NA	NA	NA	infA
infA_Apu-infA_SR	MA	0.00492087	9.84e-05	50	0	231	24.7901	206.21	NA	1	0.00239859	0.997601	NA	NA	0.00440335	0.01:0.01:0.01:0.01:6.89028:1	0(0:0:0)	-307.545	NA	NA	NA	infA
infA_Avi_1-infA_Avi_2	MA	NA	NA	NA	NA	231	47.6819	183.318	NA	0	NA	NA	NA	NA	NA	0.494186:0.463976:0.484815:0.479882:0.338803:1	0(0:0:0)	-300.687	NA	NA	NA	infA
infA_Avi_1-infA_Avi_3	MA	NA	NA	NA	NA	231	47.6819	183.318	NA	0	NA	NA	NA	NA	NA	0.494186:0.463976:0.484815:0.479882:0.338803:1	0(0:0:0)	-300.687	NA	NA	NA	infA
infA_Avi_1-infA_Avi_4	MA	NA	NA	NA	NA	231	47.6819	183.318	NA	0	NA	NA	NA	NA	NA	0.494186:0.463976:0.484815:0.479882:0.338803:1	0(0:0:0)	-300.687	NA	NA	NA	infA
infA_Avi_1-infA_Avi_6	MA	NA	NA	NA	NA	231	47.6819	183.318	NA	0	NA	NA	NA	NA	NA	0.494186:0.463976:0.484815:0.479882:0.338803:1	0(0:0:0)	-300.687	NA	NA	NA	infA
infA_Avi_1-infA_AviL_1	MA	NA	NA	NA	NA	231	47.6819	183.318	NA	0	NA	NA	NA	NA	NA	0.494186:0.463976:0.484815:0.479882:0.338803:1	0(0:0:0)	-300.687	NA	NA	NA	infA
infA_Avi_1-infA_AviL_2	MA	NA	NA	NA	NA	231	47.6819	183.318	NA	0	NA	NA	NA	NA	NA	0.494186:0.463976:0.484815:0.479882:0.338803:1	0(0:0:0)	-300.687	NA	NA	NA	infA
infA_Avi_1-infA_Aze	MA	0.00492087	9.84e-05	50	0	231	24.7901	206.21	NA	1	0.00239859	0.997601	NA	NA	0.00440335	0.01:0.01:0.01:0.01:6.89028:1	0(0:0:0)	-307.545	NA	NA	NA	infA
infA_Avi_1-infA_CBD	MA	7.68e-05	0.0768362	0.001	0	231	27.6357	203.364	NA	2	1.98539	0.01461	NA	NA	0.00925995	0.667588:2.61729:0.715107:0.715107:14.1745:1	0(0:0:0)	-309.249	NA	NA	NA	infA
infA_Avi_1-infA_JSR	MA	NA	NA	NA	NA	231	47.6819	183.318	NA	0	NA	NA	NA	NA	NA	0.494186:0.463976:0.484815:0.479882:0.338803:1	0(0:0:0)	-300.687	NA	NA	NA	infA
infA_Avi_1-infA_SR	MA	NA	NA	NA	NA	231	47.6819	183.318	NA	0	NA	NA	NA	NA	NA	0.494186:0.463976:0.484815:0.479882:0.338803:1	0(0:0:0)	-300.687	NA	NA	NA	infA
infA_Avi_2-infA_Avi_3	MA	NA	NA	NA	NA	231	47.6819	183.318	NA	0	NA	NA	NA	NA	NA	0.494186:0.463976:0.484815:0.479882:0.338803:1	0(0:0:0)	-300.687	NA	NA	NA	infA
infA_Avi_2-infA_Avi_4	MA	NA	NA	NA	NA	231	47.6819	183.318	NA	0	NA	NA	NA	NA	NA	0.494186:0.463976:0.484815:0.479882:0.338803:1	0(0:0:0)	-300.687	NA	NA	NA	infA
infA_Avi_2-infA_Avi_6	MA	NA	NA	NA	NA	231	47.6819	183.318	NA	0	NA	NA	NA	NA	NA	0.494186:0.463976:0.484815:0.479882:0.338803:1	0(0:0:0)	-300.687	NA	NA	NA	infA
infA_Avi_2-infA_AviL_1	MA	NA	NA	NA	NA	231	47.6819	183.318	NA	0	NA	NA	NA	NA	NA	0.494186:0.463976:0.484815:0.479882:0.338803:1	0(0:0:0)	-300.687	NA	NA	NA	infA
infA_Avi_2-infA_AviL_2	MA	NA	NA	NA	NA	231	47.6819	183.318	NA	0	NA	NA	NA	NA	NA	0.494186:0.463976:0.484815:0.479882:0.338803:1	0(0:0:0)	-300.687	NA	NA	NA	infA
infA_Avi_2-infA_Aze	MA	0.00492087	9.84e-05	50	0	231	24.7901	206.21	NA	1	0.00239859	0.997601	NA	NA	0.00440335	0.01:0.01:0.01:0.01:6.89028:1	0(0:0:0)	-307.545	NA	NA	NA	infA
infA_Avi_2-infA_CBD	MA	7.68e-05	0.0768362	0.001	0	231	27.6357	203.364	NA	2	1.98539	0.01461	NA	NA	0.00925995	0.667588:2.61729:0.715107:0.715107:14.1745:1	0(0:0:0)	-309.249	NA	NA	NA	infA
infA_Avi_2-infA_JSR	MA	NA	NA	NA	NA	231	47.6819	183.318	NA	0	NA	NA	NA	NA	NA	0.494186:0.463976:0.484815:0.479882:0.338803:1	0(0:0:0)	-300.687	NA	NA	NA	infA
infA_Avi_2-infA_SR	MA	NA	NA	NA	NA	231	47.6819	183.318	NA	0	NA	NA	NA	NA	NA	0.494186:0.463976:0.484815:0.479882:0.338803:1	0(0:0:0)	-300.687	NA	NA	NA	infA
infA_Avi_3-infA_Avi_4	MA	NA	NA	NA	NA	231	47.6819	183.318	NA	0	NA	NA	NA	NA	NA	0.494186:0.463976:0.484815:0.479882:0.338803:1	0(0:0:0)	-300.687	NA	NA	NA	infA
infA_Avi_3-infA_Avi_6	MA	NA	NA	NA	NA	231	47.6819	183.318	NA	0	NA	NA	NA	NA	NA	0.494186:0.463976:0.484815:0.479882:0.338803:1	0(0:0:0)	-300.687	NA	NA	NA	infA
infA_Avi_3-infA_AviL_1	MA	NA	NA	NA	NA	231	47.6819	183.318	NA	0	NA	NA	NA	NA	NA	0.494186:0.463976:0.484815:0.479882:0.338803:1	0(0:0:0)	-300.687	NA	NA	NA	infA
infA_Avi_3-infA_AviL_2	MA	NA	NA	NA	NA	231	47.6819	183.318	NA	0	NA	NA	NA	NA	NA	0.494186:0.463976:0.484815:0.479882:0.338803:1	0(0:0:0)	-300.687	NA	NA	NA	infA
infA_Avi_3-infA_Aze	MA	0.00492087	9.84e-05	50	0	231	24.7901	206.21	NA	1	0.00239859	0.997601	NA	NA	0.00440335	0.01:0.01:0.01:0.01:6.89028:1	0(0:0:0)	-307.545	NA	NA	NA	infA
infA_Avi_3-infA_CBD	MA	7.68e-05	0.0768362	0.001	0	231	27.6357	203.364	NA	2	1.98539	0.01461	NA	NA	0.00925995	0.667588:2.61729:0.715107:0.715107:14.1745:1	0(0:0:0)	-309.249	NA	NA	NA	infA
infA_Avi_3-infA_JSR	MA	NA	NA	NA	NA	231	47.6819	183.318	NA	0	NA	NA	NA	NA	NA	0.494186:0.463976:0.484815:0.479882:0.338803:1	0(0:0:0)	-300.687	NA	NA	NA	infA
infA_Avi_3-infA_SR	MA	NA	NA	NA	NA	231	47.6819	183.318	NA	0	NA	NA	NA	NA	NA	0.494186:0.463976:0.484815:0.479882:0.338803:1	0(0:0:0)	-300.687	NA	NA	NA	infA
infA_Avi_4-infA_Avi_6	MA	NA	NA	NA	NA	231	47.6819	183.318	NA	0	NA	NA	NA	NA	NA	0.494186:0.463976:0.484815:0.479882:0.338803:1	0(0:0:0)	-300.687	NA	NA	NA	infA
infA_Avi_4-infA_AviL_1	MA	NA	NA	NA	NA	231	47.6819	183.318	NA	0	NA	NA	NA	NA	NA	0.494186:0.463976:0.484815:0.479882:0.338803:1	0(0:0:0)	-300.687	NA	NA	NA	infA
infA_Avi_4-infA_AviL_2	MA	NA	NA	NA	NA	231	47.6819	183.318	NA	0	NA	NA	NA	NA	NA	0.494186:0.463976:0.484815:0.479882:0.338803:1	0(0:0:0)	-300.687	NA	NA	NA	infA
infA_Avi_4-infA_Aze	MA	0.00492087	9.84e-05	50	0	231	24.7901	206.21	NA	1	0.00239859	0.997601	NA	NA	0.00440335	0.01:0.01:0.01:0.01:6.89028:1	0(0:0:0)	-307.545	NA	NA	NA	infA
infA_Avi_4-infA_CBD	MA	7.68e-05	0.0768362	0.001	0	231	27.6357	203.364	NA	2	1.98539	0.01461	NA	NA	0.00925995	0.667588:2.61729:0.715107:0.715107:14.1745:1	0(0:0:0)	-309.249	NA	NA	NA	infA
infA_Avi_4-infA_JSR	MA	NA	NA	NA	NA	231	47.6819	183.318	NA	0	NA	NA	NA	NA	NA	0.494186:0.463976:0.484815:0.479882:0.338803:1	0(0:0:0)	-300.687	NA	NA	NA	infA
infA_Avi_4-infA_SR	MA	NA	NA	NA	NA	231	47.6819	183.318	NA	0	NA	NA	NA	NA	NA	0.494186:0.463976:0.484815:0.479882:0.338803:1	0(0:0:0)	-300.687	NA	NA	NA	infA
infA_Avi_6-infA_AviL_1	MA	NA	NA	NA	NA	231	47.6819	183.318	NA	0	NA	NA	NA	NA	NA	0.494186:0.463976:0.484815:0.479882:0.338803:1	0(0:0:0)	-300.687	NA	NA	NA	infA
infA_Avi_6-infA_AviL_2	MA	NA	NA	NA	NA	231	47.6819	183.318	NA	0	NA	NA	NA	NA	NA	0.494186:0.463976:0.484815:0.479882:0.338803:1	0(0:0:0)	-300.687	NA	NA	NA	infA
infA_Avi_6-infA_Aze	MA	0.00492087	9.84e-05	50	0	231	24.7901	206.21	NA	1	0.00239859	0.997601	NA	NA	0.00440335	0.01:0.01:0.01:0.01:6.89028:1	0(0:0:0)	-307.545	NA	NA	NA	infA
infA_Avi_6-infA_CBD	MA	7.68e-05	0.0768362	0.001	0	231	27.6357	203.364	NA	2	1.98539	0.01461	NA	NA	0.00925995	0.667588:2.61729:0.715107:0.715107:14.1745:1	0(0:0:0)	-309.249	NA	NA	NA	infA
infA_Avi_6-infA_JSR	MA	NA	NA	NA	NA	231	47.6819	183.318	NA	0	NA	NA	NA	NA	NA	0.494186:0.463976:0.484815:0.479882:0.338803:1	0(0:0:0)	-300.687	NA	NA	NA	infA
infA_Avi_6-infA_SR	MA	NA	NA	NA	NA	231	47.6819	183.318	NA	0	NA	NA	NA	NA	NA	0.494186:0.463976:0.484815:0.479882:0.338803:1	0(0:0:0)	-300.687	NA	NA	NA	infA
infA_AviL_1-infA_AviL_2	MA	NA	NA	NA	NA	231	47.6819	183.318	NA	0	NA	NA	NA	NA	NA	0.494186:0.463976:0.484815:0.479882:0.338803:1	0(0:0:0)	-300.687	NA	NA	NA	infA
infA_AviL_1-infA_Aze	MA	0.00492087	9.84e-05	50	0	231	24.7901	206.21	NA	1	0.00239859	0.997601	NA	NA	0.00440335	0.01:0.01:0.01:0.01:6.89028:1	0(0:0:0)	-307.545	NA	NA	NA	infA
infA_AviL_1-infA_CBD	MA	7.68e-05	0.0768362	0.001	0	231	27.6357	203.364	NA	2	1.98539	0.01461	NA	NA	0.00925995	0.667588:2.61729:0.715107:0.715107:14.1745:1	0(0:0:0)	-309.249	NA	NA	NA	infA
infA_AviL_1-infA_JSR	MA	NA	NA	NA	NA	231	47.6819	183.318	NA	0	NA	NA	NA	NA	NA	0.494186:0.463976:0.484815:0.479882:0.338803:1	0(0:0:0)	-300.687	NA	NA	NA	infA
infA_AviL_1-infA_SR	MA	NA	NA	NA	NA	231	47.6819	183.318	NA	0	NA	NA	NA	NA	NA	0.494186:0.463976:0.484815:0.479882:0.338803:1	0(0:0:0)	-300.687	NA	NA	NA	infA
infA_AviL_2-infA_Aze	MA	0.00492087	9.84e-05	50	0	231	24.7901	206.21	NA	1	0.00239859	0.997601	NA	NA	0.00440335	0.01:0.01:0.01:0.01:6.89028:1	0(0:0:0)	-307.545	NA	NA	NA	infA
infA_AviL_2-infA_CBD	MA	7.68e-05	0.0768362	0.001	0	231	27.6357	203.364	NA	2	1.98539	0.01461	NA	NA	0.00925995	0.667588:2.61729:0.715107:0.715107:14.1745:1	0(0:0:0)	-309.249	NA	NA	NA	infA
infA_AviL_2-infA_JSR	MA	NA	NA	NA	NA	231	47.6819	183.318	NA	0	NA	NA	NA	NA	NA	0.494186:0.463976:0.484815:0.479882:0.338803:1	0(0:0:0)	-300.687	NA	NA	NA	infA
infA_AviL_2-infA_SR	MA	NA	NA	NA	NA	231	47.6819	183.318	NA	0	NA	NA	NA	NA	NA	0.494186:0.463976:0.484815:0.479882:0.338803:1	0(0:0:0)	-300.687	NA	NA	NA	infA
infA_Aze-infA_CBD	MA	0.00637575	0.0707316	0.09014	0.0378879	231	28.0182	202.982	NA	3	1.81485	1.18515	NA	NA	0.0141815	0.707746:1.98167:0.802202:0.802202:12.9292:1	0(0:0:0)	-316.672	NA	NA	NA	infA
infA_Aze-infA_JSR	MA	0.00492087	9.84e-05	50	0	231	24.7901	206.21	NA	1	0.00239859	0.997601	NA	NA	0.00440335	0.01:0.01:0.01:0.01:6.89028:1	0(0:0:0)	-307.545	NA	NA	NA	infA
infA_Aze-infA_SR	MA	0.00492087	9.84e-05	50	0	231	24.7901	206.21	NA	1	0.00239859	0.997601	NA	NA	0.00440335	0.01:0.01:0.01:0.01:6.89028:1	0(0:0:0)	-307.545	NA	NA	NA	infA
infA_CBD-infA_JSR	MA	7.68e-05	0.0768362	0.001	0	231	27.6357	203.364	NA	2	1.98539	0.01461	NA	NA	0.00925995	0.667588:2.61729:0.715107:0.715107:14.1745:1	0(0:0:0)	-309.249	NA	NA	NA	infA
infA_CBD-infA_SR	MA	7.68e-05	0.0768362	0.001	0	231	27.6357	203.364	NA	2	1.98539	0.01461	NA	NA	0.00925995	0.667588:2.61729:0.715107:0.715107:14.1745:1	0(0:0:0)	-309.249	NA	NA	NA	infA
infA_JSR-infA_SR	MA	NA	NA	NA	NA	231	47.6819	183.318	NA	0	NA	NA	NA	NA	NA	0.494186:0.463976:0.484815:0.479882:0.338803:1	0(0:0:0)	-300.687	NA	NA	NA	infA
matK_Aco-matK_Aka	MA	0.00922965	0.0378638	0.243759	0.00173182	1545	279.51	1265.49	NA	21	9.98274	11.0173	NA	NA	0.0144099	1.63403:1.6467:1.14044:1.22789:0.282855:1	0(0:0:0)	-2083.93	NA	NA	NA	matK
matK_Aco-matK_Akr	MA	NA	NA	NA	NA	1545	217.446	1327.55	NA	0	NA	NA	NA	NA	NA	0.398635:0.313755:0.529993:0.514461:0.380497:1	0(0:0:0)	-1946.4	NA	NA	NA	matK
matK_Aco-matK_Aox_1	MA	0.0112475	0.0393861	0.285571	0.00208735	1545	290.408	1254.59	NA	24	10.7445	13.2555	NA	NA	0.0165366	2.1653:1.9734:1.36734:1.45927:0.312568:1	0(0:0:0)	-2098.1	NA	NA	NA	matK
matK_Aco-matK_Aox_2	MA	0.0112475	0.0393861	0.285571	0.00208735	1545	290.408	1254.59	NA	24	10.7445	13.2555	NA	NA	0.0165366	2.1653:1.9734:1.36734:1.45927:0.312568:1	0(0:0:0)	-2098.1	NA	NA	NA	matK
matK_Aco-matK_Apu	MA	0.0099722	0.0390184	0.255577	0.000506729	1545	274.363	1270.64	NA	22	10.0749	11.9251	NA	NA	0.0151303	1.52524:1.40365:1.02474:1.11927:0.405191:1	0(0:0:0)	-2090.33	NA	NA	NA	matK
matK_Aco-matK_Avi_1	MA	0.00196055	0.00904062	0.21686	0.0536511	1545	301.414	1243.59	NA	5	2.6389	2.3611	NA	NA	0.0033418	25.2338:30:20.0742:20.0742:0.01:1	0(0:0:0)	-1981.71	NA	NA	NA	matK
matK_Aco-matK_Avi_2	MA	0.00180748	0.0110685	0.163299	0.0344841	1545	255.779	1289.22	NA	5	2.7426	2.2574	NA	NA	0.00334067	4.74424:8.56265:4.11544:4.11544:7.45041:1	0(0:0:0)	-1983.11	NA	NA	NA	matK
matK_Aco-matK_Avi_3	MA	0.00180748	0.0110685	0.163299	0.0344841	1545	255.779	1289.22	NA	5	2.7426	2.2574	NA	NA	0.00334067	4.74424:8.56265:4.11544:4.11544:7.45041:1	0(0:0:0)	-1983.11	NA	NA	NA	matK
matK_Aco-matK_Avi_4	MA	0.00180748	0.0110685	0.163299	0.0344841	1545	255.779	1289.22	NA	5	2.7426	2.2574	NA	NA	0.00334067	4.74424:8.56265:4.11544:4.11544:7.45041:1	0(0:0:0)	-1983.11	NA	NA	NA	matK
matK_Aco-matK_Avi_6	MA	0.00180748	0.0110685	0.163299	0.0344841	1545	255.779	1289.22	NA	5	2.7426	2.2574	NA	NA	0.00334067	4.74424:8.56265:4.11544:4.11544:7.45041:1	0(0:0:0)	-1983.11	NA	NA	NA	matK
matK_Aco-matK_AviL_1	MA	0.00180748	0.0110685	0.163299	0.0344841	1545	255.779	1289.22	NA	5	2.7426	2.2574	NA	NA	0.00334067	4.74424:8.56265:4.11544:4.11544:7.45041:1	0(0:0:0)	-1983.11	NA	NA	NA	matK
matK_Aco-matK_AviL_2	MA	0.00180748	0.0110685	0.163299	0.0344841	1545	255.779	1289.22	NA	5	2.7426	2.2574	NA	NA	0.00334067	4.74424:8.56265:4.11544:4.11544:7.45041:1	0(0:0:0)	-1983.11	NA	NA	NA	matK
matK_Aco-matK_Aze	MA	0.00848016	0.0365543	0.231988	0.00136092	1545	287.611	1257.39	NA	20	9.92943	10.0706	NA	NA	0.0137063	1.90775:1.92721:1.24514:1.34213:0.190957:1	0(0:0:0)	-2076.87	NA	NA	NA	matK
matK_Aco-matK_CBD	MA	0.0132306	0.0353186	0.374607	0.0153415	1545	258.556	1286.44	NA	25	8.72951	16.2705	NA	NA	0.016927	0.756308:0.828987:0.55691:0.745771:0.0918024:1	0(0:0:0)	-2104.78	NA	NA	NA	matK
matK_Aco-matK_JSR	MA	0.0083742	0.0428849	0.195271	0.000216448	1545	231.127	1313.87	NA	20	9.47846	10.5215	NA	NA	0.0135369	0.405585:0.420764:0.304714:0.494001:0.08754:1	0(0:0:0)	-2072.68	NA	NA	NA	matK
matK_Aco-matK_SR	MA	0.00196055	0.00904062	0.21686	0.0536511	1545	301.414	1243.59	NA	5	2.6389	2.3611	NA	NA	0.0033418	25.2338:30:20.0742:20.0742:0.01:1	0(0:0:0)	-1981.71	NA	NA	NA	matK
matK_Aka-matK_Akr	MA	0.00922965	0.0378638	0.243759	0.00173182	1545	279.51	1265.49	NA	21	9.98274	11.0173	NA	NA	0.0144099	1.63403:1.6467:1.14044:1.22789:0.282855:1	0(0:0:0)	-2083.93	NA	NA	NA	matK
matK_Aka-matK_Aox_1	MA	0.00199761	0.008711	0.22932	0.0578721	1545	310.142	1234.86	NA	5	2.61362	2.38638	NA	NA	0.00334525	29.9932:29.8641:22.0479:22.0479:0.01:1	0(0:0:0)	-1989.8	NA	NA	NA	matK
matK_Aka-matK_Aox_2	MA	0.00199761	0.008711	0.22932	0.0578721	1545	310.142	1234.86	NA	5	2.61362	2.38638	NA	NA	0.00334525	29.9932:29.8641:22.0479:22.0479:0.01:1	0(0:0:0)	-1989.8	NA	NA	NA	matK
matK_Aka-matK_Apu	MA	0.000861036	0.00870578	0.0989039	0.0569745	1545	231.165	1313.84	NA	3	1.92046	1.07954	NA	NA	0.00203478	3.0566:3.3901:2.69695:2.69695:8.12015:1	0(0:0:0)	-1978.53	NA	NA	NA	matK
matK_Aka-matK_Avi_1	MA	0.00741634	0.042893	0.172903	3.5e-05	1545	282.424	1262.58	NA	20	11.2805	8.71946	NA	NA	0.0139014	1.56231:1.04286:0.65661:0.828219:0.522388:1	0(0:0:0)	-2073.2	NA	NA	NA	matK
matK_Aka-matK_Avi_2	MA	0.00726122	0.0456324	0.159124	1.99e-05	1545	267.938	1277.06	NA	20	11.3738	8.62619	NA	NA	0.0139157	1.21003:0.889817:0.614409:0.770356:0.607299:1	0(0:0:0)	-2075.3	NA	NA	NA	matK
matK_Aka-matK_Avi_3	MA	0.00726122	0.0456324	0.159124	1.99e-05	1545	267.938	1277.06	NA	20	11.3738	8.62619	NA	NA	0.0139157	1.21003:0.889817:0.614409:0.770356:0.607299:1	0(0:0:0)	-2075.3	NA	NA	NA	matK
matK_Aka-matK_Avi_4	MA	0.00726122	0.0456324	0.159124	1.99e-05	1545	267.938	1277.06	NA	20	11.3738	8.62619	NA	NA	0.0139157	1.21003:0.889817:0.614409:0.770356:0.607299:1	0(0:0:0)	-2075.3	NA	NA	NA	matK
matK_Aka-matK_Avi_6	MA	0.00726122	0.0456324	0.159124	1.99e-05	1545	267.938	1277.06	NA	20	11.3738	8.62619	NA	NA	0.0139157	1.21003:0.889817:0.614409:0.770356:0.607299:1	0(0:0:0)	-2075.3	NA	NA	NA	matK
matK_Aka-matK_AviL_1	MA	0.00726122	0.0456324	0.159124	1.99e-05	1545	267.938	1277.06	NA	20	11.3738	8.62619	NA	NA	0.0139157	1.21003:0.889817:0.614409:0.770356:0.607299:1	0(0:0:0)	-2075.3	NA	NA	NA	matK
matK_Aka-matK_AviL_2	MA	0.00726122	0.0456324	0.159124	1.99e-05	1545	267.938	1277.06	NA	20	11.3738	8.62619	NA	NA	0.0139157	1.21003:0.889817:0.614409:0.770356:0.607299:1	0(0:0:0)	-2075.3	NA	NA	NA	matK
matK_Aka-matK_Aze	MA	0.00071175	2.07e-05	34.3452	0	1545	130.777	1414.22	NA	1	0.00268522	0.997315	NA	NA	0.000653258	0.01:0.01:0.01:0.01:7.91283:1	0(0:0:0)	-1960.12	NA	NA	NA	matK
matK_Aka-matK_CBD	MA	0.0105574	0.0439383	0.240278	0.00021315	1545	267.107	1277.89	NA	24	11.1652	12.8348	NA	NA	0.0163284	0.91708:0.851748:0.639157:0.704694:0.153552:1	0(0:0:0)	-2104.62	NA	NA	NA	matK
matK_Aka-matK_JSR	MA	0.0059945	0.0518713	0.115565	2.53e-06	1545	237.855	1307.15	NA	19	11.6201	7.37987	NA	NA	0.0130573	0.501082:0.358139:0.269964:0.384174:0.231369:1	0(0:0:0)	-2070.73	NA	NA	NA	matK
matK_Aka-matK_SR	MA	0.00741634	0.042893	0.172903	3.5e-05	1545	282.424	1262.58	NA	20	11.2805	8.71946	NA	NA	0.0139014	1.56231:1.04286:0.65661:0.828219:0.522388:1	0(0:0:0)	-2073.2	NA	NA	NA	matK
matK_Akr-matK_Aox_1	MA	0.0112475	0.0393861	0.285571	0.00208735	1545	290.408	1254.59	NA	24	10.7445	13.2555	NA	NA	0.0165366	2.1653:1.9734:1.36734:1.45927:0.312568:1	0(0:0:0)	-2098.1	NA	NA	NA	matK
matK_Akr-matK_Aox_2	MA	0.0112475	0.0393861	0.285571	0.00208735	1545	290.408	1254.59	NA	24	10.7445	13.2555	NA	NA	0.0165366	2.1653:1.9734:1.36734:1.45927:0.312568:1	0(0:0:0)	-2098.1	NA	NA	NA	matK
matK_Akr-matK_Apu	MA	0.0099722	0.0390184	0.255577	0.000506729	1545	274.363	1270.64	NA	22	10.0749	11.9251	NA	NA	0.0151303	1.52524:1.40365:1.02474:1.11927:0.405191:1	0(0:0:0)	-2090.33	NA	NA	NA	matK
matK_Akr-matK_Avi_1	MA	0.00196055	0.00904062	0.21686	0.0536511	1545	301.414	1243.59	NA	5	2.6389	2.3611	NA	NA	0.0033418	25.2338:30:20.0742:20.0742:0.01:1	0(0:0:0)	-1981.71	NA	NA	NA	matK
matK_Akr-matK_Avi_2	MA	0.00180748	0.0110685	0.163299	0.0344841	1545	255.779	1289.22	NA	5	2.7426	2.2574	NA	NA	0.00334067	4.74424:8.56265:4.11544:4.11544:7.45041:1	0(0:0:0)	-1983.11	NA	NA	NA	matK
matK_Akr-matK_Avi_3	MA	0.00180748	0.0110685	0.163299	0.0344841	1545	255.779	1289.22	NA	5	2.7426	2.2574	NA	NA	0.00334067	4.74424:8.56265:4.11544:4.11544:7.45041:1	0(0:0:0)	-1983.11	NA	NA	NA	matK
matK_Akr-matK_Avi_4	MA	0.00180748	0.0110685	0.163299	0.0344841	1545	255.779	1289.22	NA	5	2.7426	2.2574	NA	NA	0.00334067	4.74424:8.56265:4.11544:4.11544:7.45041:1	0(0:0:0)	-1983.11	NA	NA	NA	matK
matK_Akr-matK_Avi_6	MA	0.00180748	0.0110685	0.163299	0.0344841	1545	255.779	1289.22	NA	5	2.7426	2.2574	NA	NA	0.00334067	4.74424:8.56265:4.11544:4.11544:7.45041:1	0(0:0:0)	-1983.11	NA	NA	NA	matK
matK_Akr-matK_AviL_1	MA	0.00180748	0.0110685	0.163299	0.0344841	1545	255.779	1289.22	NA	5	2.7426	2.2574	NA	NA	0.00334067	4.74424:8.56265:4.11544:4.11544:7.45041:1	0(0:0:0)	-1983.11	NA	NA	NA	matK
matK_Akr-matK_AviL_2	MA	0.00180748	0.0110685	0.163299	0.0344841	1545	255.779	1289.22	NA	5	2.7426	2.2574	NA	NA	0.00334067	4.74424:8.56265:4.11544:4.11544:7.45041:1	0(0:0:0)	-1983.11	NA	NA	NA	matK
matK_Akr-matK_Aze	MA	0.00848016	0.0365543	0.231988	0.00136092	1545	287.611	1257.39	NA	20	9.92943	10.0706	NA	NA	0.0137063	1.90775:1.92721:1.24514:1.34213:0.190957:1	0(0:0:0)	-2076.87	NA	NA	NA	matK
matK_Akr-matK_CBD	MA	0.0132306	0.0353186	0.374607	0.0153415	1545	258.556	1286.44	NA	25	8.72951	16.2705	NA	NA	0.016927	0.756308:0.828987:0.55691:0.745771:0.0918024:1	0(0:0:0)	-2104.78	NA	NA	NA	matK
matK_Akr-matK_JSR	MA	0.0083742	0.0428849	0.195271	0.000216448	1545	231.127	1313.87	NA	20	9.47846	10.5215	NA	NA	0.0135369	0.405585:0.420764:0.304714:0.494001:0.08754:1	0(0:0:0)	-2072.68	NA	NA	NA	matK
matK_Akr-matK_SR	MA	0.00196055	0.00904062	0.21686	0.0536511	1545	301.414	1243.59	NA	5	2.6389	2.3611	NA	NA	0.0033418	25.2338:30:20.0742:20.0742:0.01:1	0(0:0:0)	-1981.71	NA	NA	NA	matK
matK_Aox_1-matK_Aox_2	MA	NA	NA	NA	NA	1545	218.882	1326.12	NA	0	NA	NA	NA	NA	NA	0.369348:0.276864:0.507136:0.492502:0.360218:1	0(0:0:0)	-1954.69	NA	NA	NA	matK
matK_Aox_1-matK_Apu	MA	0.00277511	0.00939729	0.29531	0.0871859	1545	294.415	1250.59	NA	6	2.66148	3.33852	NA	NA	0.00403703	9.58268:6.71842:5.31802:5.31802:4.72882:1	0(0:0:0)	-1997.95	NA	NA	NA	matK
matK_Aox_1-matK_Avi_1	MA	0.00936455	0.0430702	0.217425	0.000111632	1545	310.377	1234.62	NA	23	12.3332	10.6668	NA	NA	0.0161357	2.30951:1.04732:0.47787:0.703274:0.745654:1	0(0:0:0)	-2084.15	NA	NA	NA	matK
matK_Aox_1-matK_Avi_2	MA	0.00926847	0.0458021	0.202359	5.3e-05	1545	290.227	1254.77	NA	23	12.2674	10.7326	NA	NA	0.0161313	1.80584:0.935941:0.500714:0.708698:0.899851:1	0(0:0:0)	-2086.73	NA	NA	NA	matK
matK_Aox_1-matK_Avi_3	MA	0.00926847	0.0458021	0.202359	5.3e-05	1545	290.227	1254.77	NA	23	12.2674	10.7326	NA	NA	0.0161313	1.80584:0.935941:0.500714:0.708698:0.899851:1	0(0:0:0)	-2086.73	NA	NA	NA	matK
matK_Aox_1-matK_Avi_4	MA	0.00926847	0.0458021	0.202359	5.3e-05	1545	290.227	1254.77	NA	23	12.2674	10.7326	NA	NA	0.0161313	1.80584:0.935941:0.500714:0.708698:0.899851:1	0(0:0:0)	-2086.73	NA	NA	NA	matK
matK_Aox_1-matK_Avi_6	MA	0.00926847	0.0458021	0.202359	5.3e-05	1545	290.227	1254.77	NA	23	12.2674	10.7326	NA	NA	0.0161313	1.80584:0.935941:0.500714:0.708698:0.899851:1	0(0:0:0)	-2086.73	NA	NA	NA	matK
matK_Aox_1-matK_AviL_1	MA	0.00926847	0.0458021	0.202359	5.3e-05	1545	290.227	1254.77	NA	23	12.2674	10.7326	NA	NA	0.0161313	1.80584:0.935941:0.500714:0.708698:0.899851:1	0(0:0:0)	-2086.73	NA	NA	NA	matK
matK_Aox_1-matK_AviL_2	MA	0.00926847	0.0458021	0.202359	5.3e-05	1545	290.227	1254.77	NA	23	12.2674	10.7326	NA	NA	0.0161313	1.80584:0.935941:0.500714:0.708698:0.899851:1	0(0:0:0)	-2086.73	NA	NA	NA	matK
matK_Aox_1-matK_Aze	MA	0.00276086	0.0095608	0.288769	0.0816512	1545	286.874	1258.13	NA	6	2.64733	3.35267	NA	NA	0.00402347	8.74761:8.53559:6.40838:6.40838:4.49099:1	0(0:0:0)	-1997.43	NA	NA	NA	matK
matK_Aox_1-matK_CBD	MA	0.0124521	0.0418683	0.29741	0.000936071	1545	282.585	1262.41	NA	26	11.1653	14.8347	NA	NA	0.0178324	1.3841:0.940379:0.586757:1.00637:0.30937:1	0(0:0:0)	-2111.28	NA	NA	NA	matK
matK_Aox_1-matK_JSR	MA	0.00793704	0.0486952	0.162994	2.28e-05	1545	254.455	1290.55	NA	21	11.4963	9.5037	NA	NA	0.0146497	0.997989:0.216891:0.111181:0.912921:0.54234:1	0(0:0:0)	-2076.51	NA	NA	NA	matK
matK_Aox_1-matK_SR	MA	0.00936455	0.0430702	0.217425	0.000111632	1545	310.377	1234.62	NA	23	12.3332	10.6668	NA	NA	0.0161357	2.30951:1.04732:0.47787:0.703274:0.745654:1	0(0:0:0)	-2084.15	NA	NA	NA	matK
matK_Aox_2-matK_Apu	MA	0.00277511	0.00939729	0.29531	0.0871859	1545	294.415	1250.59	NA	6	2.66148	3.33852	NA	NA	0.00403703	9.58268:6.71842:5.31802:5.31802:4.72882:1	0(0:0:0)	-1997.95	NA	NA	NA	matK
matK_Aox_2-matK_Avi_1	MA	0.00936455	0.0430702	0.217425	0.000111632	1545	310.377	1234.62	NA	23	12.3332	10.6668	NA	NA	0.0161357	2.30951:1.04732:0.47787:0.703274:0.745654:1	0(0:0:0)	-2084.15	NA	NA	NA	matK
matK_Aox_2-matK_Avi_2	MA	0.00926847	0.0458021	0.202359	5.3e-05	1545	290.227	1254.77	NA	23	12.2674	10.7326	NA	NA	0.0161313	1.80584:0.935941:0.500714:0.708698:0.899851:1	0(0:0:0)	-2086.73	NA	NA	NA	matK
matK_Aox_2-matK_Avi_3	MA	0.00926847	0.0458021	0.202359	5.3e-05	1545	290.227	1254.77	NA	23	12.2674	10.7326	NA	NA	0.0161313	1.80584:0.935941:0.500714:0.708698:0.899851:1	0(0:0:0)	-2086.73	NA	NA	NA	matK
matK_Aox_2-matK_Avi_4	MA	0.00926847	0.0458021	0.202359	5.3e-05	1545	290.227	1254.77	NA	23	12.2674	10.7326	NA	NA	0.0161313	1.80584:0.935941:0.500714:0.708698:0.899851:1	0(0:0:0)	-2086.73	NA	NA	NA	matK
matK_Aox_2-matK_Avi_6	MA	0.00926847	0.0458021	0.202359	5.3e-05	1545	290.227	1254.77	NA	23	12.2674	10.7326	NA	NA	0.0161313	1.80584:0.935941:0.500714:0.708698:0.899851:1	0(0:0:0)	-2086.73	NA	NA	NA	matK
matK_Aox_2-matK_AviL_1	MA	0.00926847	0.0458021	0.202359	5.3e-05	1545	290.227	1254.77	NA	23	12.2674	10.7326	NA	NA	0.0161313	1.80584:0.935941:0.500714:0.708698:0.899851:1	0(0:0:0)	-2086.73	NA	NA	NA	matK
matK_Aox_2-matK_AviL_2	MA	0.00926847	0.0458021	0.202359	5.3e-05	1545	290.227	1254.77	NA	23	12.2674	10.7326	NA	NA	0.0161313	1.80584:0.935941:0.500714:0.708698:0.899851:1	0(0:0:0)	-2086.73	NA	NA	NA	matK
matK_Aox_2-matK_Aze	MA	0.00276086	0.0095608	0.288769	0.0816512	1545	286.874	1258.13	NA	6	2.64733	3.35267	NA	NA	0.00402347	8.74761:8.53559:6.40838:6.40838:4.49099:1	0(0:0:0)	-1997.43	NA	NA	NA	matK
matK_Aox_2-matK_CBD	MA	0.0124521	0.0418683	0.29741	0.000936071	1545	282.585	1262.41	NA	26	11.1653	14.8347	NA	NA	0.0178324	1.3841:0.940379:0.586757:1.00637:0.30937:1	0(0:0:0)	-2111.28	NA	NA	NA	matK
matK_Aox_2-matK_JSR	MA	0.00793704	0.0486952	0.162994	2.28e-05	1545	254.455	1290.55	NA	21	11.4963	9.5037	NA	NA	0.0146497	0.997989:0.216891:0.111181:0.912921:0.54234:1	0(0:0:0)	-2076.51	NA	NA	NA	matK
matK_Aox_2-matK_SR	MA	0.00936455	0.0430702	0.217425	0.000111632	1545	310.377	1234.62	NA	23	12.3332	10.6668	NA	NA	0.0161357	2.30951:1.04732:0.47787:0.703274:0.745654:1	0(0:0:0)	-2084.15	NA	NA	NA	matK
matK_Apu-matK_Avi_1	MA	0.00825953	0.0441652	0.187015	6.09e-05	1545	279.297	1265.7	NA	21	11.3667	9.6333	NA	NA	0.0147504	1.66087:0.628024:0.309603:0.563498:1.05475:1	0(0:0:0)	-2075.57	NA	NA	NA	matK
matK_Apu-matK_Avi_2	MA	0.00813502	0.0471575	0.172508	3.07e-05	1545	261.716	1283.28	NA	21	11.3768	9.62322	NA	NA	0.0147453	1.33998:0.600374:0.339999:0.59433:1.19213:1	0(0:0:0)	-2077.57	NA	NA	NA	matK
matK_Apu-matK_Avi_3	MA	0.00813502	0.0471575	0.172508	3.07e-05	1545	261.716	1283.28	NA	21	11.3768	9.62322	NA	NA	0.0147453	1.33998:0.600374:0.339999:0.59433:1.19213:1	0(0:0:0)	-2077.57	NA	NA	NA	matK
matK_Apu-matK_Avi_4	MA	0.00813502	0.0471575	0.172508	3.07e-05	1545	261.716	1283.28	NA	21	11.3768	9.62322	NA	NA	0.0147453	1.33998:0.600374:0.339999:0.59433:1.19213:1	0(0:0:0)	-2077.57	NA	NA	NA	matK
matK_Apu-matK_Avi_6	MA	0.00813502	0.0471575	0.172508	3.07e-05	1545	261.716	1283.28	NA	21	11.3768	9.62322	NA	NA	0.0147453	1.33998:0.600374:0.339999:0.59433:1.19213:1	0(0:0:0)	-2077.57	NA	NA	NA	matK
matK_Apu-matK_AviL_1	MA	0.00813502	0.0471575	0.172508	3.07e-05	1545	261.716	1283.28	NA	21	11.3768	9.62322	NA	NA	0.0147453	1.33998:0.600374:0.339999:0.59433:1.19213:1	0(0:0:0)	-2077.57	NA	NA	NA	matK
matK_Apu-matK_AviL_2	MA	0.00813502	0.0471575	0.172508	3.07e-05	1545	261.716	1283.28	NA	21	11.3768	9.62322	NA	NA	0.0147453	1.33998:0.600374:0.339999:0.59433:1.19213:1	0(0:0:0)	-2077.57	NA	NA	NA	matK
matK_Apu-matK_Aze	MA	0.00159675	0.00914014	0.174697	0.105371	1545	227.622	1317.38	NA	4	1.98899	2.01101	NA	NA	0.00270811	2.7713:3.04515:2.40806:2.40806:8.08866:1	0(0:0:0)	-1985.03	NA	NA	NA	matK
matK_Apu-matK_CBD	MA	0.0112906	0.0446703	0.252753	0.000340089	1545	266.527	1278.47	NA	25	11.2999	13.7001	NA	NA	0.0170489	0.945049:0.755652:0.541935:0.617099:0.266474:1	0(0:0:0)	-2109.58	NA	NA	NA	matK
matK_Apu-matK_JSR	MA	0.00685625	0.053186	0.128911	4.6e-06	1545	234.146	1310.85	NA	20	11.6164	8.38357	NA	NA	0.0138776	0.604716:0.206469:0.145637:0.315294:0.516093:1	0(0:0:0)	-2073.45	NA	NA	NA	matK
matK_Apu-matK_SR	MA	0.00825953	0.0441652	0.187015	6.09e-05	1545	279.297	1265.7	NA	21	11.3667	9.6333	NA	NA	0.0147504	1.66087:0.628024:0.309603:0.563498:1.05475:1	0(0:0:0)	-2075.57	NA	NA	NA	matK
matK_Avi_1-matK_Avi_2	MA	1.23e-05	0.0122967	0.001	0	1545	171.088	1373.91	NA	2	1.98407	0.0159329	NA	NA	0.00137263	1.17283:0.61256:0.677502:0.677502:10.9353:1	0(0:0:0)	-1961.77	NA	NA	NA	matK
matK_Avi_1-matK_Avi_3	MA	1.23e-05	0.0122967	0.001	0	1545	171.088	1373.91	NA	2	1.98407	0.0159329	NA	NA	0.00137263	1.17283:0.61256:0.677502:0.677502:10.9353:1	0(0:0:0)	-1961.77	NA	NA	NA	matK
matK_Avi_1-matK_Avi_4	MA	1.23e-05	0.0122967	0.001	0	1545	171.088	1373.91	NA	2	1.98407	0.0159329	NA	NA	0.00137263	1.17283:0.61256:0.677502:0.677502:10.9353:1	0(0:0:0)	-1961.77	NA	NA	NA	matK
matK_Avi_1-matK_Avi_6	MA	1.23e-05	0.0122967	0.001	0	1545	171.088	1373.91	NA	2	1.98407	0.0159329	NA	NA	0.00137263	1.17283:0.61256:0.677502:0.677502:10.9353:1	0(0:0:0)	-1961.77	NA	NA	NA	matK
matK_Avi_1-matK_AviL_1	MA	1.23e-05	0.0122967	0.001	0	1545	171.088	1373.91	NA	2	1.98407	0.0159329	NA	NA	0.00137263	1.17283:0.61256:0.677502:0.677502:10.9353:1	0(0:0:0)	-1961.77	NA	NA	NA	matK
matK_Avi_1-matK_AviL_2	MA	1.23e-05	0.0122967	0.001	0	1545	171.088	1373.91	NA	2	1.98407	0.0159329	NA	NA	0.00137263	1.17283:0.61256:0.677502:0.677502:10.9353:1	0(0:0:0)	-1961.77	NA	NA	NA	matK
matK_Avi_1-matK_Aze	MA	0.00662806	0.0411286	0.161155	2.56e-05	1545	293.894	1251.11	NA	19	11.269	7.73096	NA	NA	0.0131908	1.7972:1.21092:0.719728:0.909944:0.346322:1	0(0:0:0)	-2066.73	NA	NA	NA	matK
matK_Avi_1-matK_CBD	MA	0.0114031	0.0409101	0.278737	0.00293142	1545	255.752	1289.25	NA	24	9.97875	14.0213	NA	NA	0.0162876	0.711591:0.606812:0.445556:0.666935:0.10346:1	0(0:0:0)	-2097.82	NA	NA	NA	matK
matK_Avi_1-matK_JSR	MA	0.00680379	0.0511568	0.132999	8.53e-06	1545	216.105	1328.89	NA	19	10.4519	8.54809	NA	NA	0.0130076	0.418839:0.180079:0.128315:0.603295:0.195089:1	0(0:0:0)	-2060.66	NA	NA	NA	matK
matK_Avi_1-matK_SR	MA	NA	NA	NA	NA	1545	215.683	1329.32	NA	0	NA	NA	NA	NA	NA	0.381259:0.300224:0.516438:0.501441:0.382459:1	0(0:0:0)	-1947.34	NA	NA	NA	matK
matK_Avi_2-matK_Avi_3	MA	NA	NA	NA	NA	1545	218.925	1326.08	NA	0	NA	NA	NA	NA	NA	0.386403:0.303193:0.520395:0.505039:0.373165:1	0(0:0:0)	-1950	NA	NA	NA	matK
matK_Avi_2-matK_Avi_4	MA	NA	NA	NA	NA	1545	218.925	1326.08	NA	0	NA	NA	NA	NA	NA	0.386403:0.303193:0.520395:0.505039:0.373165:1	0(0:0:0)	-1950	NA	NA	NA	matK
matK_Avi_2-matK_Avi_6	MA	NA	NA	NA	NA	1545	218.925	1326.08	NA	0	NA	NA	NA	NA	NA	0.386403:0.303193:0.520395:0.505039:0.373165:1	0(0:0:0)	-1950	NA	NA	NA	matK
matK_Avi_2-matK_AviL_1	MA	NA	NA	NA	NA	1545	218.925	1326.08	NA	0	NA	NA	NA	NA	NA	0.386403:0.303193:0.520395:0.505039:0.373165:1	0(0:0:0)	-1950	NA	NA	NA	matK
matK_Avi_2-matK_AviL_2	MA	NA	NA	NA	NA	1545	218.925	1326.08	NA	0	NA	NA	NA	NA	NA	0.386403:0.303193:0.520395:0.505039:0.373165:1	0(0:0:0)	-1950	NA	NA	NA	matK
matK_Avi_2-matK_Aze	MA	0.00649512	0.0440237	0.147537	1.32e-05	1545	276.442	1268.56	NA	19	11.3296	7.67044	NA	NA	0.01321	1.31815:0.975834:0.655482:0.811482:0.454084:1	0(0:0:0)	-2069.16	NA	NA	NA	matK
matK_Avi_2-matK_CBD	MA	0.0111806	0.0427418	0.261584	0.000585271	1545	251.192	1293.81	NA	24	10.2244	13.7756	NA	NA	0.0163119	0.633288:0.568593:0.427633:0.618344:0.13866:1	0(0:0:0)	-2100.33	NA	NA	NA	matK
matK_Avi_2-matK_JSR	MA	0.00662606	0.0545253	0.121523	5.5e-06	1545	206.916	1338.08	NA	19	10.6391	8.3609	NA	NA	0.013041	0.338267:0.177874:0.136531:0.531725:0.252504:1	0(0:0:0)	-2062.68	NA	NA	NA	matK
matK_Avi_2-matK_SR	MA	1.23e-05	0.0122967	0.001	0	1545	171.088	1373.91	NA	2	1.98407	0.0159329	NA	NA	0.00137263	1.17283:0.61256:0.677502:0.677502:10.9353:1	0(0:0:0)	-1961.77	NA	NA	NA	matK
matK_Avi_3-matK_Avi_4	MA	NA	NA	NA	NA	1545	218.925	1326.08	NA	0	NA	NA	NA	NA	NA	0.386403:0.303193:0.520395:0.505039:0.373165:1	0(0:0:0)	-1950	NA	NA	NA	matK
matK_Avi_3-matK_Avi_6	MA	NA	NA	NA	NA	1545	218.925	1326.08	NA	0	NA	NA	NA	NA	NA	0.386403:0.303193:0.520395:0.505039:0.373165:1	0(0:0:0)	-1950	NA	NA	NA	matK
matK_Avi_3-matK_AviL_1	MA	NA	NA	NA	NA	1545	218.925	1326.08	NA	0	NA	NA	NA	NA	NA	0.386403:0.303193:0.520395:0.505039:0.373165:1	0(0:0:0)	-1950	NA	NA	NA	matK
matK_Avi_3-matK_AviL_2	MA	NA	NA	NA	NA	1545	218.925	1326.08	NA	0	NA	NA	NA	NA	NA	0.386403:0.303193:0.520395:0.505039:0.373165:1	0(0:0:0)	-1950	NA	NA	NA	matK
matK_Avi_3-matK_Aze	MA	0.00649512	0.0440237	0.147537	1.32e-05	1545	276.442	1268.56	NA	19	11.3296	7.67044	NA	NA	0.01321	1.31815:0.975834:0.655482:0.811482:0.454084:1	0(0:0:0)	-2069.16	NA	NA	NA	matK
matK_Avi_3-matK_CBD	MA	0.0111806	0.0427418	0.261584	0.000585271	1545	251.192	1293.81	NA	24	10.2244	13.7756	NA	NA	0.0163119	0.633288:0.568593:0.427633:0.618344:0.13866:1	0(0:0:0)	-2100.33	NA	NA	NA	matK
matK_Avi_3-matK_JSR	MA	0.00662606	0.0545253	0.121523	5.5e-06	1545	206.916	1338.08	NA	19	10.6391	8.3609	NA	NA	0.013041	0.338267:0.177874:0.136531:0.531725:0.252504:1	0(0:0:0)	-2062.68	NA	NA	NA	matK
matK_Avi_3-matK_SR	MA	1.23e-05	0.0122967	0.001	0	1545	171.088	1373.91	NA	2	1.98407	0.0159329	NA	NA	0.00137263	1.17283:0.61256:0.677502:0.677502:10.9353:1	0(0:0:0)	-1961.77	NA	NA	NA	matK
matK_Avi_4-matK_Avi_6	MA	NA	NA	NA	NA	1545	218.925	1326.08	NA	0	NA	NA	NA	NA	NA	0.386403:0.303193:0.520395:0.505039:0.373165:1	0(0:0:0)	-1950	NA	NA	NA	matK
matK_Avi_4-matK_AviL_1	MA	NA	NA	NA	NA	1545	218.925	1326.08	NA	0	NA	NA	NA	NA	NA	0.386403:0.303193:0.520395:0.505039:0.373165:1	0(0:0:0)	-1950	NA	NA	NA	matK
matK_Avi_4-matK_AviL_2	MA	NA	NA	NA	NA	1545	218.925	1326.08	NA	0	NA	NA	NA	NA	NA	0.386403:0.303193:0.520395:0.505039:0.373165:1	0(0:0:0)	-1950	NA	NA	NA	matK
matK_Avi_4-matK_Aze	MA	0.00649512	0.0440237	0.147537	1.32e-05	1545	276.442	1268.56	NA	19	11.3296	7.67044	NA	NA	0.01321	1.31815:0.975834:0.655482:0.811482:0.454084:1	0(0:0:0)	-2069.16	NA	NA	NA	matK
matK_Avi_4-matK_CBD	MA	0.0111806	0.0427418	0.261584	0.000585271	1545	251.192	1293.81	NA	24	10.2244	13.7756	NA	NA	0.0163119	0.633288:0.568593:0.427633:0.618344:0.13866:1	0(0:0:0)	-2100.33	NA	NA	NA	matK
matK_Avi_4-matK_JSR	MA	0.00662606	0.0545253	0.121523	5.5e-06	1545	206.916	1338.08	NA	19	10.6391	8.3609	NA	NA	0.013041	0.338267:0.177874:0.136531:0.531725:0.252504:1	0(0:0:0)	-2062.68	NA	NA	NA	matK
matK_Avi_4-matK_SR	MA	1.23e-05	0.0122967	0.001	0	1545	171.088	1373.91	NA	2	1.98407	0.0159329	NA	NA	0.00137263	1.17283:0.61256:0.677502:0.677502:10.9353:1	0(0:0:0)	-1961.77	NA	NA	NA	matK
matK_Avi_6-matK_AviL_1	MA	NA	NA	NA	NA	1545	218.925	1326.08	NA	0	NA	NA	NA	NA	NA	0.386403:0.303193:0.520395:0.505039:0.373165:1	0(0:0:0)	-1950	NA	NA	NA	matK
matK_Avi_6-matK_AviL_2	MA	NA	NA	NA	NA	1545	218.925	1326.08	NA	0	NA	NA	NA	NA	NA	0.386403:0.303193:0.520395:0.505039:0.373165:1	0(0:0:0)	-1950	NA	NA	NA	matK
matK_Avi_6-matK_Aze	MA	0.00649512	0.0440237	0.147537	1.32e-05	1545	276.442	1268.56	NA	19	11.3296	7.67044	NA	NA	0.01321	1.31815:0.975834:0.655482:0.811482:0.454084:1	0(0:0:0)	-2069.16	NA	NA	NA	matK
matK_Avi_6-matK_CBD	MA	0.0111806	0.0427418	0.261584	0.000585271	1545	251.192	1293.81	NA	24	10.2244	13.7756	NA	NA	0.0163119	0.633288:0.568593:0.427633:0.618344:0.13866:1	0(0:0:0)	-2100.33	NA	NA	NA	matK
matK_Avi_6-matK_JSR	MA	0.00662606	0.0545253	0.121523	5.5e-06	1545	206.916	1338.08	NA	19	10.6391	8.3609	NA	NA	0.013041	0.338267:0.177874:0.136531:0.531725:0.252504:1	0(0:0:0)	-2062.68	NA	NA	NA	matK
matK_Avi_6-matK_SR	MA	1.23e-05	0.0122967	0.001	0	1545	171.088	1373.91	NA	2	1.98407	0.0159329	NA	NA	0.00137263	1.17283:0.61256:0.677502:0.677502:10.9353:1	0(0:0:0)	-1961.77	NA	NA	NA	matK
matK_AviL_1-matK_AviL_2	MA	NA	NA	NA	NA	1545	218.925	1326.08	NA	0	NA	NA	NA	NA	NA	0.386403:0.303193:0.520395:0.505039:0.373165:1	0(0:0:0)	-1950	NA	NA	NA	matK
matK_AviL_1-matK_Aze	MA	0.00649512	0.0440237	0.147537	1.32e-05	1545	276.442	1268.56	NA	19	11.3296	7.67044	NA	NA	0.01321	1.31815:0.975834:0.655482:0.811482:0.454084:1	0(0:0:0)	-2069.16	NA	NA	NA	matK
matK_AviL_1-matK_CBD	MA	0.0111806	0.0427418	0.261584	0.000585271	1545	251.192	1293.81	NA	24	10.2244	13.7756	NA	NA	0.0163119	0.633288:0.568593:0.427633:0.618344:0.13866:1	0(0:0:0)	-2100.33	NA	NA	NA	matK
matK_AviL_1-matK_JSR	MA	0.00662606	0.0545253	0.121523	5.5e-06	1545	206.916	1338.08	NA	19	10.6391	8.3609	NA	NA	0.013041	0.338267:0.177874:0.136531:0.531725:0.252504:1	0(0:0:0)	-2062.68	NA	NA	NA	matK
matK_AviL_1-matK_SR	MA	1.23e-05	0.0122967	0.001	0	1545	171.088	1373.91	NA	2	1.98407	0.0159329	NA	NA	0.00137263	1.17283:0.61256:0.677502:0.677502:10.9353:1	0(0:0:0)	-1961.77	NA	NA	NA	matK
matK_AviL_2-matK_Aze	MA	0.00649512	0.0440237	0.147537	1.32e-05	1545	276.442	1268.56	NA	19	11.3296	7.67044	NA	NA	0.01321	1.31815:0.975834:0.655482:0.811482:0.454084:1	0(0:0:0)	-2069.16	NA	NA	NA	matK
matK_AviL_2-matK_CBD	MA	0.0111806	0.0427418	0.261584	0.000585271	1545	251.192	1293.81	NA	24	10.2244	13.7756	NA	NA	0.0163119	0.633288:0.568593:0.427633:0.618344:0.13866:1	0(0:0:0)	-2100.33	NA	NA	NA	matK
matK_AviL_2-matK_JSR	MA	0.00662606	0.0545253	0.121523	5.5e-06	1545	206.916	1338.08	NA	19	10.6391	8.3609	NA	NA	0.013041	0.338267:0.177874:0.136531:0.531725:0.252504:1	0(0:0:0)	-2062.68	NA	NA	NA	matK
matK_AviL_2-matK_SR	MA	1.23e-05	0.0122967	0.001	0	1545	171.088	1373.91	NA	2	1.98407	0.0159329	NA	NA	0.00137263	1.17283:0.61256:0.677502:0.677502:10.9353:1	0(0:0:0)	-1961.77	NA	NA	NA	matK
matK_Aze-matK_CBD	MA	0.00985046	0.0430735	0.22869	0.000134329	1545	268.843	1276.16	NA	23	11.0282	11.9718	NA	NA	0.0156315	0.918969:0.855252:0.636476:0.717495:0.104193:1	0(0:0:0)	-2097.59	NA	NA	NA	matK
matK_Aze-matK_JSR	MA	0.00527519	0.050761	0.103922	1.18e-06	1545	239.701	1305.3	NA	18	11.4949	6.5051	NA	NA	0.0123321	0.493162:0.354425:0.264699:0.40412:0.155509:1	0(0:0:0)	-2063.93	NA	NA	NA	matK
matK_Aze-matK_SR	MA	0.00662806	0.0411286	0.161155	2.56e-05	1545	293.894	1251.11	NA	19	11.269	7.73096	NA	NA	0.0131908	1.7972:1.21092:0.719728:0.909944:0.346322:1	0(0:0:0)	-2066.73	NA	NA	NA	matK
matK_CBD-matK_JSR	MA	0.00420041	0.00647233	0.648979	0.422142	1545	308.267	1236.73	NA	7	1.94249	5.05751	NA	NA	0.00465371	2.4314:2.99497:1.25527:1.25527:0.01:1	0(0:0:0)	-2003.23	NA	NA	NA	matK
matK_CBD-matK_SR	MA	0.0114031	0.0409101	0.278737	0.00293142	1545	255.752	1289.25	NA	24	9.97875	14.0213	NA	NA	0.0162876	0.711591:0.606812:0.445556:0.666935:0.10346:1	0(0:0:0)	-2097.82	NA	NA	NA	matK
matK_JSR-matK_SR	MA	0.00680379	0.0511568	0.132999	8.53e-06	1545	216.105	1328.89	NA	19	10.4519	8.54809	NA	NA	0.0130076	0.418839:0.180079:0.128315:0.603295:0.195089:1	0(0:0:0)	-2060.66	NA	NA	NA	matK
ndhA_Aco-ndhA_Aka	MA	0.00497074	0.0440734	0.112783	7.74e-06	1077	261.983	815.017	NA	15	11.104	3.89599	NA	NA	0.0144826	6.3256:6.8489:4.58116:4.81658:0.219117:1	0(0:0:0)	-1466.76	NA	NA	NA	ndhA
ndhA_Aco-ndhA_Akr	MA	NA	NA	NA	NA	1092	227.984	864.016	NA	0	NA	NA	NA	NA	NA	0.468292:0.457535:0.486959:0.479006:0.396423:1	0(0:0:0)	-1402.29	NA	NA	NA	ndhA
ndhA_Aco-ndhA_Aox_1	MA	0.00124342	0.0352385	0.0352857	0	1092	263.876	828.124	NA	10	9.00303	0.99697	NA	NA	0.00945816	24.736:30:18.379:18.379:0.01:1	0(0:0:0)	-1457.33	NA	NA	NA	ndhA
ndhA_Aco-ndhA_Aox_2	MA	0.00379433	0.0445274	0.0852133	1.71e-06	1077	258.827	818.173	NA	14	11.0291	2.97087	NA	NA	0.0135834	16.765:20.5098:20.0054:21.6769:1.64703:1	0(0:0:0)	-1460.76	NA	NA	NA	ndhA
ndhA_Aco-ndhA_Apu	MA	0.00250716	0.0452472	0.0554103	2.69e-07	1077	256.177	820.823	NA	13	11.0399	1.96005	NA	NA	0.0126734	14.5407:20.5129:17.3141:20.2585:1.48053:1	0(0:0:0)	-1453.91	NA	NA	NA	ndhA
ndhA_Aco-ndhA_Avi_1	MA	0.00475815	0.0253091	0.188001	0.00226789	1077	252.966	824.034	NA	10	6.20189	3.79811	NA	NA	0.00958517	2.58526:2.27003:1.60606:1.70275:0.452212:1	0(0:0:0)	-1446.89	NA	NA	NA	ndhA
ndhA_Aco-ndhA_Avi_2	MA	0.00236859	0.0118549	0.199798	0.0123907	1092	261.831	830.169	NA	5	3.06094	1.93906	NA	NA	0.00464315	5.22943:4.03182:1.69226:1.69226:0.01:1	0(0:0:0)	-1436.76	NA	NA	NA	ndhA
ndhA_Aco-ndhA_Avi_3	MA	0.00236859	0.0118549	0.199798	0.0123907	1092	261.831	830.169	NA	5	3.06094	1.93906	NA	NA	0.00464315	5.22943:4.03182:1.69226:1.69226:0.01:1	0(0:0:0)	-1436.76	NA	NA	NA	ndhA
ndhA_Aco-ndhA_Avi_4	MA	0.00236859	0.0118549	0.199798	0.0123907	1092	261.831	830.169	NA	5	3.06094	1.93906	NA	NA	0.00464315	5.22943:4.03182:1.69226:1.69226:0.01:1	0(0:0:0)	-1436.76	NA	NA	NA	ndhA
ndhA_Aco-ndhA_Avi_6	MA	0.00236859	0.0118549	0.199798	0.0123907	1092	261.831	830.169	NA	5	3.06094	1.93906	NA	NA	0.00464315	5.22943:4.03182:1.69226:1.69226:0.01:1	0(0:0:0)	-1436.76	NA	NA	NA	ndhA
ndhA_Aco-ndhA_AviL_1	MA	0.00236859	0.0118549	0.199798	0.0123907	1092	261.831	830.169	NA	5	3.06094	1.93906	NA	NA	0.00464315	5.22943:4.03182:1.69226:1.69226:0.01:1	0(0:0:0)	-1436.76	NA	NA	NA	ndhA
ndhA_Aco-ndhA_AviL_2	MA	0.00124627	0.0113013	0.110277	0.0431136	1092	265.169	826.831	NA	4	2.9765	1.0235	NA	NA	0.00368792	30:25.0273:20.4759:20.4759:0.01:1	0(0:0:0)	-1428.64	NA	NA	NA	ndhA
ndhA_Aco-ndhA_Aze	MA	0.00351508	0.0363939	0.0965845	2.13e-05	1089	259.574	829.426	NA	12	9.16997	2.83003	NA	NA	0.0113521	5.6973:6.18138:2.83123:3.36049:0.01:1	0(0:0:0)	-1466.85	NA	NA	NA	ndhA
ndhA_Aco-ndhA_CBD	MA	0.00387454	0.0316964	0.122239	0.000584811	1092	249.786	842.214	NA	11	7.78949	3.21051	NA	NA	0.0102386	19.603:4.61739:1.6886:1.6886:4.48176:1	0(0:0:0)	-1460.09	NA	NA	NA	ndhA
ndhA_Aco-ndhA_JSR	MA	0.00131733	0.0372689	0.0353465	9.77e-06	1092	244.262	847.738	NA	10	8.9073	1.0927	NA	NA	0.00935909	15.5621:5.02752:2.44379:2.44379:5.73614:1	0(0:0:0)	-1453.32	NA	NA	NA	ndhA
ndhA_Aco-ndhA_SR	MA	0.0033716	0.0179732	0.18759	0.0068964	1092	239.295	852.705	NA	7	4.19548	2.80452	NA	NA	0.00657133	1.30072:1.00397:0.657185:0.657185:0.529984:1	0(0:0:0)	-1450	NA	NA	NA	ndhA
ndhA_Aka-ndhA_Akr	MA	0.00497074	0.0440734	0.112783	7.74e-06	1077	261.983	815.017	NA	15	11.104	3.89599	NA	NA	0.0144826	6.3256:6.8489:4.58116:4.81658:0.219117:1	0(0:0:0)	-1466.76	NA	NA	NA	ndhA
ndhA_Aka-ndhA_Aox_1	MA	0.00614547	0.0161961	0.379442	0.0422001	1077	260.522	816.478	NA	9	4.11114	4.88886	NA	NA	0.00857667	4.13097:3.58051:3.14337:3.25289:0.273517:1	0(0:0:0)	-1440.89	NA	NA	NA	ndhA
ndhA_Aka-ndhA_Aox_2	MA	0.00374628	0.00775838	0.48287	0.0998122	1077	266.882	810.118	NA	5	2.02778	2.97222	NA	NA	0.00474048	5.98826:4.50858:1.95152:1.95152:0.01:1	0(0:0:0)	-1419.13	NA	NA	NA	ndhA
ndhA_Aka-ndhA_Apu	MA	0.00241927	0.00797452	0.303375	0.0443129	1077	264.217	812.783	NA	4	2.06907	1.93093	NA	NA	0.00378212	3.94482:3.46674:1.46745:1.46745:0.01:1	0(0:0:0)	-1413.42	NA	NA	NA	ndhA
ndhA_Aka-ndhA_Avi_1	MA	0.00476403	0.0368392	0.129319	7.92e-05	1077	258.998	818.002	NA	13	9.23011	3.76989	NA	NA	0.0124775	2.30034:2.9778:1.31559:1.31559:0.160179:1	0(0:0:0)	-1463.86	NA	NA	NA	ndhA
ndhA_Aka-ndhA_Avi_2	MA	0.00736641	0.0406504	0.181214	0.000183707	1077	260.382	816.618	NA	16	10.202	5.79804	NA	NA	0.0154134	3.7624:4.7054:1.93328:2.10438:0.104858:1	0(0:0:0)	-1474.65	NA	NA	NA	ndhA
ndhA_Aka-ndhA_Avi_3	MA	0.00736641	0.0406504	0.181214	0.000183707	1077	260.382	816.618	NA	16	10.202	5.79804	NA	NA	0.0154134	3.7624:4.7054:1.93328:2.10438:0.104858:1	0(0:0:0)	-1474.65	NA	NA	NA	ndhA
ndhA_Aka-ndhA_Avi_4	MA	0.00736641	0.0406504	0.181214	0.000183707	1077	260.382	816.618	NA	16	10.202	5.79804	NA	NA	0.0154134	3.7624:4.7054:1.93328:2.10438:0.104858:1	0(0:0:0)	-1474.65	NA	NA	NA	ndhA
ndhA_Aka-ndhA_Avi_6	MA	0.00736641	0.0406504	0.181214	0.000183707	1077	260.382	816.618	NA	16	10.202	5.79804	NA	NA	0.0154134	3.7624:4.7054:1.93328:2.10438:0.104858:1	0(0:0:0)	-1474.65	NA	NA	NA	ndhA
ndhA_Aka-ndhA_AviL_1	MA	0.00736641	0.0406504	0.181214	0.000183707	1077	260.382	816.618	NA	16	10.202	5.79804	NA	NA	0.0154134	3.7624:4.7054:1.93328:2.10438:0.104858:1	0(0:0:0)	-1474.65	NA	NA	NA	ndhA
ndhA_Aka-ndhA_AviL_2	MA	0.00625849	0.0400345	0.156328	7.83e-05	1077	262.22	814.78	NA	15	10.0959	4.90406	NA	NA	0.014482	6.16787:7.75962:4.42626:4.67707:0.20352:1	0(0:0:0)	-1468.36	NA	NA	NA	ndhA
ndhA_Aka-ndhA_Aze	MA	0.0100661	0.0121742	0.826833	0.614165	1077	212.354	864.646	NA	11	2.5191	8.4809	NA	NA	0.0104817	5.67332:3.58776:7.31311:10.5642:12.3087:1	0(0:0:0)	-1456.08	NA	NA	NA	ndhA
ndhA_Aka-ndhA_CBD	MA	0.00886951	0.0519559	0.170712	1.73e-05	1077	261.986	815.014	NA	20	13.0628	6.93724	NA	NA	0.0193505	7.12223:5.82211:3.57472:3.71767:0.478346:1	0(0:0:0)	-1492.1	NA	NA	NA	ndhA
ndhA_Aka-ndhA_JSR	MA	0.00627162	0.0563539	0.11129	6.77e-07	1077	262.532	814.468	NA	19	14.1236	4.87635	NA	NA	0.0184798	6.14329:5.36484:3.33155:3.50727:0.451291:1	0(0:0:0)	-1485.95	NA	NA	NA	ndhA
ndhA_Aka-ndhA_SR	MA	0.00849513	0.0461953	0.183896	0.000115874	1077	255.316	821.684	NA	18	11.3077	6.69227	NA	NA	0.0174324	2.48242:3.0987:1.37476:1.43893:0.385823:1	0(0:0:0)	-1487.86	NA	NA	NA	ndhA
ndhA_Akr-ndhA_Aox_1	MA	0.00124342	0.0352385	0.0352857	0	1092	263.876	828.124	NA	10	9.00303	0.99697	NA	NA	0.00945816	24.736:30:18.379:18.379:0.01:1	0(0:0:0)	-1457.33	NA	NA	NA	ndhA
ndhA_Akr-ndhA_Aox_2	MA	0.00379433	0.0445274	0.0852133	1.71e-06	1077	258.827	818.173	NA	14	11.0291	2.97087	NA	NA	0.0135834	16.765:20.5098:20.0054:21.6769:1.64703:1	0(0:0:0)	-1460.76	NA	NA	NA	ndhA
ndhA_Akr-ndhA_Apu	MA	0.00250716	0.0452472	0.0554103	2.69e-07	1077	256.177	820.823	NA	13	11.0399	1.96005	NA	NA	0.0126734	14.5407:20.5129:17.3141:20.2585:1.48053:1	0(0:0:0)	-1453.91	NA	NA	NA	ndhA
ndhA_Akr-ndhA_Avi_1	MA	0.00475815	0.0253091	0.188001	0.00226789	1077	252.966	824.034	NA	10	6.20189	3.79811	NA	NA	0.00958517	2.58526:2.27003:1.60606:1.70275:0.452212:1	0(0:0:0)	-1446.89	NA	NA	NA	ndhA
ndhA_Akr-ndhA_Avi_2	MA	0.00236859	0.0118549	0.199798	0.0123907	1092	261.831	830.169	NA	5	3.06094	1.93906	NA	NA	0.00464315	5.22943:4.03182:1.69226:1.69226:0.01:1	0(0:0:0)	-1436.76	NA	NA	NA	ndhA
ndhA_Akr-ndhA_Avi_3	MA	0.00236859	0.0118549	0.199798	0.0123907	1092	261.831	830.169	NA	5	3.06094	1.93906	NA	NA	0.00464315	5.22943:4.03182:1.69226:1.69226:0.01:1	0(0:0:0)	-1436.76	NA	NA	NA	ndhA
ndhA_Akr-ndhA_Avi_4	MA	0.00236859	0.0118549	0.199798	0.0123907	1092	261.831	830.169	NA	5	3.06094	1.93906	NA	NA	0.00464315	5.22943:4.03182:1.69226:1.69226:0.01:1	0(0:0:0)	-1436.76	NA	NA	NA	ndhA
ndhA_Akr-ndhA_Avi_6	MA	0.00236859	0.0118549	0.199798	0.0123907	1092	261.831	830.169	NA	5	3.06094	1.93906	NA	NA	0.00464315	5.22943:4.03182:1.69226:1.69226:0.01:1	0(0:0:0)	-1436.76	NA	NA	NA	ndhA
ndhA_Akr-ndhA_AviL_1	MA	0.00236859	0.0118549	0.199798	0.0123907	1092	261.831	830.169	NA	5	3.06094	1.93906	NA	NA	0.00464315	5.22943:4.03182:1.69226:1.69226:0.01:1	0(0:0:0)	-1436.76	NA	NA	NA	ndhA
ndhA_Akr-ndhA_AviL_2	MA	0.00124627	0.0113013	0.110277	0.0431136	1092	265.169	826.831	NA	4	2.9765	1.0235	NA	NA	0.00368792	30:25.0273:20.4759:20.4759:0.01:1	0(0:0:0)	-1428.64	NA	NA	NA	ndhA
ndhA_Akr-ndhA_Aze	MA	0.00351508	0.0363939	0.0965845	2.13e-05	1089	259.574	829.426	NA	12	9.16997	2.83003	NA	NA	0.0113521	5.6973:6.18138:2.83123:3.36049:0.01:1	0(0:0:0)	-1466.85	NA	NA	NA	ndhA
ndhA_Akr-ndhA_CBD	MA	0.00387454	0.0316964	0.122239	0.000584811	1092	249.786	842.214	NA	11	7.78949	3.21051	NA	NA	0.0102386	19.603:4.61739:1.6886:1.6886:4.48176:1	0(0:0:0)	-1460.09	NA	NA	NA	ndhA
ndhA_Akr-ndhA_JSR	MA	0.00131733	0.0372689	0.0353465	9.77e-06	1092	244.262	847.738	NA	10	8.9073	1.0927	NA	NA	0.00935909	15.5621:5.02752:2.44379:2.44379:5.73614:1	0(0:0:0)	-1453.32	NA	NA	NA	ndhA
ndhA_Akr-ndhA_SR	MA	0.0033716	0.0179732	0.18759	0.0068964	1092	239.295	852.705	NA	7	4.19548	2.80452	NA	NA	0.00657133	1.30072:1.00397:0.657185:0.657185:0.529984:1	0(0:0:0)	-1450	NA	NA	NA	ndhA
ndhA_Aox_1-ndhA_Aox_2	MA	0.00237492	0.00843329	0.281613	0.0403182	1077	255.112	821.888	NA	4	2.09724	1.90276	NA	NA	0.00380998	14.8165:15.4841:25.6363:26.732:4.76358:1	0(0:0:0)	-1410.92	NA	NA	NA	ndhA
ndhA_Aox_1-ndhA_Apu	MA	0.00371389	0.0162035	0.229203	0.00988596	1077	255.395	821.605	NA	7	4.02914	2.97086	NA	NA	0.00667563	15.2849:17.9141:22.8318:24.1638:4.18186:1	0(0:0:0)	-1429.08	NA	NA	NA	ndhA
ndhA_Aox_1-ndhA_Avi_1	MA	0.00620938	0.0458859	0.135322	1.8e-05	1077	255.068	821.932	NA	16	11.1416	4.85842	NA	NA	0.0156061	3.62126:6.26066:1.97823:2.21826:0.582363:1	0(0:0:0)	-1473.76	NA	NA	NA	ndhA
ndhA_Aox_1-ndhA_Avi_2	MA	0.00367151	0.0322497	0.113846	7.64e-05	1092	260.157	831.843	NA	11	8.0644	2.9356	NA	NA	0.01048	7.83613:15.4869:2.27106:2.27106:0.01:1	0(0:0:0)	-1465.35	NA	NA	NA	ndhA
ndhA_Aox_1-ndhA_Avi_3	MA	0.00367151	0.0322497	0.113846	7.64e-05	1092	260.157	831.843	NA	11	8.0644	2.9356	NA	NA	0.01048	7.83613:15.4869:2.27106:2.27106:0.01:1	0(0:0:0)	-1465.35	NA	NA	NA	ndhA
ndhA_Aox_1-ndhA_Avi_4	MA	0.00367151	0.0322497	0.113846	7.64e-05	1092	260.157	831.843	NA	11	8.0644	2.9356	NA	NA	0.01048	7.83613:15.4869:2.27106:2.27106:0.01:1	0(0:0:0)	-1465.35	NA	NA	NA	ndhA
ndhA_Aox_1-ndhA_Avi_6	MA	0.00367151	0.0322497	0.113846	7.64e-05	1092	260.157	831.843	NA	11	8.0644	2.9356	NA	NA	0.01048	7.83613:15.4869:2.27106:2.27106:0.01:1	0(0:0:0)	-1465.35	NA	NA	NA	ndhA
ndhA_Aox_1-ndhA_AviL_1	MA	0.00367151	0.0322497	0.113846	7.64e-05	1092	260.157	831.843	NA	11	8.0644	2.9356	NA	NA	0.01048	7.83613:15.4869:2.27106:2.27106:0.01:1	0(0:0:0)	-1465.35	NA	NA	NA	ndhA
ndhA_Aox_1-ndhA_AviL_2	MA	0.00248043	0.0316766	0.0783048	1.89e-05	1092	263.176	828.824	NA	10	8.02177	1.97823	NA	NA	0.00951681	18.836:30:12.144:12.144:0.01:1	0(0:0:0)	-1458.67	NA	NA	NA	ndhA
ndhA_Aox_1-ndhA_Aze	MA	0.00479738	0.00829937	0.578041	0.150325	1089	259.288	829.712	NA	6	2.10547	3.89453	NA	NA	0.00563119	3.65933:2.74035:1.65366:1.93369:0.01:1	0(0:0:0)	-1439.2	NA	NA	NA	ndhA
ndhA_Aox_1-ndhA_CBD	MA	0.00501894	0.0433988	0.115647	6.5e-05	1092	260.937	831.063	NA	15	10.9623	4.03771	NA	NA	0.0141899	19.028:17.3495:9.04314:9.04314:1.56598:1	0(0:0:0)	-1485.22	NA	NA	NA	ndhA
ndhA_Aox_1-ndhA_JSR	MA	0.0025004	0.0478578	0.0522464	7e-08	1092	260.724	831.276	NA	14	12.0009	1.9991	NA	NA	0.0133299	16.476:15.7864:8.54841:8.54841:1.92278:1	0(0:0:0)	-1477.77	NA	NA	NA	ndhA
ndhA_Aox_1-ndhA_SR	MA	0.00476012	0.0392829	0.121175	3.67e-05	1092	241.899	850.101	NA	13	9.11741	3.88259	NA	NA	0.0124076	1.95716:3.82535:0.909589:0.909589:1.02972:1	0(0:0:0)	-1478.21	NA	NA	NA	ndhA
ndhA_Aox_2-ndhA_Apu	MA	0.00127527	0.0075916	0.167984	0.136991	1077	265.218	811.782	NA	3	1.98129	1.01871	NA	NA	0.00283071	24.5274:30:20.3054:20.3054:0.01:1	0(0:0:0)	-1406.14	NA	NA	NA	ndhA
ndhA_Aox_2-ndhA_Avi_1	MA	0.00367972	0.037092	0.0992051	2.13e-05	1077	256.784	820.216	NA	12	9.11245	2.88755	NA	NA	0.0116461	3.26709:6.42304:1.24718:1.24718:0.513095:1	0(0:0:0)	-1454.21	NA	NA	NA	ndhA
ndhA_Aox_2-ndhA_Avi_2	MA	0.00622805	0.0408716	0.152381	7.04e-05	1077	259.469	817.531	NA	15	10.1343	4.86568	NA	NA	0.0145743	5.18855:8.96657:3.27401:3.654:0.140747:1	0(0:0:0)	-1467.61	NA	NA	NA	ndhA
ndhA_Aox_2-ndhA_Avi_3	MA	0.00622805	0.0408716	0.152381	7.04e-05	1077	259.469	817.531	NA	15	10.1343	4.86568	NA	NA	0.0145743	5.18855:8.96657:3.27401:3.654:0.140747:1	0(0:0:0)	-1467.61	NA	NA	NA	ndhA
ndhA_Aox_2-ndhA_Avi_4	MA	0.00622805	0.0408716	0.152381	7.04e-05	1077	259.469	817.531	NA	15	10.1343	4.86568	NA	NA	0.0145743	5.18855:8.96657:3.27401:3.654:0.140747:1	0(0:0:0)	-1467.61	NA	NA	NA	ndhA
ndhA_Aox_2-ndhA_Avi_6	MA	0.00622805	0.0408716	0.152381	7.04e-05	1077	259.469	817.531	NA	15	10.1343	4.86568	NA	NA	0.0145743	5.18855:8.96657:3.27401:3.654:0.140747:1	0(0:0:0)	-1467.61	NA	NA	NA	ndhA
ndhA_Aox_2-ndhA_AviL_1	MA	0.00622805	0.0408716	0.152381	7.04e-05	1077	259.469	817.531	NA	15	10.1343	4.86568	NA	NA	0.0145743	5.18855:8.96657:3.27401:3.654:0.140747:1	0(0:0:0)	-1467.61	NA	NA	NA	ndhA
ndhA_Aox_2-ndhA_AviL_2	MA	0.00507703	0.0406295	0.124959	2.34e-05	1077	258.965	818.035	NA	14	10.0378	3.9622	NA	NA	0.0136256	13.5255:21.4094:15.0137:16.5931:1.17528:1	0(0:0:0)	-1461.52	NA	NA	NA	ndhA
ndhA_Aox_2-ndhA_Aze	MA	0.0111422	0.0211024	0.528007	0.30264	1077	243.373	833.627	NA	14	4.98472	9.01528	NA	NA	0.013393	2.24009:1.75428:1.70676:1.87004:1.02741:1	0(0:0:0)	-1470.93	NA	NA	NA	ndhA
ndhA_Aox_2-ndhA_CBD	MA	0.00772837	0.0528242	0.146304	3.86e-05	1077	255.356	821.644	NA	19	12.9185	6.08145	NA	NA	0.0184205	12.1846:11.3586:12.359:13.2782:2.67337:1	0(0:0:0)	-1488.68	NA	NA	NA	ndhA
ndhA_Aox_2-ndhA_JSR	MA	0.00514303	0.0578687	0.0888743	1.47e-06	1077	253.847	823.153	NA	18	13.973	4.02695	NA	NA	0.0175704	11.5596:11.2189:12.735:14.3223:3.00087:1	0(0:0:0)	-1481.94	NA	NA	NA	ndhA
ndhA_Aox_2-ndhA_SR	MA	0.00746284	0.047127	0.158356	3.48e-05	1077	247.472	829.528	NA	17	11.1052	5.89477	NA	NA	0.0165768	2.79381:4.80286:1.47089:1.69885:1.03438:1	0(0:0:0)	-1479.59	NA	NA	NA	ndhA
ndhA_Apu-ndhA_Avi_1	MA	0.0024373	0.0383694	0.063522	3.5e-06	1077	251.009	825.991	NA	11	9.0982	1.9018	NA	NA	0.0108117	2.01708:6.50934:0.592864:0.592864:0.681661:1	0(0:0:0)	-1446.24	NA	NA	NA	ndhA
ndhA_Apu-ndhA_Avi_2	MA	0.00494281	0.0417703	0.118333	2.1e-05	1077	256.277	820.723	NA	14	10.1526	3.84743	NA	NA	0.0137061	3.73251:9.1337:2.16406:2.73901:0.0906249:1	0(0:0:0)	-1460.87	NA	NA	NA	ndhA
ndhA_Apu-ndhA_Avi_3	MA	0.00494281	0.0417703	0.118333	2.1e-05	1077	256.277	820.723	NA	14	10.1526	3.84743	NA	NA	0.0137061	3.73251:9.1337:2.16406:2.73901:0.0906249:1	0(0:0:0)	-1460.87	NA	NA	NA	ndhA
ndhA_Apu-ndhA_Avi_4	MA	0.00494281	0.0417703	0.118333	2.1e-05	1077	256.277	820.723	NA	14	10.1526	3.84743	NA	NA	0.0137061	3.73251:9.1337:2.16406:2.73901:0.0906249:1	0(0:0:0)	-1460.87	NA	NA	NA	ndhA
ndhA_Apu-ndhA_Avi_6	MA	0.00494281	0.0417703	0.118333	2.1e-05	1077	256.277	820.723	NA	14	10.1526	3.84743	NA	NA	0.0137061	3.73251:9.1337:2.16406:2.73901:0.0906249:1	0(0:0:0)	-1460.87	NA	NA	NA	ndhA
ndhA_Apu-ndhA_AviL_1	MA	0.00494281	0.0417703	0.118333	2.1e-05	1077	256.277	820.723	NA	14	10.1526	3.84743	NA	NA	0.0137061	3.73251:9.1337:2.16406:2.73901:0.0906249:1	0(0:0:0)	-1460.87	NA	NA	NA	ndhA
ndhA_Apu-ndhA_AviL_2	MA	0.00378455	0.0416306	0.0909077	5.53e-06	1077	255.603	821.397	NA	13	10.0608	2.93915	NA	NA	0.0127665	10.0129:21.6463:10.7729:13.4062:0.821896:1	0(0:0:0)	-1454.2	NA	NA	NA	ndhA
ndhA_Apu-ndhA_Aze	MA	0.00982708	0.0214749	0.457607	0.0485232	1077	240.737	836.263	NA	13	5.02004	7.97996	NA	NA	0.0124307	1.80722:1.56384:1.51883:1.67451:0.983338:1	0(0:0:0)	-1466.1	NA	NA	NA	ndhA
ndhA_Apu-ndhA_CBD	MA	0.00641233	0.0532156	0.120497	1.43e-05	1077	253.746	823.254	NA	18	12.9409	5.05912	NA	NA	0.0174394	11.503:11.0988:12.4191:13.5941:2.92135:1	0(0:0:0)	-1483.65	NA	NA	NA	ndhA
ndhA_Apu-ndhA_JSR	MA	0.00383759	0.0585559	0.0655372	3.6e-07	1077	251.271	825.729	NA	17	13.9875	3.01248	NA	NA	0.0166037	11.1488:11.1742:12.9188:15.2105:3.3496:1	0(0:0:0)	-1476.27	NA	NA	NA	ndhA
ndhA_Apu-ndhA_SR	MA	0.00624289	0.0486986	0.128194	9.15e-06	1077	240.117	836.883	NA	16	11.0589	4.9411	NA	NA	0.0157084	2.02696:4.91127:0.996961:1.34279:1.25697:1	0(0:0:0)	-1472.95	NA	NA	NA	ndhA
ndhA_Avi_1-ndhA_Avi_2	MA	0.00255451	0.0144151	0.177211	0.0489641	1077	203.218	873.782	NA	5	2.83775	2.16225	NA	NA	0.00479246	1.93102:2.06555:3.23433:5.28657:6.60257:1	0(0:0:0)	-1417.83	NA	NA	NA	ndhA
ndhA_Avi_1-ndhA_Avi_3	MA	0.00255451	0.0144151	0.177211	0.0489641	1077	203.218	873.782	NA	5	2.83775	2.16225	NA	NA	0.00479246	1.93102:2.06555:3.23433:5.28657:6.60257:1	0(0:0:0)	-1417.83	NA	NA	NA	ndhA
ndhA_Avi_1-ndhA_Avi_4	MA	0.00255451	0.0144151	0.177211	0.0489641	1077	203.218	873.782	NA	5	2.83775	2.16225	NA	NA	0.00479246	1.93102:2.06555:3.23433:5.28657:6.60257:1	0(0:0:0)	-1417.83	NA	NA	NA	ndhA
ndhA_Avi_1-ndhA_Avi_6	MA	0.00255451	0.0144151	0.177211	0.0489641	1077	203.218	873.782	NA	5	2.83775	2.16225	NA	NA	0.00479246	1.93102:2.06555:3.23433:5.28657:6.60257:1	0(0:0:0)	-1417.83	NA	NA	NA	ndhA
ndhA_Avi_1-ndhA_AviL_1	MA	0.00255451	0.0144151	0.177211	0.0489641	1077	203.218	873.782	NA	5	2.83775	2.16225	NA	NA	0.00479246	1.93102:2.06555:3.23433:5.28657:6.60257:1	0(0:0:0)	-1417.83	NA	NA	NA	ndhA
ndhA_Avi_1-ndhA_AviL_2	MA	0.00355533	0.0134897	0.263559	0.023376	1077	236.724	840.276	NA	6	3.09993	2.90007	NA	NA	0.0057389	0.816915:0.86781:0.683612:0.75755:0.449356:1	0(0:0:0)	-1426.39	NA	NA	NA	ndhA
ndhA_Avi_1-ndhA_Aze	MA	0.0122286	0.0515887	0.237041	0.00027414	1077	249.809	827.191	NA	22	12.3255	9.67446	NA	NA	0.0213582	2.20532:2.49963:1.47979:1.61982:0.593785:1	0(0:0:0)	-1510.98	NA	NA	NA	ndhA
ndhA_Avi_1-ndhA_CBD	MA	0.00871458	0.0411351	0.211852	0.000308744	1077	252.798	824.202	NA	17	10.055	6.94503	NA	NA	0.0163245	4.42999:2.99795:1.76609:1.91687:0.895348:1	0(0:0:0)	-1481.19	NA	NA	NA	ndhA
ndhA_Avi_1-ndhA_JSR	MA	0.00612843	0.0458646	0.13362	1.62e-05	1077	252.653	824.347	NA	16	11.1423	4.85772	NA	NA	0.0154501	3.63854:2.7684:1.70062:1.88924:0.823362:1	0(0:0:0)	-1475.38	NA	NA	NA	ndhA
ndhA_Avi_1-ndhA_SR	MA	0.00373098	0.00918171	0.406349	0.239128	1077	203.141	873.859	NA	5	1.8195	3.1805	NA	NA	0.00475908	2.25181:2.37812:4.00887:5.45893:9.28727:1	0(0:0:0)	-1419.25	NA	NA	NA	ndhA
ndhA_Avi_2-ndhA_Avi_3	MA	NA	NA	NA	NA	1092	228.249	863.751	NA	0	NA	NA	NA	NA	NA	0.465058:0.456574:0.488241:0.480019:0.40638:1	0(0:0:0)	-1402.51	NA	NA	NA	ndhA
ndhA_Avi_2-ndhA_Avi_4	MA	NA	NA	NA	NA	1092	228.249	863.751	NA	0	NA	NA	NA	NA	NA	0.465058:0.456574:0.488241:0.480019:0.40638:1	0(0:0:0)	-1402.51	NA	NA	NA	ndhA
ndhA_Avi_2-ndhA_Avi_6	MA	NA	NA	NA	NA	1092	228.249	863.751	NA	0	NA	NA	NA	NA	NA	0.465058:0.456574:0.488241:0.480019:0.40638:1	0(0:0:0)	-1402.51	NA	NA	NA	ndhA
ndhA_Avi_2-ndhA_AviL_1	MA	NA	NA	NA	NA	1092	228.249	863.751	NA	0	NA	NA	NA	NA	NA	0.465058:0.456574:0.488241:0.480019:0.40638:1	0(0:0:0)	-1402.51	NA	NA	NA	ndhA
ndhA_Avi_2-ndhA_AviL_2	MA	0.00110941	2.22e-05	50	0	1092	186.39	905.61	NA	1	0.00409947	0.995901	NA	NA	0.000923834	0.01:0.01:0.01:0.01:0.01:1	0(0:0:0)	-1410.61	NA	NA	NA	ndhA
ndhA_Avi_2-ndhA_Aze	MA	0.00582139	0.0333013	0.17481	0.00055116	1089	255.455	833.545	NA	13	8.27814	4.72186	NA	NA	0.0122676	2.65711:3.42494:1.23415:1.54701:0.01:1	0(0:0:0)	-1475.6	NA	NA	NA	ndhA
ndhA_Avi_2-ndhA_CBD	MA	0.00608329	0.0276545	0.219975	0.00184267	1092	259.432	832.568	NA	12	7.03423	4.96577	NA	NA	0.0112081	6.53118:3.62682:1.59265:1.59265:0.448311:1	0(0:0:0)	-1474.16	NA	NA	NA	ndhA
ndhA_Avi_2-ndhA_JSR	MA	0.00356561	0.031883	0.111834	7.54e-05	1092	259.727	832.273	NA	11	8.09799	2.90201	NA	NA	0.0103008	4.90341:3.25031:1.56961:1.56961:0.401773:1	0(0:0:0)	-1468.36	NA	NA	NA	ndhA
ndhA_Avi_2-ndhA_SR	MA	0.00123179	0.00668438	0.184278	0.224224	1092	140.354	951.646	NA	2	0.8891	1.1109	NA	NA	0.0019326	0.01:0.01:0.01:0.01:7.84388:1	0(0:0:0)	-1414.97	NA	NA	NA	ndhA
ndhA_Avi_3-ndhA_Avi_4	MA	NA	NA	NA	NA	1092	228.249	863.751	NA	0	NA	NA	NA	NA	NA	0.465058:0.456574:0.488241:0.480019:0.40638:1	0(0:0:0)	-1402.51	NA	NA	NA	ndhA
ndhA_Avi_3-ndhA_Avi_6	MA	NA	NA	NA	NA	1092	228.249	863.751	NA	0	NA	NA	NA	NA	NA	0.465058:0.456574:0.488241:0.480019:0.40638:1	0(0:0:0)	-1402.51	NA	NA	NA	ndhA
ndhA_Avi_3-ndhA_AviL_1	MA	NA	NA	NA	NA	1092	228.249	863.751	NA	0	NA	NA	NA	NA	NA	0.465058:0.456574:0.488241:0.480019:0.40638:1	0(0:0:0)	-1402.51	NA	NA	NA	ndhA
ndhA_Avi_3-ndhA_AviL_2	MA	0.00110941	2.22e-05	50	0	1092	186.39	905.61	NA	1	0.00409947	0.995901	NA	NA	0.000923834	0.01:0.01:0.01:0.01:0.01:1	0(0:0:0)	-1410.61	NA	NA	NA	ndhA
ndhA_Avi_3-ndhA_Aze	MA	0.00582139	0.0333013	0.17481	0.00055116	1089	255.455	833.545	NA	13	8.27814	4.72186	NA	NA	0.0122676	2.65711:3.42494:1.23415:1.54701:0.01:1	0(0:0:0)	-1475.6	NA	NA	NA	ndhA
ndhA_Avi_3-ndhA_CBD	MA	0.00608329	0.0276545	0.219975	0.00184267	1092	259.432	832.568	NA	12	7.03423	4.96577	NA	NA	0.0112081	6.53118:3.62682:1.59265:1.59265:0.448311:1	0(0:0:0)	-1474.16	NA	NA	NA	ndhA
ndhA_Avi_3-ndhA_JSR	MA	0.00356561	0.031883	0.111834	7.54e-05	1092	259.727	832.273	NA	11	8.09799	2.90201	NA	NA	0.0103008	4.90341:3.25031:1.56961:1.56961:0.401773:1	0(0:0:0)	-1468.36	NA	NA	NA	ndhA
ndhA_Avi_3-ndhA_SR	MA	0.00123179	0.00668438	0.184278	0.224224	1092	140.354	951.646	NA	2	0.8891	1.1109	NA	NA	0.0019326	0.01:0.01:0.01:0.01:7.84388:1	0(0:0:0)	-1414.97	NA	NA	NA	ndhA
ndhA_Avi_4-ndhA_Avi_6	MA	NA	NA	NA	NA	1092	228.249	863.751	NA	0	NA	NA	NA	NA	NA	0.465058:0.456574:0.488241:0.480019:0.40638:1	0(0:0:0)	-1402.51	NA	NA	NA	ndhA
ndhA_Avi_4-ndhA_AviL_1	MA	NA	NA	NA	NA	1092	228.249	863.751	NA	0	NA	NA	NA	NA	NA	0.465058:0.456574:0.488241:0.480019:0.40638:1	0(0:0:0)	-1402.51	NA	NA	NA	ndhA
ndhA_Avi_4-ndhA_AviL_2	MA	0.00110941	2.22e-05	50	0	1092	186.39	905.61	NA	1	0.00409947	0.995901	NA	NA	0.000923834	0.01:0.01:0.01:0.01:0.01:1	0(0:0:0)	-1410.61	NA	NA	NA	ndhA
ndhA_Avi_4-ndhA_Aze	MA	0.00582139	0.0333013	0.17481	0.00055116	1089	255.455	833.545	NA	13	8.27814	4.72186	NA	NA	0.0122676	2.65711:3.42494:1.23415:1.54701:0.01:1	0(0:0:0)	-1475.6	NA	NA	NA	ndhA
ndhA_Avi_4-ndhA_CBD	MA	0.00608329	0.0276545	0.219975	0.00184267	1092	259.432	832.568	NA	12	7.03423	4.96577	NA	NA	0.0112081	6.53118:3.62682:1.59265:1.59265:0.448311:1	0(0:0:0)	-1474.16	NA	NA	NA	ndhA
ndhA_Avi_4-ndhA_JSR	MA	0.00356561	0.031883	0.111834	7.54e-05	1092	259.727	832.273	NA	11	8.09799	2.90201	NA	NA	0.0103008	4.90341:3.25031:1.56961:1.56961:0.401773:1	0(0:0:0)	-1468.36	NA	NA	NA	ndhA
ndhA_Avi_4-ndhA_SR	MA	0.00123179	0.00668438	0.184278	0.224224	1092	140.354	951.646	NA	2	0.8891	1.1109	NA	NA	0.0019326	0.01:0.01:0.01:0.01:7.84388:1	0(0:0:0)	-1414.97	NA	NA	NA	ndhA
ndhA_Avi_6-ndhA_AviL_1	MA	NA	NA	NA	NA	1092	228.249	863.751	NA	0	NA	NA	NA	NA	NA	0.465058:0.456574:0.488241:0.480019:0.40638:1	0(0:0:0)	-1402.51	NA	NA	NA	ndhA
ndhA_Avi_6-ndhA_AviL_2	MA	0.00110941	2.22e-05	50	0	1092	186.39	905.61	NA	1	0.00409947	0.995901	NA	NA	0.000923834	0.01:0.01:0.01:0.01:0.01:1	0(0:0:0)	-1410.61	NA	NA	NA	ndhA
ndhA_Avi_6-ndhA_Aze	MA	0.00582139	0.0333013	0.17481	0.00055116	1089	255.455	833.545	NA	13	8.27814	4.72186	NA	NA	0.0122676	2.65711:3.42494:1.23415:1.54701:0.01:1	0(0:0:0)	-1475.6	NA	NA	NA	ndhA
ndhA_Avi_6-ndhA_CBD	MA	0.00608329	0.0276545	0.219975	0.00184267	1092	259.432	832.568	NA	12	7.03423	4.96577	NA	NA	0.0112081	6.53118:3.62682:1.59265:1.59265:0.448311:1	0(0:0:0)	-1474.16	NA	NA	NA	ndhA
ndhA_Avi_6-ndhA_JSR	MA	0.00356561	0.031883	0.111834	7.54e-05	1092	259.727	832.273	NA	11	8.09799	2.90201	NA	NA	0.0103008	4.90341:3.25031:1.56961:1.56961:0.401773:1	0(0:0:0)	-1468.36	NA	NA	NA	ndhA
ndhA_Avi_6-ndhA_SR	MA	0.00123179	0.00668438	0.184278	0.224224	1092	140.354	951.646	NA	2	0.8891	1.1109	NA	NA	0.0019326	0.01:0.01:0.01:0.01:7.84388:1	0(0:0:0)	-1414.97	NA	NA	NA	ndhA
ndhA_AviL_1-ndhA_AviL_2	MA	0.00110941	2.22e-05	50	0	1092	186.39	905.61	NA	1	0.00409947	0.995901	NA	NA	0.000923834	0.01:0.01:0.01:0.01:0.01:1	0(0:0:0)	-1410.61	NA	NA	NA	ndhA
ndhA_AviL_1-ndhA_Aze	MA	0.00582139	0.0333013	0.17481	0.00055116	1089	255.455	833.545	NA	13	8.27814	4.72186	NA	NA	0.0122676	2.65711:3.42494:1.23415:1.54701:0.01:1	0(0:0:0)	-1475.6	NA	NA	NA	ndhA
ndhA_AviL_1-ndhA_CBD	MA	0.00608329	0.0276545	0.219975	0.00184267	1092	259.432	832.568	NA	12	7.03423	4.96577	NA	NA	0.0112081	6.53118:3.62682:1.59265:1.59265:0.448311:1	0(0:0:0)	-1474.16	NA	NA	NA	ndhA
ndhA_AviL_1-ndhA_JSR	MA	0.00356561	0.031883	0.111834	7.54e-05	1092	259.727	832.273	NA	11	8.09799	2.90201	NA	NA	0.0103008	4.90341:3.25031:1.56961:1.56961:0.401773:1	0(0:0:0)	-1468.36	NA	NA	NA	ndhA
ndhA_AviL_1-ndhA_SR	MA	0.00123179	0.00668438	0.184278	0.224224	1092	140.354	951.646	NA	2	0.8891	1.1109	NA	NA	0.0019326	0.01:0.01:0.01:0.01:7.84388:1	0(0:0:0)	-1414.97	NA	NA	NA	ndhA
ndhA_AviL_2-ndhA_Aze	MA	0.00479663	0.0323998	0.148045	0.000241078	1089	259.266	829.734	NA	12	8.14226	3.85774	NA	NA	0.0113683	5.66842:7.36047:2.69818:3.28168:0.01:1	0(0:0:0)	-1468.46	NA	NA	NA	ndhA
ndhA_AviL_2-ndhA_CBD	MA	0.00505499	0.0272909	0.185227	0.00493667	1092	255.96	836.04	NA	11	6.85357	4.14643	NA	NA	0.010267	17.2325:9.83677:4.93523:4.93523:2.96688:1	0(0:0:0)	-1465.85	NA	NA	NA	ndhA
ndhA_AviL_2-ndhA_JSR	MA	0.00252312	0.031872	0.0791642	0.000228051	1092	254.412	837.588	NA	10	7.93255	2.06745	NA	NA	0.00936076	13.8965:9.46483:5.50301:5.50301:3.42324:1	0(0:0:0)	-1459.63	NA	NA	NA	ndhA
ndhA_AviL_2-ndhA_SR	MA	0.00222543	0.00629278	0.353648	0.059441	1092	167.311	924.689	NA	3	1.01539	1.98461	NA	NA	0.00284861	0.01:0.01:0.01:0.01:0.416426:1	0(0:0:0)	-1424.14	NA	NA	NA	ndhA
ndhA_Aze-ndhA_CBD	MA	0.00504881	0.0460715	0.109586	2.66e-05	1089	267.111	821.889	NA	16	11.9654	4.03464	NA	NA	0.0151109	18.1091:13.2436:4.67062:4.67062:0.01:1	0(0:0:0)	-1481.64	NA	NA	NA	ndhA
ndhA_Aze-ndhA_JSR	MA	0.002503	0.0501445	0.0499157	2.71e-08	1089	268.524	820.476	NA	15	13.015	1.98501	NA	NA	0.0142504	15.6469:12.4579:4.52095:4.52095:0.01:1	0(0:0:0)	-1474.64	NA	NA	NA	ndhA
ndhA_Aze-ndhA_SR	MA	0.00467619	0.0407138	0.114855	2.04e-05	1089	258.44	830.56	NA	14	10.2256	3.77442	NA	NA	0.0132286	2.59657:3.02465:1.5491:1.5491:0.142107:1	0(0:0:0)	-1481.57	NA	NA	NA	ndhA
ndhA_CBD-ndhA_JSR	MA	0.00252958	0.00356975	0.708617	0.559227	1092	270.258	821.742	NA	3	0.950991	2.04901	NA	NA	0.00278701	30:10.3789:10.0212:10.0212:0.01:1	0(0:0:0)	-1425.58	NA	NA	NA	ndhA
ndhA_CBD-ndhA_SR	MA	0.00483718	0.0315622	0.153259	0.000236628	1092	259.391	832.609	NA	12	8.04323	3.95677	NA	NA	0.0111854	6.06647:3.41863:1.51147:1.51147:0.459935:1	0(0:0:0)	-1473.81	NA	NA	NA	ndhA
ndhA_JSR-ndhA_SR	MA	0.00235571	0.0357942	0.0658126	4.24e-06	1092	259.416	832.584	NA	11	9.08173	1.91827	NA	NA	0.0102994	4.49689:3.01753:1.46523:1.46523:0.418152:1	0(0:0:0)	-1467.26	NA	NA	NA	ndhA
ndhC_Aco-ndhC_Aka	MA	1.2e-05	0.0120497	0.001	0	360	98.0219	261.978	NA	1	0.997334	0.00266552	NA	NA	0.00328971	0.01:0.01:0.01:0.01:0.01:1	0(0:0:0)	-470.222	NA	NA	NA	ndhC
ndhC_Aco-ndhC_Akr	MA	NA	NA	NA	NA	360	98.3955	261.604	NA	0	NA	NA	NA	NA	NA	0.50486:0.481026:0.488958:0.486879:0.278451:1	0(0:0:0)	-465.234	NA	NA	NA	ndhC
ndhC_Aco-ndhC_Aox_1	MA	0.00391106	7.82e-05	50	0	360	106.444	253.556	NA	1	0.00832619	0.991674	NA	NA	0.00277778	18.3536:30:18.2823:18.2823:0.01:1	0(0:0:0)	-471.555	NA	NA	NA	ndhC
ndhC_Aco-ndhC_Aox_2	MA	0.00391106	7.82e-05	50	0	360	106.444	253.556	NA	1	0.00832619	0.991674	NA	NA	0.00277778	18.3536:30:18.2823:18.2823:0.01:1	0(0:0:0)	-471.555	NA	NA	NA	ndhC
ndhC_Aco-ndhC_Apu	MA	0.00402561	8.05e-05	50	0	360	110.764	249.236	NA	1	0.00881	0.99119	NA	NA	0.00281179	30:18.2272:18.1469:18.1469:0.01:1	0(0:0:0)	-472.091	NA	NA	NA	ndhC
ndhC_Aco-ndhC_Avi_1	MA	0.00753878	0.0114627	0.657678	0.199549	360	111.87	248.13	NA	3	1.22014	1.77986	NA	NA	0.00875815	2.82217:2.95738:1.20204:1.20204:0.01:1	0(0:0:0)	-483.307	NA	NA	NA	ndhC
ndhC_Aco-ndhC_Avi_2	MA	0.00410972	0.010506	0.391177	0	360	107.056	252.944	NA	2	1.03937	0.960632	NA	NA	0.00601184	29.0134:30:22.4215:22.4215:0.01:1	0(0:0:0)	-476.878	NA	NA	NA	ndhC
ndhC_Aco-ndhC_Avi_3	MA	0.00410972	0.010506	0.391177	0	360	107.056	252.944	NA	2	1.03937	0.960632	NA	NA	0.00601184	29.0134:30:22.4215:22.4215:0.01:1	0(0:0:0)	-476.878	NA	NA	NA	ndhC
ndhC_Aco-ndhC_Avi_4	MA	0.00410972	0.010506	0.391177	0	360	107.056	252.944	NA	2	1.03937	0.960632	NA	NA	0.00601184	29.0134:30:22.4215:22.4215:0.01:1	0(0:0:0)	-476.878	NA	NA	NA	ndhC
ndhC_Aco-ndhC_Avi_6	MA	0.00410972	0.010506	0.391177	0	360	107.056	252.944	NA	2	1.03937	0.960632	NA	NA	0.00601184	29.0134:30:22.4215:22.4215:0.01:1	0(0:0:0)	-476.878	NA	NA	NA	ndhC
ndhC_Aco-ndhC_AviL_1	MA	0.00410972	0.010506	0.391177	0	360	107.056	252.944	NA	2	1.03937	0.960632	NA	NA	0.00601184	29.0134:30:22.4215:22.4215:0.01:1	0(0:0:0)	-476.878	NA	NA	NA	ndhC
ndhC_Aco-ndhC_AviL_2	MA	0.00410972	0.010506	0.391177	0	360	107.056	252.944	NA	2	1.03937	0.960632	NA	NA	0.00601184	29.0134:30:22.4215:22.4215:0.01:1	0(0:0:0)	-476.878	NA	NA	NA	ndhC
ndhC_Aco-ndhC_Aze	MA	NA	NA	NA	NA	360	98.3955	261.604	NA	0	NA	NA	NA	NA	NA	0.50486:0.481026:0.488958:0.486879:0.278451:1	0(0:0:0)	-465.234	NA	NA	NA	ndhC
ndhC_Aco-ndhC_CBD	MA	NA	NA	NA	NA	360	98.3955	261.604	NA	0	NA	NA	NA	NA	NA	0.50486:0.481026:0.488958:0.486879:0.278451:1	0(0:0:0)	-465.234	NA	NA	NA	ndhC
ndhC_Aco-ndhC_JSR	MA	0.00376002	7.52e-05	50	0	360	95.9634	264.037	NA	1	0.00721649	0.992784	NA	NA	0.00277778	0.01:0.01:0.01:0.01:0.01:1	0(0:0:0)	-469.948	NA	NA	NA	ndhC
ndhC_Aco-ndhC_SR	MA	0.00753878	0.0114627	0.657678	0.199549	360	111.87	248.13	NA	3	1.22014	1.77986	NA	NA	0.00875815	2.82217:2.95738:1.20204:1.20204:0.01:1	0(0:0:0)	-483.307	NA	NA	NA	ndhC
ndhC_Aka-ndhC_Akr	MA	1.2e-05	0.0120497	0.001	0	360	98.0219	261.978	NA	1	0.997334	0.00266552	NA	NA	0.00328971	0.01:0.01:0.01:0.01:0.01:1	0(0:0:0)	-470.222	NA	NA	NA	ndhC
ndhC_Aka-ndhC_Aox_1	MA	0.00345769	0.0121812	0.283854	0	360	108.482	251.518	NA	2	1.20618	0.793818	NA	NA	0.00608643	0.686587:1.99278:0.377235:0.377235:0.01:1	0(0:0:0)	-478.136	NA	NA	NA	ndhC
ndhC_Aka-ndhC_Aox_2	MA	0.00345769	0.0121812	0.283854	0	360	108.482	251.518	NA	2	1.20618	0.793818	NA	NA	0.00608643	0.686587:1.99278:0.377235:0.377235:0.01:1	0(0:0:0)	-478.136	NA	NA	NA	ndhC
ndhC_Aka-ndhC_Apu	MA	0.00349731	0.0113413	0.30837	0	360	115.337	244.663	NA	2	1.20908	0.790916	NA	NA	0.00601035	1.60944:0.786297:0.430902:0.430902:0.01:1	0(0:0:0)	-478.991	NA	NA	NA	ndhC
ndhC_Aka-ndhC_Avi_1	MA	0.0071397	0.023798	0.300013	0.0774795	360	109.501	250.499	NA	4	2.37203	1.62797	NA	NA	0.0122067	0.845295:0.916623:0.422947:0.422947:0.01:1	0(0:0:0)	-488.057	NA	NA	NA	ndhC
ndhC_Aka-ndhC_Avi_2	MA	0.00350822	0.0228506	0.153529	0	360	110.488	249.512	NA	3	2.22765	0.772345	NA	NA	0.00944464	2.15761:2.38827:0.895667:0.895667:0.01:1	0(0:0:0)	-482.751	NA	NA	NA	ndhC
ndhC_Aka-ndhC_Avi_3	MA	0.00350822	0.0228506	0.153529	0	360	110.488	249.512	NA	3	2.22765	0.772345	NA	NA	0.00944464	2.15761:2.38827:0.895667:0.895667:0.01:1	0(0:0:0)	-482.751	NA	NA	NA	ndhC
ndhC_Aka-ndhC_Avi_4	MA	0.00350822	0.0228506	0.153529	0	360	110.488	249.512	NA	3	2.22765	0.772345	NA	NA	0.00944464	2.15761:2.38827:0.895667:0.895667:0.01:1	0(0:0:0)	-482.751	NA	NA	NA	ndhC
ndhC_Aka-ndhC_Avi_6	MA	0.00350822	0.0228506	0.153529	0	360	110.488	249.512	NA	3	2.22765	0.772345	NA	NA	0.00944464	2.15761:2.38827:0.895667:0.895667:0.01:1	0(0:0:0)	-482.751	NA	NA	NA	ndhC
ndhC_Aka-ndhC_AviL_1	MA	0.00350822	0.0228506	0.153529	0	360	110.488	249.512	NA	3	2.22765	0.772345	NA	NA	0.00944464	2.15761:2.38827:0.895667:0.895667:0.01:1	0(0:0:0)	-482.751	NA	NA	NA	ndhC
ndhC_Aka-ndhC_AviL_2	MA	0.00350822	0.0228506	0.153529	0	360	110.488	249.512	NA	3	2.22765	0.772345	NA	NA	0.00944464	2.15761:2.38827:0.895667:0.895667:0.01:1	0(0:0:0)	-482.751	NA	NA	NA	ndhC
ndhC_Aka-ndhC_Aze	MA	1.2e-05	0.0120497	0.001	0	360	98.0219	261.978	NA	1	0.997334	0.00266552	NA	NA	0.00328971	0.01:0.01:0.01:0.01:0.01:1	0(0:0:0)	-470.222	NA	NA	NA	ndhC
ndhC_Aka-ndhC_CBD	MA	1.2e-05	0.0120497	0.001	0	360	98.0219	261.978	NA	1	0.997334	0.00266552	NA	NA	0.00328971	0.01:0.01:0.01:0.01:0.01:1	0(0:0:0)	-470.222	NA	NA	NA	ndhC
ndhC_Aka-ndhC_JSR	MA	0.00327125	0.0143843	0.227417	0	360	97.0253	262.975	NA	2	1.23733	0.762671	NA	NA	0.00626639	0.01:0.01:0.01:0.01:0.01:1	0(0:0:0)	-474.928	NA	NA	NA	ndhC
ndhC_Aka-ndhC_SR	MA	0.0071397	0.023798	0.300013	0.0774795	360	109.501	250.499	NA	4	2.37203	1.62797	NA	NA	0.0122067	0.845295:0.916623:0.422947:0.422947:0.01:1	0(0:0:0)	-488.057	NA	NA	NA	ndhC
ndhC_Akr-ndhC_Aox_1	MA	0.00391106	7.82e-05	50	0	360	106.444	253.556	NA	1	0.00832619	0.991674	NA	NA	0.00277778	18.3536:30:18.2823:18.2823:0.01:1	0(0:0:0)	-471.555	NA	NA	NA	ndhC
ndhC_Akr-ndhC_Aox_2	MA	0.00391106	7.82e-05	50	0	360	106.444	253.556	NA	1	0.00832619	0.991674	NA	NA	0.00277778	18.3536:30:18.2823:18.2823:0.01:1	0(0:0:0)	-471.555	NA	NA	NA	ndhC
ndhC_Akr-ndhC_Apu	MA	0.00402561	8.05e-05	50	0	360	110.764	249.236	NA	1	0.00881	0.99119	NA	NA	0.00281179	30:18.2272:18.1469:18.1469:0.01:1	0(0:0:0)	-472.091	NA	NA	NA	ndhC
ndhC_Akr-ndhC_Avi_1	MA	0.00753878	0.0114627	0.657678	0.199549	360	111.87	248.13	NA	3	1.22014	1.77986	NA	NA	0.00875815	2.82217:2.95738:1.20204:1.20204:0.01:1	0(0:0:0)	-483.307	NA	NA	NA	ndhC
ndhC_Akr-ndhC_Avi_2	MA	0.00410972	0.010506	0.391177	0	360	107.056	252.944	NA	2	1.03937	0.960632	NA	NA	0.00601184	29.0134:30:22.4215:22.4215:0.01:1	0(0:0:0)	-476.878	NA	NA	NA	ndhC
ndhC_Akr-ndhC_Avi_3	MA	0.00410972	0.010506	0.391177	0	360	107.056	252.944	NA	2	1.03937	0.960632	NA	NA	0.00601184	29.0134:30:22.4215:22.4215:0.01:1	0(0:0:0)	-476.878	NA	NA	NA	ndhC
ndhC_Akr-ndhC_Avi_4	MA	0.00410972	0.010506	0.391177	0	360	107.056	252.944	NA	2	1.03937	0.960632	NA	NA	0.00601184	29.0134:30:22.4215:22.4215:0.01:1	0(0:0:0)	-476.878	NA	NA	NA	ndhC
ndhC_Akr-ndhC_Avi_6	MA	0.00410972	0.010506	0.391177	0	360	107.056	252.944	NA	2	1.03937	0.960632	NA	NA	0.00601184	29.0134:30:22.4215:22.4215:0.01:1	0(0:0:0)	-476.878	NA	NA	NA	ndhC
ndhC_Akr-ndhC_AviL_1	MA	0.00410972	0.010506	0.391177	0	360	107.056	252.944	NA	2	1.03937	0.960632	NA	NA	0.00601184	29.0134:30:22.4215:22.4215:0.01:1	0(0:0:0)	-476.878	NA	NA	NA	ndhC
ndhC_Akr-ndhC_AviL_2	MA	0.00410972	0.010506	0.391177	0	360	107.056	252.944	NA	2	1.03937	0.960632	NA	NA	0.00601184	29.0134:30:22.4215:22.4215:0.01:1	0(0:0:0)	-476.878	NA	NA	NA	ndhC
ndhC_Akr-ndhC_Aze	MA	NA	NA	NA	NA	360	98.3955	261.604	NA	0	NA	NA	NA	NA	NA	0.50486:0.481026:0.488958:0.486879:0.278451:1	0(0:0:0)	-465.234	NA	NA	NA	ndhC
ndhC_Akr-ndhC_CBD	MA	NA	NA	NA	NA	360	98.3955	261.604	NA	0	NA	NA	NA	NA	NA	0.50486:0.481026:0.488958:0.486879:0.278451:1	0(0:0:0)	-465.234	NA	NA	NA	ndhC
ndhC_Akr-ndhC_JSR	MA	0.00376002	7.52e-05	50	0	360	95.9634	264.037	NA	1	0.00721649	0.992784	NA	NA	0.00277778	0.01:0.01:0.01:0.01:0.01:1	0(0:0:0)	-469.948	NA	NA	NA	ndhC
ndhC_Akr-ndhC_SR	MA	0.00753878	0.0114627	0.657678	0.199549	360	111.87	248.13	NA	3	1.22014	1.77986	NA	NA	0.00875815	2.82217:2.95738:1.20204:1.20204:0.01:1	0(0:0:0)	-483.307	NA	NA	NA	ndhC
ndhC_Aox_1-ndhC_Aox_2	MA	NA	NA	NA	NA	360	96.9702	263.03	NA	0	NA	NA	NA	NA	NA	0.501953:0.477557:0.485776:0.483515:0.28547:1	0(0:0:0)	-465.761	NA	NA	NA	ndhC
ndhC_Aox_1-ndhC_Apu	MA	0.00788519	0.000161313	48.8813	0.422374	360	108.543	251.457	NA	2	0.0175067	1.98249	NA	NA	0.00555639	29.9932:29.9738:22.474:22.474:0.01:1	0(0:0:0)	-477.442	NA	NA	NA	ndhC
ndhC_Aox_1-ndhC_Avi_1	MA	0.0117299	0.0110832	1.05835	0.355106	360	111.21	248.79	NA	4	1.18777	2.81223	NA	NA	0.0115301	4.09903:5.21634:1.82917:1.82917:0.01:1	0(0:0:0)	-487.912	NA	NA	NA	ndhC
ndhC_Aox_1-ndhC_Avi_2	MA	0.00816718	0.0102873	0.793906	0.183136	360	105.939	254.061	NA	3	1.03309	1.96691	NA	NA	0.00879109	25.3678:30:21.1472:21.1472:0.01:1	0(0:0:0)	-481.916	NA	NA	NA	ndhC
ndhC_Aox_1-ndhC_Avi_3	MA	0.00816718	0.0102873	0.793906	0.183136	360	105.939	254.061	NA	3	1.03309	1.96691	NA	NA	0.00879109	25.3678:30:21.1472:21.1472:0.01:1	0(0:0:0)	-481.916	NA	NA	NA	ndhC
ndhC_Aox_1-ndhC_Avi_4	MA	0.00816718	0.0102873	0.793906	0.183136	360	105.939	254.061	NA	3	1.03309	1.96691	NA	NA	0.00879109	25.3678:30:21.1472:21.1472:0.01:1	0(0:0:0)	-481.916	NA	NA	NA	ndhC
ndhC_Aox_1-ndhC_Avi_6	MA	0.00816718	0.0102873	0.793906	0.183136	360	105.939	254.061	NA	3	1.03309	1.96691	NA	NA	0.00879109	25.3678:30:21.1472:21.1472:0.01:1	0(0:0:0)	-481.916	NA	NA	NA	ndhC
ndhC_Aox_1-ndhC_AviL_1	MA	0.00816718	0.0102873	0.793906	0.183136	360	105.939	254.061	NA	3	1.03309	1.96691	NA	NA	0.00879109	25.3678:30:21.1472:21.1472:0.01:1	0(0:0:0)	-481.916	NA	NA	NA	ndhC
ndhC_Aox_1-ndhC_AviL_2	MA	0.00816718	0.0102873	0.793906	0.183136	360	105.939	254.061	NA	3	1.03309	1.96691	NA	NA	0.00879109	25.3678:30:21.1472:21.1472:0.01:1	0(0:0:0)	-481.916	NA	NA	NA	ndhC
ndhC_Aox_1-ndhC_Aze	MA	0.00391106	7.82e-05	50	0	360	106.444	253.556	NA	1	0.00832619	0.991674	NA	NA	0.00277778	18.3536:30:18.2823:18.2823:0.01:1	0(0:0:0)	-471.555	NA	NA	NA	ndhC
ndhC_Aox_1-ndhC_CBD	MA	0.00391106	7.82e-05	50	0	360	106.444	253.556	NA	1	0.00832619	0.991674	NA	NA	0.00277778	18.3536:30:18.2823:18.2823:0.01:1	0(0:0:0)	-471.555	NA	NA	NA	ndhC
ndhC_Aox_1-ndhC_JSR	MA	0.00788278	0.000157656	50	0.422173	360	108.451	251.549	NA	2	0.017098	1.9829	NA	NA	0.00555556	1.07187:2.50437:0.620798:0.620798:0.01:1	0(0:0:0)	-476.614	NA	NA	NA	ndhC
ndhC_Aox_1-ndhC_SR	MA	0.0117299	0.0110832	1.05835	0.355106	360	111.21	248.79	NA	4	1.18777	2.81223	NA	NA	0.0115301	4.09903:5.21634:1.82917:1.82917:0.01:1	0(0:0:0)	-487.912	NA	NA	NA	ndhC
ndhC_Aox_2-ndhC_Apu	MA	0.00788519	0.000161313	48.8813	0.422374	360	108.543	251.457	NA	2	0.0175067	1.98249	NA	NA	0.00555639	29.9932:29.9738:22.474:22.474:0.01:1	0(0:0:0)	-477.442	NA	NA	NA	ndhC
ndhC_Aox_2-ndhC_Avi_1	MA	0.0117299	0.0110832	1.05835	0.355106	360	111.21	248.79	NA	4	1.18777	2.81223	NA	NA	0.0115301	4.09903:5.21634:1.82917:1.82917:0.01:1	0(0:0:0)	-487.912	NA	NA	NA	ndhC
ndhC_Aox_2-ndhC_Avi_2	MA	0.00816718	0.0102873	0.793906	0.183136	360	105.939	254.061	NA	3	1.03309	1.96691	NA	NA	0.00879109	25.3678:30:21.1472:21.1472:0.01:1	0(0:0:0)	-481.916	NA	NA	NA	ndhC
ndhC_Aox_2-ndhC_Avi_3	MA	0.00816718	0.0102873	0.793906	0.183136	360	105.939	254.061	NA	3	1.03309	1.96691	NA	NA	0.00879109	25.3678:30:21.1472:21.1472:0.01:1	0(0:0:0)	-481.916	NA	NA	NA	ndhC
ndhC_Aox_2-ndhC_Avi_4	MA	0.00816718	0.0102873	0.793906	0.183136	360	105.939	254.061	NA	3	1.03309	1.96691	NA	NA	0.00879109	25.3678:30:21.1472:21.1472:0.01:1	0(0:0:0)	-481.916	NA	NA	NA	ndhC
ndhC_Aox_2-ndhC_Avi_6	MA	0.00816718	0.0102873	0.793906	0.183136	360	105.939	254.061	NA	3	1.03309	1.96691	NA	NA	0.00879109	25.3678:30:21.1472:21.1472:0.01:1	0(0:0:0)	-481.916	NA	NA	NA	ndhC
ndhC_Aox_2-ndhC_AviL_1	MA	0.00816718	0.0102873	0.793906	0.183136	360	105.939	254.061	NA	3	1.03309	1.96691	NA	NA	0.00879109	25.3678:30:21.1472:21.1472:0.01:1	0(0:0:0)	-481.916	NA	NA	NA	ndhC
ndhC_Aox_2-ndhC_AviL_2	MA	0.00816718	0.0102873	0.793906	0.183136	360	105.939	254.061	NA	3	1.03309	1.96691	NA	NA	0.00879109	25.3678:30:21.1472:21.1472:0.01:1	0(0:0:0)	-481.916	NA	NA	NA	ndhC
ndhC_Aox_2-ndhC_Aze	MA	0.00391106	7.82e-05	50	0	360	106.444	253.556	NA	1	0.00832619	0.991674	NA	NA	0.00277778	18.3536:30:18.2823:18.2823:0.01:1	0(0:0:0)	-471.555	NA	NA	NA	ndhC
ndhC_Aox_2-ndhC_CBD	MA	0.00391106	7.82e-05	50	0	360	106.444	253.556	NA	1	0.00832619	0.991674	NA	NA	0.00277778	18.3536:30:18.2823:18.2823:0.01:1	0(0:0:0)	-471.555	NA	NA	NA	ndhC
ndhC_Aox_2-ndhC_JSR	MA	0.00788278	0.000157656	50	0.422173	360	108.451	251.549	NA	2	0.017098	1.9829	NA	NA	0.00555556	1.07187:2.50437:0.620798:0.620798:0.01:1	0(0:0:0)	-476.614	NA	NA	NA	ndhC
ndhC_Aox_2-ndhC_SR	MA	0.0117299	0.0110832	1.05835	0.355106	360	111.21	248.79	NA	4	1.18777	2.81223	NA	NA	0.0115301	4.09903:5.21634:1.82917:1.82917:0.01:1	0(0:0:0)	-487.912	NA	NA	NA	ndhC
ndhC_Apu-ndhC_Avi_1	MA	0.0119448	0.0106434	1.12227	0.36665	360	113.712	246.288	NA	4	1.16594	2.83406	NA	NA	0.0115337	5.03553:4.29575:1.90684:1.90684:0.01:1	0(0:0:0)	-488.535	NA	NA	NA	ndhC
ndhC_Apu-ndhC_Avi_2	MA	0.00833099	0.00984175	0.846494	0.188158	360	107.76	252.24	NA	3	1.00623	1.99377	NA	NA	0.00878321	30:27.1251:21.9932:21.9932:0.01:1	0(0:0:0)	-482.553	NA	NA	NA	ndhC
ndhC_Apu-ndhC_Avi_3	MA	0.00833099	0.00984175	0.846494	0.188158	360	107.76	252.24	NA	3	1.00623	1.99377	NA	NA	0.00878321	30:27.1251:21.9932:21.9932:0.01:1	0(0:0:0)	-482.553	NA	NA	NA	ndhC
ndhC_Apu-ndhC_Avi_4	MA	0.00833099	0.00984175	0.846494	0.188158	360	107.76	252.24	NA	3	1.00623	1.99377	NA	NA	0.00878321	30:27.1251:21.9932:21.9932:0.01:1	0(0:0:0)	-482.553	NA	NA	NA	ndhC
ndhC_Apu-ndhC_Avi_6	MA	0.00833099	0.00984175	0.846494	0.188158	360	107.76	252.24	NA	3	1.00623	1.99377	NA	NA	0.00878321	30:27.1251:21.9932:21.9932:0.01:1	0(0:0:0)	-482.553	NA	NA	NA	ndhC
ndhC_Apu-ndhC_AviL_1	MA	0.00833099	0.00984175	0.846494	0.188158	360	107.76	252.24	NA	3	1.00623	1.99377	NA	NA	0.00878321	30:27.1251:21.9932:21.9932:0.01:1	0(0:0:0)	-482.553	NA	NA	NA	ndhC
ndhC_Apu-ndhC_AviL_2	MA	0.00833099	0.00984175	0.846494	0.188158	360	107.76	252.24	NA	3	1.00623	1.99377	NA	NA	0.00878321	30:27.1251:21.9932:21.9932:0.01:1	0(0:0:0)	-482.553	NA	NA	NA	ndhC
ndhC_Apu-ndhC_Aze	MA	0.00402561	8.05e-05	50	0	360	110.764	249.236	NA	1	0.00881	0.99119	NA	NA	0.00281179	30:18.2272:18.1469:18.1469:0.01:1	0(0:0:0)	-472.091	NA	NA	NA	ndhC
ndhC_Apu-ndhC_CBD	MA	0.00402561	8.05e-05	50	0	360	110.764	249.236	NA	1	0.00881	0.99119	NA	NA	0.00281179	30:18.2272:18.1469:18.1469:0.01:1	0(0:0:0)	-472.091	NA	NA	NA	ndhC
ndhC_Apu-ndhC_JSR	MA	0.00812145	0.000162429	50	0.43671	360	115.349	244.651	NA	2	0.0186831	1.98132	NA	NA	0.00557128	2.57873:1.07419:0.620107:0.620107:0.01:1	0(0:0:0)	-477.114	NA	NA	NA	ndhC
ndhC_Apu-ndhC_SR	MA	0.0119448	0.0106434	1.12227	0.36665	360	113.712	246.288	NA	4	1.16594	2.83406	NA	NA	0.0115337	5.03553:4.29575:1.90684:1.90684:0.01:1	0(0:0:0)	-488.535	NA	NA	NA	ndhC
ndhC_Avi_1-ndhC_Avi_2	MA	0.00385459	0.0124359	0.309956	0	360	88.6201	271.38	NA	2	1.02608	0.973924	NA	NA	0.00596703	13.3034:8.10082:25.042:24.0604:18.632:1	0(0:0:0)	-477.771	NA	NA	NA	ndhC
ndhC_Avi_1-ndhC_Avi_3	MA	0.00385459	0.0124359	0.309956	0	360	88.6201	271.38	NA	2	1.02608	0.973924	NA	NA	0.00596703	13.3034:8.10082:25.042:24.0604:18.632:1	0(0:0:0)	-477.771	NA	NA	NA	ndhC
ndhC_Avi_1-ndhC_Avi_4	MA	0.00385459	0.0124359	0.309956	0	360	88.6201	271.38	NA	2	1.02608	0.973924	NA	NA	0.00596703	13.3034:8.10082:25.042:24.0604:18.632:1	0(0:0:0)	-477.771	NA	NA	NA	ndhC
ndhC_Avi_1-ndhC_Avi_6	MA	0.00385459	0.0124359	0.309956	0	360	88.6201	271.38	NA	2	1.02608	0.973924	NA	NA	0.00596703	13.3034:8.10082:25.042:24.0604:18.632:1	0(0:0:0)	-477.771	NA	NA	NA	ndhC
ndhC_Avi_1-ndhC_AviL_1	MA	0.00385459	0.0124359	0.309956	0	360	88.6201	271.38	NA	2	1.02608	0.973924	NA	NA	0.00596703	13.3034:8.10082:25.042:24.0604:18.632:1	0(0:0:0)	-477.771	NA	NA	NA	ndhC
ndhC_Avi_1-ndhC_AviL_2	MA	0.00385459	0.0124359	0.309956	0	360	88.6201	271.38	NA	2	1.02608	0.973924	NA	NA	0.00596703	13.3034:8.10082:25.042:24.0604:18.632:1	0(0:0:0)	-477.771	NA	NA	NA	ndhC
ndhC_Avi_1-ndhC_Aze	MA	0.00753878	0.0114627	0.657678	0.199549	360	111.87	248.13	NA	3	1.22014	1.77986	NA	NA	0.00875815	2.82217:2.95738:1.20204:1.20204:0.01:1	0(0:0:0)	-483.307	NA	NA	NA	ndhC
ndhC_Avi_1-ndhC_CBD	MA	0.00753878	0.0114627	0.657678	0.199549	360	111.87	248.13	NA	3	1.22014	1.77986	NA	NA	0.00875815	2.82217:2.95738:1.20204:1.20204:0.01:1	0(0:0:0)	-483.307	NA	NA	NA	ndhC
ndhC_Avi_1-ndhC_JSR	MA	0.00414044	0.0103311	0.400774	0	360	108.135	251.865	NA	2	1.03441	0.965591	NA	NA	0.00599996	29.1804:30:22.434:22.434:0.01:1	0(0:0:0)	-476.894	NA	NA	NA	ndhC
ndhC_Avi_1-ndhC_SR	MA	NA	NA	NA	NA	360	97.4642	262.536	NA	0	NA	NA	NA	NA	NA	0.50046:0.476201:0.489729:0.486233:0.312688:1	0(0:0:0)	-465.874	NA	NA	NA	ndhC
ndhC_Avi_2-ndhC_Avi_3	MA	NA	NA	NA	NA	360	95.0337	264.966	NA	0	NA	NA	NA	NA	NA	0.506291:0.481094:0.489444:0.487048:0.28576:1	0(0:0:0)	-464.662	NA	NA	NA	ndhC
ndhC_Avi_2-ndhC_Avi_4	MA	NA	NA	NA	NA	360	95.0337	264.966	NA	0	NA	NA	NA	NA	NA	0.506291:0.481094:0.489444:0.487048:0.28576:1	0(0:0:0)	-464.662	NA	NA	NA	ndhC
ndhC_Avi_2-ndhC_Avi_6	MA	NA	NA	NA	NA	360	95.0337	264.966	NA	0	NA	NA	NA	NA	NA	0.506291:0.481094:0.489444:0.487048:0.28576:1	0(0:0:0)	-464.662	NA	NA	NA	ndhC
ndhC_Avi_2-ndhC_AviL_1	MA	NA	NA	NA	NA	360	95.0337	264.966	NA	0	NA	NA	NA	NA	NA	0.506291:0.481094:0.489444:0.487048:0.28576:1	0(0:0:0)	-464.662	NA	NA	NA	ndhC
ndhC_Avi_2-ndhC_AviL_2	MA	NA	NA	NA	NA	360	95.0337	264.966	NA	0	NA	NA	NA	NA	NA	0.506291:0.481094:0.489444:0.487048:0.28576:1	0(0:0:0)	-464.662	NA	NA	NA	ndhC
ndhC_Avi_2-ndhC_Aze	MA	0.00410972	0.010506	0.391177	0	360	107.056	252.944	NA	2	1.03937	0.960632	NA	NA	0.00601184	29.0134:30:22.4215:22.4215:0.01:1	0(0:0:0)	-476.878	NA	NA	NA	ndhC
ndhC_Avi_2-ndhC_CBD	MA	0.00410972	0.010506	0.391177	0	360	107.056	252.944	NA	2	1.03937	0.960632	NA	NA	0.00601184	29.0134:30:22.4215:22.4215:0.01:1	0(0:0:0)	-476.878	NA	NA	NA	ndhC
ndhC_Avi_2-ndhC_JSR	MA	0.00730347	0.000156028	46.8087	0.370521	360	88.0383	271.962	NA	2	0.0137365	1.98626	NA	NA	0.00555556	8.51591:14.6827:23.3157:22.2935:18.3467:1	0(0:0:0)	-476.522	NA	NA	NA	ndhC
ndhC_Avi_2-ndhC_SR	MA	0.00385459	0.0124359	0.309956	0	360	88.6201	271.38	NA	2	1.02608	0.973924	NA	NA	0.00596703	13.3034:8.10082:25.042:24.0604:18.632:1	0(0:0:0)	-477.771	NA	NA	NA	ndhC
ndhC_Avi_3-ndhC_Avi_4	MA	NA	NA	NA	NA	360	95.0337	264.966	NA	0	NA	NA	NA	NA	NA	0.506291:0.481094:0.489444:0.487048:0.28576:1	0(0:0:0)	-464.662	NA	NA	NA	ndhC
ndhC_Avi_3-ndhC_Avi_6	MA	NA	NA	NA	NA	360	95.0337	264.966	NA	0	NA	NA	NA	NA	NA	0.506291:0.481094:0.489444:0.487048:0.28576:1	0(0:0:0)	-464.662	NA	NA	NA	ndhC
ndhC_Avi_3-ndhC_AviL_1	MA	NA	NA	NA	NA	360	95.0337	264.966	NA	0	NA	NA	NA	NA	NA	0.506291:0.481094:0.489444:0.487048:0.28576:1	0(0:0:0)	-464.662	NA	NA	NA	ndhC
ndhC_Avi_3-ndhC_AviL_2	MA	NA	NA	NA	NA	360	95.0337	264.966	NA	0	NA	NA	NA	NA	NA	0.506291:0.481094:0.489444:0.487048:0.28576:1	0(0:0:0)	-464.662	NA	NA	NA	ndhC
ndhC_Avi_3-ndhC_Aze	MA	0.00410972	0.010506	0.391177	0	360	107.056	252.944	NA	2	1.03937	0.960632	NA	NA	0.00601184	29.0134:30:22.4215:22.4215:0.01:1	0(0:0:0)	-476.878	NA	NA	NA	ndhC
ndhC_Avi_3-ndhC_CBD	MA	0.00410972	0.010506	0.391177	0	360	107.056	252.944	NA	2	1.03937	0.960632	NA	NA	0.00601184	29.0134:30:22.4215:22.4215:0.01:1	0(0:0:0)	-476.878	NA	NA	NA	ndhC
ndhC_Avi_3-ndhC_JSR	MA	0.00730347	0.000156028	46.8087	0.370521	360	88.0383	271.962	NA	2	0.0137365	1.98626	NA	NA	0.00555556	8.51591:14.6827:23.3157:22.2935:18.3467:1	0(0:0:0)	-476.522	NA	NA	NA	ndhC
ndhC_Avi_3-ndhC_SR	MA	0.00385459	0.0124359	0.309956	0	360	88.6201	271.38	NA	2	1.02608	0.973924	NA	NA	0.00596703	13.3034:8.10082:25.042:24.0604:18.632:1	0(0:0:0)	-477.771	NA	NA	NA	ndhC
ndhC_Avi_4-ndhC_Avi_6	MA	NA	NA	NA	NA	360	95.0337	264.966	NA	0	NA	NA	NA	NA	NA	0.506291:0.481094:0.489444:0.487048:0.28576:1	0(0:0:0)	-464.662	NA	NA	NA	ndhC
ndhC_Avi_4-ndhC_AviL_1	MA	NA	NA	NA	NA	360	95.0337	264.966	NA	0	NA	NA	NA	NA	NA	0.506291:0.481094:0.489444:0.487048:0.28576:1	0(0:0:0)	-464.662	NA	NA	NA	ndhC
ndhC_Avi_4-ndhC_AviL_2	MA	NA	NA	NA	NA	360	95.0337	264.966	NA	0	NA	NA	NA	NA	NA	0.506291:0.481094:0.489444:0.487048:0.28576:1	0(0:0:0)	-464.662	NA	NA	NA	ndhC
ndhC_Avi_4-ndhC_Aze	MA	0.00410972	0.010506	0.391177	0	360	107.056	252.944	NA	2	1.03937	0.960632	NA	NA	0.00601184	29.0134:30:22.4215:22.4215:0.01:1	0(0:0:0)	-476.878	NA	NA	NA	ndhC
ndhC_Avi_4-ndhC_CBD	MA	0.00410972	0.010506	0.391177	0	360	107.056	252.944	NA	2	1.03937	0.960632	NA	NA	0.00601184	29.0134:30:22.4215:22.4215:0.01:1	0(0:0:0)	-476.878	NA	NA	NA	ndhC
ndhC_Avi_4-ndhC_JSR	MA	0.00730347	0.000156028	46.8087	0.370521	360	88.0383	271.962	NA	2	0.0137365	1.98626	NA	NA	0.00555556	8.51591:14.6827:23.3157:22.2935:18.3467:1	0(0:0:0)	-476.522	NA	NA	NA	ndhC
ndhC_Avi_4-ndhC_SR	MA	0.00385459	0.0124359	0.309956	0	360	88.6201	271.38	NA	2	1.02608	0.973924	NA	NA	0.00596703	13.3034:8.10082:25.042:24.0604:18.632:1	0(0:0:0)	-477.771	NA	NA	NA	ndhC
ndhC_Avi_6-ndhC_AviL_1	MA	NA	NA	NA	NA	360	95.0337	264.966	NA	0	NA	NA	NA	NA	NA	0.506291:0.481094:0.489444:0.487048:0.28576:1	0(0:0:0)	-464.662	NA	NA	NA	ndhC
ndhC_Avi_6-ndhC_AviL_2	MA	NA	NA	NA	NA	360	95.0337	264.966	NA	0	NA	NA	NA	NA	NA	0.506291:0.481094:0.489444:0.487048:0.28576:1	0(0:0:0)	-464.662	NA	NA	NA	ndhC
ndhC_Avi_6-ndhC_Aze	MA	0.00410972	0.010506	0.391177	0	360	107.056	252.944	NA	2	1.03937	0.960632	NA	NA	0.00601184	29.0134:30:22.4215:22.4215:0.01:1	0(0:0:0)	-476.878	NA	NA	NA	ndhC
ndhC_Avi_6-ndhC_CBD	MA	0.00410972	0.010506	0.391177	0	360	107.056	252.944	NA	2	1.03937	0.960632	NA	NA	0.00601184	29.0134:30:22.4215:22.4215:0.01:1	0(0:0:0)	-476.878	NA	NA	NA	ndhC
ndhC_Avi_6-ndhC_JSR	MA	0.00730347	0.000156028	46.8087	0.370521	360	88.0383	271.962	NA	2	0.0137365	1.98626	NA	NA	0.00555556	8.51591:14.6827:23.3157:22.2935:18.3467:1	0(0:0:0)	-476.522	NA	NA	NA	ndhC
ndhC_Avi_6-ndhC_SR	MA	0.00385459	0.0124359	0.309956	0	360	88.6201	271.38	NA	2	1.02608	0.973924	NA	NA	0.00596703	13.3034:8.10082:25.042:24.0604:18.632:1	0(0:0:0)	-477.771	NA	NA	NA	ndhC
ndhC_AviL_1-ndhC_AviL_2	MA	NA	NA	NA	NA	360	95.0337	264.966	NA	0	NA	NA	NA	NA	NA	0.506291:0.481094:0.489444:0.487048:0.28576:1	0(0:0:0)	-464.662	NA	NA	NA	ndhC
ndhC_AviL_1-ndhC_Aze	MA	0.00410972	0.010506	0.391177	0	360	107.056	252.944	NA	2	1.03937	0.960632	NA	NA	0.00601184	29.0134:30:22.4215:22.4215:0.01:1	0(0:0:0)	-476.878	NA	NA	NA	ndhC
ndhC_AviL_1-ndhC_CBD	MA	0.00410972	0.010506	0.391177	0	360	107.056	252.944	NA	2	1.03937	0.960632	NA	NA	0.00601184	29.0134:30:22.4215:22.4215:0.01:1	0(0:0:0)	-476.878	NA	NA	NA	ndhC
ndhC_AviL_1-ndhC_JSR	MA	0.00730347	0.000156028	46.8087	0.370521	360	88.0383	271.962	NA	2	0.0137365	1.98626	NA	NA	0.00555556	8.51591:14.6827:23.3157:22.2935:18.3467:1	0(0:0:0)	-476.522	NA	NA	NA	ndhC
ndhC_AviL_1-ndhC_SR	MA	0.00385459	0.0124359	0.309956	0	360	88.6201	271.38	NA	2	1.02608	0.973924	NA	NA	0.00596703	13.3034:8.10082:25.042:24.0604:18.632:1	0(0:0:0)	-477.771	NA	NA	NA	ndhC
ndhC_AviL_2-ndhC_Aze	MA	0.00410972	0.010506	0.391177	0	360	107.056	252.944	NA	2	1.03937	0.960632	NA	NA	0.00601184	29.0134:30:22.4215:22.4215:0.01:1	0(0:0:0)	-476.878	NA	NA	NA	ndhC
ndhC_AviL_2-ndhC_CBD	MA	0.00410972	0.010506	0.391177	0	360	107.056	252.944	NA	2	1.03937	0.960632	NA	NA	0.00601184	29.0134:30:22.4215:22.4215:0.01:1	0(0:0:0)	-476.878	NA	NA	NA	ndhC
ndhC_AviL_2-ndhC_JSR	MA	0.00730347	0.000156028	46.8087	0.370521	360	88.0383	271.962	NA	2	0.0137365	1.98626	NA	NA	0.00555556	8.51591:14.6827:23.3157:22.2935:18.3467:1	0(0:0:0)	-476.522	NA	NA	NA	ndhC
ndhC_AviL_2-ndhC_SR	MA	0.00385459	0.0124359	0.309956	0	360	88.6201	271.38	NA	2	1.02608	0.973924	NA	NA	0.00596703	13.3034:8.10082:25.042:24.0604:18.632:1	0(0:0:0)	-477.771	NA	NA	NA	ndhC
ndhC_Aze-ndhC_CBD	MA	NA	NA	NA	NA	360	98.3955	261.604	NA	0	NA	NA	NA	NA	NA	0.50486:0.481026:0.488958:0.486879:0.278451:1	0(0:0:0)	-465.234	NA	NA	NA	ndhC
ndhC_Aze-ndhC_JSR	MA	0.00376002	7.52e-05	50	0	360	95.9634	264.037	NA	1	0.00721649	0.992784	NA	NA	0.00277778	0.01:0.01:0.01:0.01:0.01:1	0(0:0:0)	-469.948	NA	NA	NA	ndhC
ndhC_Aze-ndhC_SR	MA	0.00753878	0.0114627	0.657678	0.199549	360	111.87	248.13	NA	3	1.22014	1.77986	NA	NA	0.00875815	2.82217:2.95738:1.20204:1.20204:0.01:1	0(0:0:0)	-483.307	NA	NA	NA	ndhC
ndhC_CBD-ndhC_JSR	MA	0.00376002	7.52e-05	50	0	360	95.9634	264.037	NA	1	0.00721649	0.992784	NA	NA	0.00277778	0.01:0.01:0.01:0.01:0.01:1	0(0:0:0)	-469.948	NA	NA	NA	ndhC
ndhC_CBD-ndhC_SR	MA	0.00753878	0.0114627	0.657678	0.199549	360	111.87	248.13	NA	3	1.22014	1.77986	NA	NA	0.00875815	2.82217:2.95738:1.20204:1.20204:0.01:1	0(0:0:0)	-483.307	NA	NA	NA	ndhC
ndhC_JSR-ndhC_SR	MA	0.00414044	0.0103311	0.400774	0	360	108.135	251.865	NA	2	1.03441	0.965591	NA	NA	0.00599996	29.1804:30:22.434:22.434:0.01:1	0(0:0:0)	-476.894	NA	NA	NA	ndhC
ndhD_Aco-ndhD_Aka	MA	0.00592807	0.0235052	0.252202	0.00652333	1503	401.596	1101.4	NA	15	8.86692	6.13308	NA	NA	0.0106246	6.33391:7.09925:3.23283:3.23283:0.304753:1	0(0:0:0)	-2052.98	NA	NA	NA	ndhD
ndhD_Aco-ndhD_Akr	MA	2.56e-06	0.00256257	0.001	0	1503	403.809	1099.19	NA	1	0.997285	0.00271466	NA	NA	0.000690357	30:19.7754:19.7519:19.7519:0.01:1	0(0:0:0)	-1965.02	NA	NA	NA	ndhD
ndhD_Aco-ndhD_Aox_1	MA	0.00591723	0.0322173	0.183666	0.000393512	1503	399.219	1103.78	NA	18	11.9378	6.06216	NA	NA	0.0129029	6.57613:6.87161:3.67791:3.66194:0.60514:1	0(0:0:0)	-2067.16	NA	NA	NA	ndhD
ndhD_Aco-ndhD_Aox_2	MA	0.00591723	0.0322173	0.183666	0.000393512	1503	399.219	1103.78	NA	18	11.9378	6.06216	NA	NA	0.0129029	6.57613:6.87161:3.67791:3.66194:0.60514:1	0(0:0:0)	-2067.16	NA	NA	NA	ndhD
ndhD_Aco-ndhD_Apu	MA	0.00579943	0.0274893	0.210971	0.00201951	1503	387.826	1115.17	NA	16	9.9587	6.0413	NA	NA	0.0113962	3.63769:4.11391:2.19257:2.19257:0.644303:1	0(0:0:0)	-2059.61	NA	NA	NA	ndhD
ndhD_Aco-ndhD_Avi_1	MA	0.000977092	0.00537873	0.181659	0.149117	1503	389.405	1113.59	NA	3	1.97434	1.02566	NA	NA	0.00211749	22.3165:30:18.6245:18.6245:0.01:1	0(0:0:0)	-1980.55	NA	NA	NA	ndhD
ndhD_Aco-ndhD_Avi_2	MA	0.000977092	0.00537873	0.181659	0.149117	1503	389.405	1113.59	NA	3	1.97434	1.02566	NA	NA	0.00211749	22.3165:30:18.6245:18.6245:0.01:1	0(0:0:0)	-1980.55	NA	NA	NA	ndhD
ndhD_Aco-ndhD_Avi_3	MA	0.00184412	0.00614267	0.300214	0.216128	1503	336.762	1166.24	NA	4	1.9611	2.0389	NA	NA	0.00280725	5.01653:7.34847:4.79294:4.79294:5.97405:1	0(0:0:0)	-1988.6	NA	NA	NA	ndhD
ndhD_Aco-ndhD_Avi_4	MA	0.000977092	0.00537873	0.181659	0.149117	1503	389.405	1113.59	NA	3	1.97434	1.02566	NA	NA	0.00211749	22.3165:30:18.6245:18.6245:0.01:1	0(0:0:0)	-1980.55	NA	NA	NA	ndhD
ndhD_Aco-ndhD_Avi_6	MA	0.000977092	0.00537873	0.181659	0.149117	1503	389.405	1113.59	NA	3	1.97434	1.02566	NA	NA	0.00211749	22.3165:30:18.6245:18.6245:0.01:1	0(0:0:0)	-1980.55	NA	NA	NA	ndhD
ndhD_Aco-ndhD_AviL_1	MA	0.000977092	0.00537873	0.181659	0.149117	1503	389.405	1113.59	NA	3	1.97434	1.02566	NA	NA	0.00211749	22.3165:30:18.6245:18.6245:0.01:1	0(0:0:0)	-1980.55	NA	NA	NA	ndhD
ndhD_Aco-ndhD_AviL_2	MA	0.000977092	0.00537873	0.181659	0.149117	1503	389.405	1113.59	NA	3	1.97434	1.02566	NA	NA	0.00211749	22.3165:30:18.6245:18.6245:0.01:1	0(0:0:0)	-1980.55	NA	NA	NA	ndhD
ndhD_Aco-ndhD_Aze	MA	0.00579943	0.0274893	0.210971	0.00201951	1503	387.826	1115.17	NA	16	9.9587	6.0413	NA	NA	0.0113962	3.63769:4.11391:2.19257:2.19257:0.644303:1	0(0:0:0)	-2059.61	NA	NA	NA	ndhD
ndhD_Aco-ndhD_CBD	MA	0.00718267	0.0406494	0.176698	4.03e-05	1503	363.79	1139.21	NA	21	13.5193	7.48067	NA	NA	0.015283	1.78566:3.48863:0.74933:0.730758:1.11161:1	0(0:0:0)	-2080.51	NA	NA	NA	ndhD
ndhD_Aco-ndhD_JSR	MA	0.00557013	0.0323503	0.172182	8.8e-05	1503	374.799	1128.2	NA	17	11.1968	5.80322	NA	NA	0.0122482	3.18688:5.33177:1.42418:1.42418:1.27858:1	0(0:0:0)	-2059.49	NA	NA	NA	ndhD
ndhD_Aco-ndhD_SR	MA	0.000977092	0.00537873	0.181659	0.149117	1503	389.405	1113.59	NA	3	1.97434	1.02566	NA	NA	0.00211749	22.3165:30:18.6245:18.6245:0.01:1	0(0:0:0)	-1980.55	NA	NA	NA	ndhD
ndhD_Aka-ndhD_Akr	MA	0.00594396	0.0262637	0.226319	0.0026925	1503	401.562	1101.44	NA	16	9.87188	6.12812	NA	NA	0.0113729	6.79486:7.28301:3.51098:3.51098:0.285886:1	0(0:0:0)	-2056.68	NA	NA	NA	ndhD
ndhD_Aka-ndhD_Aox_1	MA	9.25e-06	0.00925124	0.001	0	1503	341.189	1161.81	NA	3	2.98982	0.0101809	NA	NA	0.00210723	13.4552:7.36964:23.5463:22.6299:13.6228:1	0(0:0:0)	-1984.86	NA	NA	NA	ndhD
ndhD_Aka-ndhD_Aox_2	MA	9.25e-06	0.00925124	0.001	0	1503	341.189	1161.81	NA	3	2.98982	0.0101809	NA	NA	0.00210723	13.4552:7.36964:23.5463:22.6299:13.6228:1	0(0:0:0)	-1984.86	NA	NA	NA	ndhD
ndhD_Aka-ndhD_Apu	MA	5.8e-06	0.00579673	0.001	0	1503	196.273	1306.73	NA	1	0.993386	0.00661366	NA	NA	0.00076202	0.01:0.01:0.01:0.01:7.90821:1	0(0:0:0)	-1970.21	NA	NA	NA	ndhD
ndhD_Aka-ndhD_Avi_1	MA	0.0069666	0.0230878	0.301744	0.0116663	1503	402.702	1100.3	NA	16	8.76976	7.23024	NA	NA	0.011286	7.28357:7.68199:3.78144:3.78144:0.259679:1	0(0:0:0)	-2058.67	NA	NA	NA	ndhD
ndhD_Aka-ndhD_Avi_2	MA	0.0069666	0.0230878	0.301744	0.0116663	1503	402.702	1100.3	NA	16	8.76976	7.23024	NA	NA	0.011286	7.28357:7.68199:3.78144:3.78144:0.259679:1	0(0:0:0)	-2058.67	NA	NA	NA	ndhD
ndhD_Aka-ndhD_Avi_3	MA	0.00780344	0.0238419	0.3273	0.0156235	1503	390.949	1112.05	NA	17	8.80372	8.19628	NA	NA	0.0119752	4.45002:4.68014:2.72554:2.72554:0.506919:1	0(0:0:0)	-2066.19	NA	NA	NA	ndhD
ndhD_Aka-ndhD_Avi_4	MA	0.0069666	0.0230878	0.301744	0.0116663	1503	402.702	1100.3	NA	16	8.76976	7.23024	NA	NA	0.011286	7.28357:7.68199:3.78144:3.78144:0.259679:1	0(0:0:0)	-2058.67	NA	NA	NA	ndhD
ndhD_Aka-ndhD_Avi_6	MA	0.0069666	0.0230878	0.301744	0.0116663	1503	402.702	1100.3	NA	16	8.76976	7.23024	NA	NA	0.011286	7.28357:7.68199:3.78144:3.78144:0.259679:1	0(0:0:0)	-2058.67	NA	NA	NA	ndhD
ndhD_Aka-ndhD_AviL_1	MA	0.0069666	0.0230878	0.301744	0.0116663	1503	402.702	1100.3	NA	16	8.76976	7.23024	NA	NA	0.011286	7.28357:7.68199:3.78144:3.78144:0.259679:1	0(0:0:0)	-2058.67	NA	NA	NA	ndhD
ndhD_Aka-ndhD_AviL_2	MA	0.0069666	0.0230878	0.301744	0.0116663	1503	402.702	1100.3	NA	16	8.76976	7.23024	NA	NA	0.011286	7.28357:7.68199:3.78144:3.78144:0.259679:1	0(0:0:0)	-2058.67	NA	NA	NA	ndhD
ndhD_Aka-ndhD_Aze	MA	5.8e-06	0.00579673	0.001	0	1503	196.273	1306.73	NA	1	0.993386	0.00661366	NA	NA	0.00076202	0.01:0.01:0.01:0.01:7.90821:1	0(0:0:0)	-1970.21	NA	NA	NA	ndhD
ndhD_Aka-ndhD_CBD	MA	0.00528417	0.0299096	0.176671	0.00029048	1503	379.603	1123.4	NA	16	10.5067	5.49332	NA	NA	0.0115037	1.4135:1.71034:0.866824:0.8606:0.309621:1	0(0:0:0)	-2063.96	NA	NA	NA	ndhD
ndhD_Aka-ndhD_JSR	MA	0.00370652	0.0222709	0.166429	0.00051296	1503	391.044	1111.96	NA	12	8.14525	3.85475	NA	NA	0.00853652	2.22435:2.46266:1.33625:1.33625:0.158062:1	0(0:0:0)	-2041.63	NA	NA	NA	ndhD
ndhD_Aka-ndhD_SR	MA	0.0069666	0.0230878	0.301744	0.0116663	1503	402.702	1100.3	NA	16	8.76976	7.23024	NA	NA	0.011286	7.28357:7.68199:3.78144:3.78144:0.259679:1	0(0:0:0)	-2058.67	NA	NA	NA	ndhD
ndhD_Akr-ndhD_Aox_1	MA	0.00593348	0.035028	0.169393	0.000149135	1503	399.48	1103.52	NA	19	12.9434	6.05659	NA	NA	0.0136665	6.99831:7.10562:3.88335:3.86813:0.597329:1	0(0:0:0)	-2070.41	NA	NA	NA	ndhD
ndhD_Akr-ndhD_Aox_2	MA	0.00593348	0.035028	0.169393	0.000149135	1503	399.48	1103.52	NA	19	12.9434	6.05659	NA	NA	0.0136665	6.99831:7.10562:3.88335:3.86813:0.597329:1	0(0:0:0)	-2070.41	NA	NA	NA	ndhD
ndhD_Akr-ndhD_Apu	MA	0.00581778	0.0302945	0.19204	0.000796082	1503	388.705	1114.29	NA	17	10.9641	6.03593	NA	NA	0.0121479	3.91591:4.22342:2.39957:2.39957:0.597292:1	0(0:0:0)	-2063.43	NA	NA	NA	ndhD
ndhD_Akr-ndhD_Avi_1	MA	0.00101336	0.00798651	0.126884	0.0521712	1503	391.738	1111.26	NA	4	2.94131	1.05869	NA	NA	0.00283082	26.4394:30:21.1073:21.1073:0.01:1	0(0:0:0)	-1985.61	NA	NA	NA	ndhD
ndhD_Akr-ndhD_Avi_2	MA	0.00101336	0.00798651	0.126884	0.0521712	1503	391.738	1111.26	NA	4	2.94131	1.05869	NA	NA	0.00283082	26.4394:30:21.1073:21.1073:0.01:1	0(0:0:0)	-1985.61	NA	NA	NA	ndhD
ndhD_Akr-ndhD_Avi_3	MA	0.00189685	0.00889313	0.213294	0.0861431	1503	351.394	1151.61	NA	5	2.94288	2.05712	NA	NA	0.00353255	6.64774:7.74239:5.77102:5.77102:5.05454:1	0(0:0:0)	-1993.91	NA	NA	NA	ndhD
ndhD_Akr-ndhD_Avi_4	MA	0.00101336	0.00798651	0.126884	0.0521712	1503	391.738	1111.26	NA	4	2.94131	1.05869	NA	NA	0.00283082	26.4394:30:21.1073:21.1073:0.01:1	0(0:0:0)	-1985.61	NA	NA	NA	ndhD
ndhD_Akr-ndhD_Avi_6	MA	0.00101336	0.00798651	0.126884	0.0521712	1503	391.738	1111.26	NA	4	2.94131	1.05869	NA	NA	0.00283082	26.4394:30:21.1073:21.1073:0.01:1	0(0:0:0)	-1985.61	NA	NA	NA	ndhD
ndhD_Akr-ndhD_AviL_1	MA	0.00101336	0.00798651	0.126884	0.0521712	1503	391.738	1111.26	NA	4	2.94131	1.05869	NA	NA	0.00283082	26.4394:30:21.1073:21.1073:0.01:1	0(0:0:0)	-1985.61	NA	NA	NA	ndhD
ndhD_Akr-ndhD_AviL_2	MA	0.00101336	0.00798651	0.126884	0.0521712	1503	391.738	1111.26	NA	4	2.94131	1.05869	NA	NA	0.00283082	26.4394:30:21.1073:21.1073:0.01:1	0(0:0:0)	-1985.61	NA	NA	NA	ndhD
ndhD_Akr-ndhD_Aze	MA	0.00581778	0.0302945	0.19204	0.000796082	1503	388.705	1114.29	NA	17	10.9641	6.03593	NA	NA	0.0121479	3.91591:4.22342:2.39957:2.39957:0.597292:1	0(0:0:0)	-2063.43	NA	NA	NA	ndhD
ndhD_Akr-ndhD_CBD	MA	0.00721627	0.0430568	0.167599	1.7e-05	1503	369.492	1133.51	NA	22	14.5296	7.47041	NA	NA	0.0160272	2.05191:3.35479:0.966948:0.951539:0.977355:1	0(0:0:0)	-2084.86	NA	NA	NA	ndhD
ndhD_Akr-ndhD_JSR	MA	0.00560806	0.0348477	0.160931	3.38e-05	1503	379.25	1123.75	NA	18	12.1881	5.81191	NA	NA	0.0129861	3.60785:5.21005:1.80138:1.80138:1.09371:1	0(0:0:0)	-2063.95	NA	NA	NA	ndhD
ndhD_Akr-ndhD_SR	MA	0.00101336	0.00798651	0.126884	0.0521712	1503	391.738	1111.26	NA	4	2.94131	1.05869	NA	NA	0.00283082	26.4394:30:21.1073:21.1073:0.01:1	0(0:0:0)	-1985.61	NA	NA	NA	ndhD
ndhD_Aox_1-ndhD_Aox_2	MA	NA	NA	NA	NA	1503	317.972	1185.03	NA	0	NA	NA	NA	NA	NA	0.212596:0.238932:0.303107:0.294019:0.492699:1	0(0:0:0)	-1965.94	NA	NA	NA	ndhD
ndhD_Aox_1-ndhD_Apu	MA	7.89e-06	0.00788757	0.001	0	1503	401.125	1101.87	NA	3	2.99178	0.0082183	NA	NA	0.00211084	29.8979:29.9521:22.067:22.067:0.01:1	0(0:0:0)	-1985.11	NA	NA	NA	ndhD
ndhD_Aox_1-ndhD_Avi_1	MA	0.00694567	0.0317577	0.218708	0.000840521	1503	400.495	1102.5	NA	19	11.8596	7.14036	NA	NA	0.0135572	7.38539:7.41098:4.11177:4.09619:0.58186:1	0(0:0:0)	-2072.61	NA	NA	NA	ndhD
ndhD_Aox_1-ndhD_Avi_2	MA	0.00694567	0.0317577	0.218708	0.000840521	1503	400.495	1102.5	NA	19	11.8596	7.14036	NA	NA	0.0135572	7.38539:7.41098:4.11177:4.09619:0.58186:1	0(0:0:0)	-2072.61	NA	NA	NA	ndhD
ndhD_Aox_1-ndhD_Avi_3	MA	0.00779276	0.0324964	0.239804	0.00133812	1503	393.099	1109.9	NA	20	11.9255	8.0745	NA	NA	0.0142538	5.26588:5.27234:2.99503:2.97761:0.828904:1	0(0:0:0)	-2079.52	NA	NA	NA	ndhD
ndhD_Aox_1-ndhD_Avi_4	MA	0.00694567	0.0317577	0.218708	0.000840521	1503	400.495	1102.5	NA	19	11.8596	7.14036	NA	NA	0.0135572	7.38539:7.41098:4.11177:4.09619:0.58186:1	0(0:0:0)	-2072.61	NA	NA	NA	ndhD
ndhD_Aox_1-ndhD_Avi_6	MA	0.00694567	0.0317577	0.218708	0.000840521	1503	400.495	1102.5	NA	19	11.8596	7.14036	NA	NA	0.0135572	7.38539:7.41098:4.11177:4.09619:0.58186:1	0(0:0:0)	-2072.61	NA	NA	NA	ndhD
ndhD_Aox_1-ndhD_AviL_1	MA	0.00694567	0.0317577	0.218708	0.000840521	1503	400.495	1102.5	NA	19	11.8596	7.14036	NA	NA	0.0135572	7.38539:7.41098:4.11177:4.09619:0.58186:1	0(0:0:0)	-2072.61	NA	NA	NA	ndhD
ndhD_Aox_1-ndhD_AviL_2	MA	0.00694567	0.0317577	0.218708	0.000840521	1503	400.495	1102.5	NA	19	11.8596	7.14036	NA	NA	0.0135572	7.38539:7.41098:4.11177:4.09619:0.58186:1	0(0:0:0)	-2072.61	NA	NA	NA	ndhD
ndhD_Aox_1-ndhD_Aze	MA	7.89e-06	0.00788757	0.001	0	1503	401.125	1101.87	NA	3	2.99178	0.0082183	NA	NA	0.00211084	29.8979:29.9521:22.067:22.067:0.01:1	0(0:0:0)	-1985.11	NA	NA	NA	ndhD
ndhD_Aox_1-ndhD_CBD	MA	0.00551533	0.0337343	0.163493	5.57e-05	1503	395.86	1107.14	NA	18	12.352	5.64803	NA	NA	0.0129476	2.41957:2.7599:1.34281:1.33489:0.194045:1	0(0:0:0)	-2072.77	NA	NA	NA	ndhD
ndhD_Aox_1-ndhD_JSR	MA	0.00368625	0.0307062	0.120049	2.01e-05	1503	396.37	1106.63	NA	15	11.2346	3.76544	NA	NA	0.0108119	2.96753:3.00183:1.59546:1.58749:0.306413:1	0(0:0:0)	-2055.84	NA	NA	NA	ndhD
ndhD_Aox_1-ndhD_SR	MA	0.00694567	0.0317577	0.218708	0.000840521	1503	400.495	1102.5	NA	19	11.8596	7.14036	NA	NA	0.0135572	7.38539:7.41098:4.11177:4.09619:0.58186:1	0(0:0:0)	-2072.61	NA	NA	NA	ndhD
ndhD_Aox_2-ndhD_Apu	MA	7.89e-06	0.00788757	0.001	0	1503	401.125	1101.87	NA	3	2.99178	0.0082183	NA	NA	0.00211084	29.8979:29.9521:22.067:22.067:0.01:1	0(0:0:0)	-1985.11	NA	NA	NA	ndhD
ndhD_Aox_2-ndhD_Avi_1	MA	0.00694567	0.0317577	0.218708	0.000840521	1503	400.495	1102.5	NA	19	11.8596	7.14036	NA	NA	0.0135572	7.38539:7.41098:4.11177:4.09619:0.58186:1	0(0:0:0)	-2072.61	NA	NA	NA	ndhD
ndhD_Aox_2-ndhD_Avi_2	MA	0.00694567	0.0317577	0.218708	0.000840521	1503	400.495	1102.5	NA	19	11.8596	7.14036	NA	NA	0.0135572	7.38539:7.41098:4.11177:4.09619:0.58186:1	0(0:0:0)	-2072.61	NA	NA	NA	ndhD
ndhD_Aox_2-ndhD_Avi_3	MA	0.00779276	0.0324964	0.239804	0.00133812	1503	393.099	1109.9	NA	20	11.9255	8.0745	NA	NA	0.0142538	5.26588:5.27234:2.99503:2.97761:0.828904:1	0(0:0:0)	-2079.52	NA	NA	NA	ndhD
ndhD_Aox_2-ndhD_Avi_4	MA	0.00694567	0.0317577	0.218708	0.000840521	1503	400.495	1102.5	NA	19	11.8596	7.14036	NA	NA	0.0135572	7.38539:7.41098:4.11177:4.09619:0.58186:1	0(0:0:0)	-2072.61	NA	NA	NA	ndhD
ndhD_Aox_2-ndhD_Avi_6	MA	0.00694567	0.0317577	0.218708	0.000840521	1503	400.495	1102.5	NA	19	11.8596	7.14036	NA	NA	0.0135572	7.38539:7.41098:4.11177:4.09619:0.58186:1	0(0:0:0)	-2072.61	NA	NA	NA	ndhD
ndhD_Aox_2-ndhD_AviL_1	MA	0.00694567	0.0317577	0.218708	0.000840521	1503	400.495	1102.5	NA	19	11.8596	7.14036	NA	NA	0.0135572	7.38539:7.41098:4.11177:4.09619:0.58186:1	0(0:0:0)	-2072.61	NA	NA	NA	ndhD
ndhD_Aox_2-ndhD_AviL_2	MA	0.00694567	0.0317577	0.218708	0.000840521	1503	400.495	1102.5	NA	19	11.8596	7.14036	NA	NA	0.0135572	7.38539:7.41098:4.11177:4.09619:0.58186:1	0(0:0:0)	-2072.61	NA	NA	NA	ndhD
ndhD_Aox_2-ndhD_Aze	MA	7.89e-06	0.00788757	0.001	0	1503	401.125	1101.87	NA	3	2.99178	0.0082183	NA	NA	0.00211084	29.8979:29.9521:22.067:22.067:0.01:1	0(0:0:0)	-1985.11	NA	NA	NA	ndhD
ndhD_Aox_2-ndhD_CBD	MA	0.00551533	0.0337343	0.163493	5.57e-05	1503	395.86	1107.14	NA	18	12.352	5.64803	NA	NA	0.0129476	2.41957:2.7599:1.34281:1.33489:0.194045:1	0(0:0:0)	-2072.77	NA	NA	NA	ndhD
ndhD_Aox_2-ndhD_JSR	MA	0.00368625	0.0307062	0.120049	2.01e-05	1503	396.37	1106.63	NA	15	11.2346	3.76544	NA	NA	0.0108119	2.96753:3.00183:1.59546:1.58749:0.306413:1	0(0:0:0)	-2055.84	NA	NA	NA	ndhD
ndhD_Aox_2-ndhD_SR	MA	0.00694567	0.0317577	0.218708	0.000840521	1503	400.495	1102.5	NA	19	11.8596	7.14036	NA	NA	0.0135572	7.38539:7.41098:4.11177:4.09619:0.58186:1	0(0:0:0)	-2072.61	NA	NA	NA	ndhD
ndhD_Apu-ndhD_Avi_1	MA	0.00682514	0.0269069	0.253658	0.00403793	1503	390.897	1112.1	NA	17	9.87421	7.12579	NA	NA	0.012048	4.18854:4.44734:2.56742:2.56742:0.539792:1	0(0:0:0)	-2065.64	NA	NA	NA	ndhD
ndhD_Apu-ndhD_Avi_2	MA	0.00682514	0.0269069	0.253658	0.00403793	1503	390.897	1112.1	NA	17	9.87421	7.12579	NA	NA	0.012048	4.18854:4.44734:2.56742:2.56742:0.539792:1	0(0:0:0)	-2065.64	NA	NA	NA	ndhD
ndhD_Apu-ndhD_Avi_3	MA	0.00766367	0.0277726	0.275944	0.00558963	1503	379.617	1123.38	NA	18	9.90869	8.09131	NA	NA	0.0127426	3.14632:3.33189:2.14966:2.14966:0.795575:1	0(0:0:0)	-2072.27	NA	NA	NA	ndhD
ndhD_Apu-ndhD_Avi_4	MA	0.00682514	0.0269069	0.253658	0.00403793	1503	390.897	1112.1	NA	17	9.87421	7.12579	NA	NA	0.012048	4.18854:4.44734:2.56742:2.56742:0.539792:1	0(0:0:0)	-2065.64	NA	NA	NA	ndhD
ndhD_Apu-ndhD_Avi_6	MA	0.00682514	0.0269069	0.253658	0.00403793	1503	390.897	1112.1	NA	17	9.87421	7.12579	NA	NA	0.012048	4.18854:4.44734:2.56742:2.56742:0.539792:1	0(0:0:0)	-2065.64	NA	NA	NA	ndhD
ndhD_Apu-ndhD_AviL_1	MA	0.00682514	0.0269069	0.253658	0.00403793	1503	390.897	1112.1	NA	17	9.87421	7.12579	NA	NA	0.012048	4.18854:4.44734:2.56742:2.56742:0.539792:1	0(0:0:0)	-2065.64	NA	NA	NA	ndhD
ndhD_Apu-ndhD_AviL_2	MA	0.00682514	0.0269069	0.253658	0.00403793	1503	390.897	1112.1	NA	17	9.87421	7.12579	NA	NA	0.012048	4.18854:4.44734:2.56742:2.56742:0.539792:1	0(0:0:0)	-2065.64	NA	NA	NA	ndhD
ndhD_Apu-ndhD_Aze	MA	NA	NA	NA	NA	1503	314.938	1188.06	NA	0	NA	NA	NA	NA	NA	0.221439:0.246053:0.320348:0.310266:0.508943:1	0(0:0:0)	-1964.69	NA	NA	NA	ndhD
ndhD_Apu-ndhD_CBD	MA	0.00542206	0.0256732	0.211195	0.00105114	1503	390.978	1112.02	NA	15	9.37101	5.62899	NA	NA	0.01069	1.93212:2.30528:1.08181:1.0725:0.194834:1	0(0:0:0)	-2058.64	NA	NA	NA	ndhD
ndhD_Apu-ndhD_JSR	MA	0.00358796	0.0263948	0.135935	0.000124136	1503	378.114	1124.89	NA	13	9.2566	3.7434	NA	NA	0.00932553	1.47826:1.64865:0.989083:0.989083:0.329897:1	0(0:0:0)	-2047.7	NA	NA	NA	ndhD
ndhD_Apu-ndhD_SR	MA	0.00682514	0.0269069	0.253658	0.00403793	1503	390.897	1112.1	NA	17	9.87421	7.12579	NA	NA	0.012048	4.18854:4.44734:2.56742:2.56742:0.539792:1	0(0:0:0)	-2065.64	NA	NA	NA	ndhD
ndhD_Avi_1-ndhD_Avi_2	MA	NA	NA	NA	NA	1503	315.024	1187.98	NA	0	NA	NA	NA	NA	NA	0.244011:0.269474:0.344621:0.334371:0.498081:1	0(0:0:0)	-1958.41	NA	NA	NA	ndhD
ndhD_Avi_1-ndhD_Avi_3	MA	0.000757391	1.68e-05	45.1042	0	1503	186.151	1316.85	NA	1	0.00312431	0.996876	NA	NA	0.000665665	0.01:0.01:0.01:0.01:7.90821:1	0(0:0:0)	-1965.91	NA	NA	NA	ndhD
ndhD_Avi_1-ndhD_Avi_4	MA	NA	NA	NA	NA	1503	315.024	1187.98	NA	0	NA	NA	NA	NA	NA	0.244011:0.269474:0.344621:0.334371:0.498081:1	0(0:0:0)	-1958.41	NA	NA	NA	ndhD
ndhD_Avi_1-ndhD_Avi_6	MA	NA	NA	NA	NA	1503	315.024	1187.98	NA	0	NA	NA	NA	NA	NA	0.244011:0.269474:0.344621:0.334371:0.498081:1	0(0:0:0)	-1958.41	NA	NA	NA	ndhD
ndhD_Avi_1-ndhD_AviL_1	MA	NA	NA	NA	NA	1503	315.024	1187.98	NA	0	NA	NA	NA	NA	NA	0.244011:0.269474:0.344621:0.334371:0.498081:1	0(0:0:0)	-1958.41	NA	NA	NA	ndhD
ndhD_Avi_1-ndhD_AviL_2	MA	NA	NA	NA	NA	1503	315.024	1187.98	NA	0	NA	NA	NA	NA	NA	0.244011:0.269474:0.344621:0.334371:0.498081:1	0(0:0:0)	-1958.41	NA	NA	NA	ndhD
ndhD_Avi_1-ndhD_Aze	MA	0.00682514	0.0269069	0.253658	0.00403793	1503	390.897	1112.1	NA	17	9.87421	7.12579	NA	NA	0.012048	4.18854:4.44734:2.56742:2.56742:0.539792:1	0(0:0:0)	-2065.64	NA	NA	NA	ndhD
ndhD_Avi_1-ndhD_CBD	MA	0.00815107	0.039234	0.207755	0.000119152	1503	373.625	1129.37	NA	22	13.5136	8.48642	NA	NA	0.0158779	2.1983:3.43284:1.06952:1.05488:0.88934:1	0(0:0:0)	-2087.39	NA	NA	NA	ndhD
ndhD_Avi_1-ndhD_JSR	MA	0.00656356	0.0312833	0.20981	0.000257328	1503	383.082	1119.92	NA	18	11.1568	6.84322	NA	NA	0.0128641	3.88158:5.35974:2.00531:2.00531:0.9523:1	0(0:0:0)	-2066.59	NA	NA	NA	ndhD
ndhD_Avi_1-ndhD_SR	MA	NA	NA	NA	NA	1503	315.024	1187.98	NA	0	NA	NA	NA	NA	NA	0.244011:0.269474:0.344621:0.334371:0.498081:1	0(0:0:0)	-1958.41	NA	NA	NA	ndhD
ndhD_Avi_2-ndhD_Avi_3	MA	0.000757391	1.68e-05	45.1042	0	1503	186.151	1316.85	NA	1	0.00312431	0.996876	NA	NA	0.000665665	0.01:0.01:0.01:0.01:7.90821:1	0(0:0:0)	-1965.91	NA	NA	NA	ndhD
ndhD_Avi_2-ndhD_Avi_4	MA	NA	NA	NA	NA	1503	315.024	1187.98	NA	0	NA	NA	NA	NA	NA	0.244011:0.269474:0.344621:0.334371:0.498081:1	0(0:0:0)	-1958.41	NA	NA	NA	ndhD
ndhD_Avi_2-ndhD_Avi_6	MA	NA	NA	NA	NA	1503	315.024	1187.98	NA	0	NA	NA	NA	NA	NA	0.244011:0.269474:0.344621:0.334371:0.498081:1	0(0:0:0)	-1958.41	NA	NA	NA	ndhD
[truncated: 7,523 more rows]
